# Supplementary material for: Acetyl-carnitine improves hyperactivity and learning deficits in KAT6A haploinsufficient mice
Source: Life Sci Alliance. 2026 Feb 17;9(5):e202503549. doi: 10.26508/lsa.202503549 (PMC12912912; doi:10.26508/lsa.202503549)
Supplement: Supplementary file 3 [file LSA-2025-03549_TableS2.xlsx]

## Sheet: Read me
	Eccles et al Supplemental Table S2: MiSeq validaiton of ARTHS KAT6A variants introduced into HEK293T cells using CRISPR/Cas9 genome editing and homology-directed repair

## Sheet: R79stop
	Cell line ID	Sequence abundance (%)	Sequence 5' -> 3'
	WT Reference		CAACTGCCCGCTTTATCAGTTTATTCCAATCCACATTTTGTTTATTATCCAATTTTCCATGGTTCCGAGGCTTAGGAAGTGCTATTCGCCCAGGATTATCAGGATCTTTATAGGAATTGAGTCCTTTATTTGAGACTTTTAAAATTGTTCCATCTTTAACACTCAACTCCAATTGTTCTAAAACAGTTTTACGATCCAAGCCATGGGATGAAGACAC
	R79* clone 10	70.8% (rest are less than 100 reads)	CAACTGCCCGCTTTATCAGTTTATTCCAATCCACATTTTGTTTATTATCCAATTTTCCATGGTTCCGAGGCTTAGGAAGTGCTATTCAGCCAGGATTATCAGGATCTTTATAGGAATTGAGTCCTTTATTTGAGACTTTTAAAATTGTTCCATCTTTAACACTCAACTCCAATTGTTCTAAAACAGTTTTACGATCCAAGCCATGGGATGAAGACACA
	R79* clone 20	68.9% (rest are less than 100 reads)	CAACTGCCCGCTTTATCAGTTTATTCCAATCCACATTTTGTTTATTATCCAATTTTCCATGGTTCCGAGGCTTAGGAAGTGCTATTCAGCCAGGATTATCAGGATCTTTATAGGAATTGAGTCCTTTATTTGAGACTTTTAAAATTGTTCCATCTTTAACACTCAACTCCAATTGTTCTAAAACAGTTTTACGATCCAAGCCATGGGATGAAGACACAGC
	R79* clone 22	69.1% (rest are less than 100 reads)	CAACTGCCCGCTTTATCAGTTTATTCCAATCCACATTTTGTTTATTATCCAATTTTCCATGGTTCCGAGGCTTAGGAAGTGCTATTCAGCCAGGATTATCAGGATCTTTATAGGAATTGAGTCCTTTATTTGAGACTTTTAAAATTGTTCCATCTTTAACACTCAACTCCAATTGTTCTAAAACAGTTTTACGATCCAAGCCATGGGATGAAGACACAGC
	ARTHS mutation in red

## Sheet: R269stop
	Cell line ID	Sequence abundance (%)	Sequence 5' -> 3'
	WT Reference		TGCTACTGGACCAAGTGTCTGAAAAATAACCAGTCATACTTAGATGAAAATGCTGGTCGTACATTCTACTACTAAATGAAACACCCATATTAGAAGGCAGAGATACTCACCGCATTTTTGCCTTGATCTCGACAGGAGCTGCATGTTTTACACTCGATGCACTGCCACCGTAAGGCCTTCACTCGAACCGTTAGTTCAGGGGAAAACTTTAAACAGGATGGATGGCCTAATACGAGGGA
	R269* clone 9	69.9% (rest are less than 100 reads)	TGCTACTGGACCAAGTGTCTGAAAAATAACCAGTCATACTTAGATGAAAATGCTGGTCGTACATTCTACTACTAAATGAAACACCCATATTAGAAGGCAGAGATACTCACCGCATTTTTGCCTTGATCTCAGCAGGAGCTGCATGTTTTACACTCGATGCACTGCCACCGTAAGGCCTTCACTCGAACCGTTAGTTCAGGGGAAAACTTTAAACAGGATGGATGGCCTAATACGAGGGA
	R269* clone 11	70.2% (rest are less than 100 reads)	TGCTACTGGACCAAGTGTCTGAAAAATAACCAGTCATACTTAGATGAAAATGCTGGTCGTACATTCTACTACTAAATGAAACACCCATATTAGAAGGCAGAGATACTCACCGCATTTTTGCCTTGATCTCAGCAGGAGCTGCATGTTTTACACTCGATGCACTGCCACCGTAAGGCCTTCACTCGAACCGTTAGTTCAGGGGAAAACTTTAAACAGGATGGATGGCCTAATACGAGGGA
	R269* clone 31	72.5% (rest are less than 100 reads)	TGCTACTGGACCAAGTGTCTGAAAAATAACCAGTCATACTTAGATGAAAATGCTGGTCGTACATTCTACTACTAAATGAAACACCCATATTAGAAGGCAGAGATACTCACCGCATTTTTGCCTTGATCTCAGCAGGAGCTGCATGTTTTACACTCGATGCACTGCCACCGTAAGGCCTTCACTCGAACCGTTAGTTCAGGGGAAAACTTTAAACAGGATGGATGGCCTAATACGAGG
	R269* clone 36	71.9% (rest are less than 100 reads)	TGCTACTGGACCAAGTGTCTGAAAAATAACCAGTCATACTTAGATGAAAATGCTGGTCGTACATTCTACTACTAAATGAAACACCCATATTAGAAGGCAGAGATACTCACCGCATTTTTGCCTTGATCTCAGCAGGAGCTGCATGTTTTACACTCGATGCACTGCCACCGTAAGGCCTTCACTCGAACCGTTAGTTCAGGGGAAAACTTTAAACAGGATGGATGGCCTAATACGAGG
	ARTHS mutation in red

## Sheet: E429Gfs stop 7
	Cell line ID	Sequence abundance (%)	Sequence 5' -> 3'
	WT Reference		TCTTACCTGTGGGCCAATCTGAAGTGCTTGATTTCCTGTTGCCCCTCTTTCTGATTCGATATTGCTCAGAGTAGTCCACCACTTCC-CCCCGAGCTTTCCGCCCATCAGGGGAAGGGGTAAAAAATTTGGTAAGGCCATCAATGAGCCCTTTGGTTTTCTTGTTGAACTTCAAGGAGACATTGCTATCTCTGCAGAAGTCCAAGCCATCTATCCGCTCTAAATATCCTTCTTCTGAT
	E429Gfs*7 clone 3	70.2% (rest are less than 100 reads)	TCTTACCTGTGGGCCAATCTGAAGTGCTTGATTTCCTGTTGCCCCTCTTTCTGATTCGATATTGCTCAGAGTAGTCCACCACTTCCTCCCCGAGCTTTCCGCCCATCAGGGGAAGGGGTAAAAAATTTGGTAAGGCCATCAATGAGCCCTTTGGTTTTCTTGTTGAACTTCAAGGAGACATTGCTATCTCTGCAGAAGTCCAAGCCATCTATCCGCTCTAAATATCCTTCTTCTGAT
	E429Gfs*7 clone 9	70.5% (rest are less than 100 reads)	TCTTACCTGTGGGCCAATCTGAAGTGCTTGATTTCCTGTTGCCCCTCTTTCTGATTCGATATTGCTCAGAGTAGTCCACCACTTCCTCCCCGAGCTTTCCGCCCATCAGGGGAAGGGGTAAAAAATTTGGTAAGGCCATCAATGAGCCCTTTGGTTTTCTTGTTGAACTTCAAGGAGACATTGCTATCTCTGCAGAAGTCCAAGCCATCTATCCGCTCTAAATATCCTTCTTCTGAT
	E429Gfs*7 clone 12	71.8% (rest are less than 100 reads)	TCTTACCTGTGGGCCAATCTGAAGTGCTTGATTTCCTGTTGCCCCTCTTTCTGATTCGATATTGCTCAGAGTAGTCCACCACTTCCTCCCCGAGCTTTCCGCCCATCAGGGGAAGGGGTAAAAAATTTGGTAAGGCCATCAATGAGCCCTTTGGTTTTCTTGTTGAACTTCAAGGAGACATTGCTATCTCTGCAGAAGTCCAAGCCATCTATCCGCTCTAAATATCCTTCTTCTGAT
	E429Gfs*7 clone 13	70.5% (rest are less than 100 reads)	TCTTACCTGTGGGCCAATCTGAAGTGCTTGATTTCCTGTTGCCCCTCTTTCTGATTCGATATTGCTCAGAGTAGTCCACCACTTCCTCCCCGAGCTTTCCGCCCATCAGGGGAAGGGGTAAAAAATTTGGTAAGGCCATCAATGAGCCCTTTGGTTTTCTTGTTGAACTTCAAGGAGACATTGCTATCTCTGCAGAAGTCCAAGCCATCTATCCGCTCTAAATATCCTTCTTCTGAT
	ARTHS mutation in red

## Sheet: D503Ifs stop 42
	Cell line ID	Sequence abundance (%)	Sequence 5' -> 3'
	WT Reference		CAAGATCCCTTCCAGTTCCAGACTTCTATGGATCTCAAAACAGAAGGTCAAGGGTCTCTCAAAACATACCTTGAGTATTCTTGAGGATATGGGGAGGAGTACCAGGTGTGAATTTCATACTTCCCAAACTCAATGACAGAGGGACAGCGGACTTGTGGATCAGGGGGACCAGTCACTCCAACTTTCTGTGCAGTCAAGAAATACATTCAAAAGTTAGCTAAATTAGACACACTGAGATAA
	D503Ifs*42 clone 4	69.3% (rest are less than 100 reads)	CAAGATCCCTTCCAGTTCCAGACTTCTATGGATCTCAAAACAGAAGGTCAAGGGTCTCTCAAAACATACCTTGAGTATTCTTGAGGATATGGGGAGGAGTACCAGGTGTGAATTTCATACTTCCCAAACTCAATGACAGAGGGACAGCGGACTTGTGGAT-AGGGGGACCAGTCACTCCAACTTTCTGTGCAGTCAAGAAATACATTCAAAAGTTAGCTAAATTAGACACACTGAGATAA
	D503Ifs*42 clone 12	71.5% (rest are less than 100 reads)	CAAGATCCCTTCCAGTTCCAGACTTCTATGGATCTCAAAACAGAAGGTCAAGGGTCTCTCAAAACATACCTTGAGTATTCTTGAGGATATGGGGAGGAGTACCAGGTGTGAATTTCATACTTCCCAAACTCAATGACAGAGGGACAGCGGACTTGTGGAT-AGGGGGACCAGTCACTCCAACTTTCTGTGCAGTCAAGAAATACATTCAAAAGTTAGCTAAATTAGACACACTGAGATAA
	D503Ifs*42 clone 13	70.1% (rest are less than 100 reads)	CAAGATCCCTTCCAGTTCCAGACTTCTATGGATCTCAAAACAGAAGGTCAAGGGTCTCTCAAAACATACCTTGAGTATTCTTGAGGATATGGGGAGGAGTACCAGGTGTGAATTTCATACTTCCCAAACTCAATGACAGAGGGACAGCGGACTTGTGGAT-AGGGGGACCAGTCACTCCAACTTTCTGTGCAGTCAAGAAATACATTCAAAAGTTAGCTAAATTAGACACACTGAGATA
	D503Ifs*42 clone 29	69.6% (rest are less than 100 reads)	CAAGATCCCTTCCAGTTCCAGACTTCTATGGATCTCAAAACAGAAGGTCAAGGGTCTCTCAAAACATACCTTGAGTATTCTTGAGGATATGGGGAGGAGTACCAGGTGTGAATTTCATACTTCCCAAACTCAATGACAGAGGGACAGCGGACTTGTGGAT-AGGGGGACCAGTCACTCCAACTTTCTGTGCAGTCAAGAAATACATTCAAAAGTTAGCTAAATTAGACACACTGAGAT
	ARTHS mutation in red

## Sheet: R1019stop
	Cell line ID	Sequence abundance (%)	Sequence 5' -> 3'
	WT Reference		CGATCTCAAACGTGGGTTCTAATCTTGGCATTGGCCTCTCGGAGTCAGAATCTTCAAAAGGTTCATCTAACACTTCAGTGGTCTCAGAAATAGTTTCTGTGACTACACTGCTATTGTGGTGTTTGCGCTTTCGGACTCTCCTCCTTCGGTGGAGAAATGGTTTCTGTTTAATAGAGAAAGCAAGTATTTACAGTTATGAACACTATCTTTTCTATTAAT
	R1019* clone 5	65.1% (rest are less than 100 reads)	CGATCTCAAACGTGGGTTCTAATCTTGGCATTGGCCTCTCGGAGTCAGAATCTTCAAAAGGTTCATCTAACACTTCAGTGGTCTCAGAAATAGTTTCTGTGACTACACTGCTATTGTGGTGTTTGCGCTTTCGGACTCTCCTCCTTCAATGGAGAAATGGTTTCTGTTTAATAGAGAAAGCAAGTATTTACAGTTATGAACACTATCTTTTCTATTAAT
	R1019* clone 7	59.2% (rest are less than 100 reads)	CGATCTCAAACGTGGGTTCTAATCTTGGCATTGGCCTCTCGGAGTCAGAATCTTCAAAAGGTTCATCTAACACTTCAGTGGTCTCAGAAATAGTTTCTGTGACTACACTGCTATTGTGGTGTTTGCGCTTTCGGACTCTCCTCCTTCAATGGAGAAATGGTTTCTGTTTAATAGAGAAAGCAAGTATTTACAGTTATGAACACTATCTTTTCTATTA
	R1019* clone 16	64.1% (rest are less than 100 reads)	CGATCTCAAACGTGGGTTCTAATCTTGGCATTGGCCTCTCGGAGTCAGAATCTTCAAAAGGTTCATCTAACACTTCAGTGGTCTCAGAAATAGTTTCTGTGACTACACTGCTATTGTGGTGTTTGCGCTTTCGGACTCTCCTCCTTCAATGGAGAAATGGTTTCTGTTTAATAGAGAAAGCAAGTATTTACAGTTATGAACACTATCTTTTCTATTA
	R1019* clone 18	65.2% (rest are less than 100 reads)	CGATCTCAAACGTGGGTTCTAATCTTGGCATTGGCCTCTCGGAGTCAGAATCTTCAAAAGGTTCATCTAACACTTCAGTGGTCTCAGAAATAGTTTCTGTGACTACACTGCTATTGTGGTGTTTGCGCTTTCGGACTCTCCTCCTTCAATGGAGAAATGGTTTCTGTTTAATAGAGAAAGCAAGTATTTACAGTTATGAACACTATCTTTTCTATTAAT
	ARTHS mutation in red

## Sheet: E1419Wfs stop 12
	Cell line ID	Sequence abundance (%)	Sequence 5' -> 3'
	WT Reference		TCGTCAGCCTGGGTGTAACTCTGCAGGGTCTGACACGCCGCAAGAGTTTCCTCACAGTCCTGGTAGGCGCCCTCATGCTCACTGCTTTCTTCTTGAGTCAAAGACTGCACTGCCTGTACAGTTTCCAGATCCAGCTCACTATGAGGAATCTCTTCCTCCTCTTTTAATTCGATTAACTCTTCCTTAGTGTGGGAGTCTTCTTCGTGGTCGTCCTCAGACCCAGCCATCTGCTCTGACACCACGG
	E1419Wfs*12 clone 2	71.2% (rest are less than 100 reads)	TCGTCAGCCTGGGTGTAACTCTGCAGGGTCTGACACGCCGCAAGAGTTTCCTCACAGTCCTGGTAGGCGCCCTCATGCTCACTGCTTTCTTCTTGAGTCAAAGACTGCACTGCCTGTACAGTTTCCAGATCCAG----CTATGAGGAATCTCTTCCTCCTCTTTTAATTCGATTAACTCTTCCTTAGTGTGGGAGTCTTCTTCGTGGTCGTCCTCAGACCCAGCCATCTGCTCTGACACCACGG
	E1419Wfs*12 clone 9	68.7% (rest are less than 100 reads)	TCGTCAGCCTGGGTGTAACTCTGCAGGGTCTGACACGCCGCAAGAGTTTCCTCACAGTCCTGGTAGGCGCCCTCATGCTCACTGCTTTCTTCTTGAGTCAAAGACTGCACTGCCTGTACAGTTTCCAGATCCAG----CTATGAGGAATCTCTTCCTCCTCTTTTAATTCGATTAACTCTTCCTTAGTGTGGGAGTCTTCTTCGTGGTCGTCCTCAGACCCAGCCATCTGCTCTGACACCACGG
	E1419Wfs*12 clone 21	69.2% (rest are less than 100 reads)	TCGTCAGCCTGGGTGTAACTCTGCAGGGTCTGACACGCCGCAAGAGTTTCCTCACAGTCCTGGTAGGCGCCCTCATGCTCACTGCTTTCTTCTTGAGTCAAAGACTGCACTGCCTGTACAGTTTCCAGATCCAG----CTATGAGGAATCTCTTCCTCCTCTTTTAATTCGATTAACTCTTCCTTAGTGTGGGAGTCTTCTTCGTGGTCGTCCTCAGACCCAGCCATCTGCTCTGACACCACG
	E1419Wfs*12 clone 34	70.5% (rest are less than 100 reads)	TCGTCAGCCTGGGTGTAACTCTGCAGGGTCTGACACGCCGCAAGAGTTTCCTCACAGTCCTGGTAGGCGCCCTCATGCTCACTGCTTTCTTCTTGAGTCAAAGACTGCACTGCCTGTACAGTTTCCAGATCCAG----CTATGAGGAATCTCTTCCTCCTCTTTTAATTCGATTAACTCTTCCTTAGTGTGGGAGTCTTCTTCGTGGTCGTCCTCAGACCCAGCCATCTGCTCTGACACCACGG
	ARTHS mutation in red
