# Supplementary material for: Acetyl-carnitine improves hyperactivity and learning deficits in KAT6A haploinsufficient mice
Source: Life Sci Alliance. 2026 Feb 17;9(5):e202503549. doi: 10.26508/lsa.202503549 (PMC12912912; doi:10.26508/lsa.202503549)
Supplement: Supplementary file 6 [file LSA-2025-03549_TableS4.xlsx]

## Sheet: Kat6a_het_vs_WT_E16_DEr_genes
Supplemental Table S4: RNA-sequencing data of Kat6a+/– vs. Kat6a+/+ E16.5 cortical neurons
gene_name	description	logFC	AveExpr	t	P.Value	adj.P.Val	B
Col1a1	collagen, type I, alpha 1	3.79524	1.31385	10.1757	1.51456e-06	0.0253143	4.60649
Tbx18	T-box18	2.68176	-0.274507	8.57482	6.99645e-06	0.0451823	3.58267
Vtn	vitronectin	3.45568	-0.286586	8.43174	8.10977e-06	0.0451823	3.47773
Lum	lumican	3.81903	0.4005	7.98608	1.30113e-05	0.0543676	3.13488
Slc6a13	solute carrier family 6 (neurotransmitter transporter, GABA), member 13	3.18938	-1.13019	7.53497	2.1437e-05	0.0550671	2.76174
Col3a1	collagen, type III, alpha 1	5.12445	2.57643	7.48519	2.26817e-05	0.0550671	2.71887
Mctp1	multiple C2 domains, transmembrane 1	-1.22962	3.07363	-7.47054	2.30627e-05	0.0550671	2.70619
Gm24187	NA	-0.655565	6.79329	-7.30731	2.78128e-05	0.0581078	2.56283
Pcdh20	protocadherin 20	-1.11827	3.90514	-7.18547	3.20482e-05	0.0595171	2.45335
Cldn11	claudin 11	3.40523	0.638592	6.97449	4.11317e-05	0.0669644	2.2586
Dcn	decorin	2.59041	1.62892	6.9169	4.40714e-05	0.0669644	2.20428
Trpc5	transient receptor potential cation channel, subfamily C, member 5	-2.28706	-0.602298	-6.62501	6.292e-05	0.085646	1.92115
Col6a1	collagen, type VI, alpha 1	2.79841	1.33322	6.57902	6.66147e-05	0.085646	1.87532
Tgm2	transglutaminase 2, C polypeptide	2.12626	-0.0560074	6.3774	8.58183e-05	0.0900906	1.67042
Aldh1a2	aldehyde dehydrogenase family 1, subfamily A2	2.72173	-0.728487	6.36772	8.68795e-05	0.0900906	1.66042
Slc6a1	solute carrier family 6 (neurotransmitter transporter, GABA), member 1	-0.541784	6.4351	-6.32845	9.13331e-05	0.0900906	1.61968
Apod	apolipoprotein D	3.0696	-0.513496	6.29118	9.57889e-05	0.0900906	1.58078
Crym	crystallin, mu	-1.57218	4.19434	-6.24111	0.000102148	0.0900906	1.52816
Col6a3	collagen, type VI, alpha 3	3.7184	0.186192	6.2391	0.000102412	0.0900906	1.52605
Tspan18	tetraspanin 18	-0.649099	5.4399	-6.12062	0.000119396	0.0997793	1.39985
Col1a2	collagen, type I, alpha 2	2.9494	2.70686	6.0561	0.000129902	0.103389	1.33014
S100a10	S100 calcium binding protein A10 (calpactin)	-0.494084	4.82514	-5.99219	0.000141297	0.10693	1.2604
Angpt2	angiopoietin 2	2.0016	-0.00634874	5.9509	0.00014923	0.10693	1.21496
Nid1	nidogen 1	2.11024	2.95846	5.92943	0.000153543	0.10693	1.19122
Cadps	Ca2+-dependent secretion activator	-0.485294	7.47339	-5.85014	0.000170672	0.114104	1.10288
Col23a1	collagen, type XXIII, alpha 1	1.70418	1.29903	5.7701	0.000190065	0.122183	1.01261
Mndal	myeloid nuclear differentiation antigen like	-0.903726	3.3203	-5.71403	0.00020506	0.126939	0.948706
Olfml2b	olfactomedin-like 2B	-0.572948	4.39536	-5.61318	0.000235322	0.139525	0.832398
Dpysl4	dihydropyrimidinase-like 4	-0.523864	6.34759	-5.54947	0.000256892	0.139525	0.757999
Tacr3	tachykinin receptor 3	-1.97735	0.523132	-5.53973	0.000260372	0.139525	0.746565
Hic1	hypermethylated in cancer 1	2.14985	-0.108309	5.52903	0.000264255	0.139525	0.733978
Tnfrsf19	tumor necrosis factor receptor superfamily, member 19	-0.355496	5.84618	-5.51097	0.000270947	0.139525	0.712698
Tbata	thymus, brain and testes associated	-1.61865	0.894821	-5.49066	0.000278692	0.139525	0.688697
Cxcl10	chemokine (C-X-C motif) ligand 10	1.60512	2.50665	5.44443	0.000297224	0.139525	0.633783
Pcsk5	proprotein convertase subtilisin/kexin type 5	-1.0255	3.06404	-5.44369	0.00029753	0.139525	0.632904
Gm23935	NA	-0.643074	8.80927	-5.40423	0.000314412	0.139525	0.585735
Gm14042	predicted gene 14042	-1.39473	-0.00389257	-5.3989	0.000316769	0.139525	0.579343
C130073E24Rik	RIKEN cDNA C130073E24 gene	-1.58463	-0.509391	-5.35037	0.000339134	0.139525	0.5209
Lrrc55	leucine rich repeat containing 55	-0.728906	4.28761	-5.32092	0.000353525	0.139525	0.485233
Cpne4	copine IV	-1.10034	2.71659	-5.30549	0.000361324	0.139525	0.466488
Cyp1b1	cytochrome P450, family 1, subfamily b, polypeptide 1	2.25796	2.1739	5.29711	0.00036564	0.139525	0.456282
Serpinf1	serine (or cysteine) peptidase inhibitor, clade F, member 1	1.89548	0.179458	5.2663	0.000381976	0.139525	0.418678
Gm10925	ATP synthase F0 subunit 6 pseudogene	0.555203	6.72292	5.25771	0.000386668	0.139525	0.408167
Epb41l4a	erythrocyte membrane protein band 4.1 like 4a	-0.779943	3.7933	-5.25197	0.000389839	0.139525	0.401131
Pear1	platelet endothelial aggregation receptor 1	2.08395	-0.889784	5.24532	0.000393545	0.139525	0.392979
Adamts14	a disintegrin-like and metallopeptidase (reprolysin type) with thrombospondin type 1 motif, 14	2.23035	-0.790745	5.22886	0.000402886	0.139525	0.372759
Lhx9	LIM homeobox protein 9	-1.17434	3.91172	-5.21008	0.000413837	0.139525	0.349622
Saa3	serum amyloid A 3	2.0015	1.02467	5.19875	0.000420599	0.139525	0.335631
Gria1	glutamate receptor, ionotropic, AMPA1 (alpha 1)	-0.655934	7.12725	-5.1981	0.000420986	0.139525	0.334838
Gpr37	G protein-coupled receptor 37	-1.25137	1.91037	-5.19401	0.000423459	0.139525	0.329778
1600029O15Rik	ribosomal protein L17 pseudogene	-0.813319	3.58951	-5.18398	0.000429586	0.139525	0.317369
Osbpl5	oxysterol binding protein-like 5	-0.367359	5.49088	-5.17671	0.000434086	0.139525	0.308365
Lpar1	lysophosphatidic acid receptor 1	0.883678	2.2161	5.13382	0.00046168	0.144911	0.255047
Gm24245	NA	-0.733223	3.02558	-5.12411	0.00046818	0.144911	0.242938
Gfra2	glial cell line derived neurotrophic factor family receptor alpha 2	-0.854339	3.09001	-5.09592	0.000487624	0.146255	0.207668
Islr2	immunoglobulin superfamily containing leucine-rich repeat 2	-0.788997	9.65376	-5.09252	0.000490027	0.146255	0.203404
Ctsk	cathepsin K	1.4229	0.256094	5.06793	0.000507784	0.14656	0.17251
Lars2	leucyl-tRNA synthetase, mitochondrial	-0.385035	9.92817	-5.0637	0.000510911	0.14656	0.167178
Cxcl2	chemokine (C-X-C motif) ligand 2	1.12213	3.57016	5.05506	0.000517352	0.14656	0.156296
Ccl7	chemokine (C-C motif) ligand 7	2.71312	-0.217039	5.03397	0.000533452	0.148602	0.129659
Slit3	slit guidance ligand 3	-1.35985	4.00123	-5.00966	0.000552673	0.151432	0.0988624
Lama4	laminin, alpha 4	2.66087	1.07369	4.95765	0.000596321	0.160757	0.0326264
Zim1	zinc finger, imprinted 1	-1.22686	2.49527	-4.92227	0.000628105	0.166637	-0.0127031
Rap1gap2	RAP1 GTPase activating protein 2	-0.506329	4.67539	-4.88605	0.00066253	0.173024	-0.0593489
Mfsd2a	major facilitator superfamily domain containing 2A	0.4926	3.63882	4.86798	0.000680448	0.173616	-0.0827018
Snca	synuclein, alpha	-0.893117	5.915	-4.86291	0.000685571	0.173616	-0.0892678
Cacna1e	calcium channel, voltage-dependent, R type, alpha 1E subunit	-0.992275	5.83801	-4.81367	0.000737483	0.183133	-0.153241
Gm24270	NA	-0.491512	9.21357	-4.79491	0.00075836	0.183133	-0.177739
Epha6	Eph receptor A6	-1.36687	1.75941	-4.78411	0.000770654	0.183133	-0.19186
Kit	KIT proto-oncogene receptor tyrosine kinase	-0.687191	4.64573	-4.7777	0.000778055	0.183133	-0.200255
Abracl	ABRA C-terminal like	0.463011	6.05951	4.77354	0.000782889	0.183133	-0.205697
Pcsk1n	proprotein convertase subtilisin/kexin type 1 inhibitor	-0.476271	4.70455	-4.76843	0.000788892	0.183133	-0.212408
Col6a2	collagen, type VI, alpha 2	1.90417	1.37232	4.74104	0.000821845	0.185685	-0.248389
Cnih3	cornichon family AMPA receptor auxiliary protein 3	-0.717289	4.59031	-4.73802	0.000825573	0.185685	-0.252371
Lef1	lymphoid enhancer binding factor 1	-0.785704	2.36783	-4.69712	0.000877796	0.185685	-0.306374
Gm15564	predicted gene 15564	-0.335748	6.861	-4.69512	0.000880443	0.185685	-0.309027
Oasl2	2'-5' oligoadenylate synthetase-like 2	1.8291	0.83307	4.68322	0.000896337	0.185685	-0.324796
Ifi204	interferon activated gene 204	1.1679	1.34662	4.67822	0.000903114	0.185685	-0.331437
Itgbl1	integrin, beta-like 1	-0.877714	2.84579	-4.67719	0.000904512	0.185685	-0.3328
Zfp385b	zinc finger protein 385B	-1.13375	3.65988	-4.66237	0.000924933	0.185685	-0.352491
Cd38	CD38 antigen	2.38381	-1.00421	4.66226	0.000925097	0.185685	-0.352648
Map3k8	mitogen-activated protein kinase kinase kinase 8	1.38633	-0.41344	4.65926	0.000929293	0.185685	-0.356641
Col4a1	collagen, type IV, alpha 1	1.11362	4.96433	4.65112	0.00094077	0.185685	-0.367473
Lmo7	LIM domain only 7	-0.767894	4.9117	-4.63382	0.000965673	0.185685	-0.390539
Grik4	glutamate receptor, ionotropic, kainate 4	-0.98725	2.75947	-4.63218	0.000968077	0.185685	-0.392734
Grin1	glutamate receptor, ionotropic, NMDA1 (zeta 1)	-0.445986	4.44872	-4.63199	0.000968351	0.185685	-0.392984
Fam189a1	family with sequence similarity 189, member A1	-1.08316	2.70189	-4.61733	0.000990074	0.185685	-0.412582
Ube2ql1	ubiquitin-conjugating enzyme E2Q family-like 1	0.599881	7.67565	4.61183	0.000998353	0.185685	-0.419941
Pdgfra	platelet derived growth factor receptor, alpha polypeptide	1.32572	1.82746	4.60756	0.00100483	0.185685	-0.425659
Lhx6	LIM homeobox protein 6	-0.662254	5.50743	-4.60305	0.00101173	0.185685	-0.431711
Rph3a	rabphilin 3A	-0.643313	5.05117	-4.59456	0.00102485	0.185685	-0.443096
Sprn	shadow of prion protein	-0.6782	2.94155	-4.59008	0.00103184	0.185685	-0.449109
H3f3a	H3.3 histone A	0.365734	7.53564	4.58922	0.00103319	0.185685	-0.450266
Foxc1	forkhead box C1	1.98996	-0.551012	4.57601	0.00105413	0.18678	-0.468022
Brdt	bromodomain, testis-specific	-0.752218	2.61553	-4.57135	0.00106163	0.18678	-0.474292
Zfpm2	zinc finger protein, multitype 2	-0.685695	4.77804	-4.55847	0.00108264	0.188319	-0.491642
Nrp2	neuropilin 2	-1.13957	7.35137	-4.53345	0.00112472	0.188319	-0.52542
Rapgef4	Rap guanine nucleotide exchange factor (GEF) 4	-0.464988	3.76529	-4.53292	0.00112563	0.188319	-0.526132
Man1a	mannosidase 1, alpha	0.535358	4.09762	4.51984	0.00114834	0.188319	-0.543842
Ifitm3	interferon induced transmembrane protein 3	1.29564	1.70618	4.51688	0.00115355	0.188319	-0.547853
Pxylp1	2-phosphoxylose phosphatase 1	-0.461474	4.95377	-4.51534	0.00115626	0.188319	-0.549937
Slc35f3	solute carrier family 35, member F3	-1.2747	0.407118	-4.50575	0.00117335	0.188319	-0.562951
Pcdhga9	protocadherin gamma subfamily A, 9	-0.860433	2.59061	-4.5057	0.00117344	0.188319	-0.563012
Neurl3	neuralized E3 ubiquitin protein ligase 3	1.34949	0.595342	4.50102	0.00118187	0.188319	-0.569363
2610001J05Rik	RIKEN cDNA 2610001J05 gene	0.468663	5.40008	4.49529	0.00119229	0.188319	-0.577151
Map6d1	MAP6 domain containing 1	-0.908923	1.45339	-4.49418	0.00119432	0.188319	-0.578661
Lmbrd1	LMBR1 domain containing 1	-0.411913	5.73476	-4.46868	0.00124193	0.191436	-0.613368
Thy1	thymus cell antigen 1, theta	-0.940347	3.40506	-4.46597	0.00124713	0.191436	-0.617072
Dlgap1	DLG associated protein 1	-0.627067	6.30078	-4.46528	0.00124844	0.191436	-0.61801
Adamtsl1	ADAMTS-like 1	-0.968693	2.06091	-4.45839	0.00126172	0.191713	-0.627408
Sparcl1	SPARC-like 1	0.434568	5.02719	4.4163	0.00134621	0.201497	-0.685026
Nfkbia	nuclear factor of kappa light polypeptide gene enhancer in B cells inhibitor, alpha	0.424709	4.57997	4.41437	0.00135023	0.201497	-0.687678
Slc6a11	solute carrier family 6 (neurotransmitter transporter, GABA), member 11	-0.914735	4.44121	-4.39237	0.00139688	0.206614	-0.717909
Grm5	glutamate receptor, metabotropic 5	-0.81036	4.34426	-4.36452	0.00145842	0.209338	-0.756306
Kcnk1	potassium channel, subfamily K, member 1	-0.823947	3.73158	-4.35866	0.00147172	0.209338	-0.764395
Atp8a2	ATPase, aminophospholipid transporter-like, class I, type 8A, member 2	-0.478281	6.1759	-4.3585	0.00147208	0.209338	-0.764615
Bgn	biglycan	2.47623	1.03329	4.35186	0.00148733	0.209338	-0.7738
Ifit2	interferon-induced protein with tetratricopeptide repeats 2	0.632289	3.23971	4.35115	0.00148897	0.209338	-0.774781
Lypla1	lysophospholipase 1	0.504463	4.59466	4.34748	0.00149747	0.209338	-0.779858
Pcolce	procollagen C-endopeptidase enhancer protein	2.32286	0.401478	4.34512	0.00150297	0.209338	-0.783124
mt-Co2	NA	0.64949	6.18658	4.32501	0.00155067	0.214198	-0.810991
Slc16a2	solute carrier family 16 (monocarboxylic acid transporters), member 2	-0.63906	6.7143	-4.30725	0.00159415	0.218398	-0.835665
Pcdhb21	protocadherin beta 21	-0.769451	2.67891	-4.29983	0.00161268	0.218412	-0.84598
Mmp9	matrix metallopeptidase 9	1.6134	-0.161599	4.29383	0.00162785	0.218412	-0.854341
Cap2	CAP, adenylate cyclase-associated protein, 2 (yeast)	0.477221	4.73816	4.29163	0.00163345	0.218412	-0.857408
Gbp9	guanylate-binding protein 9	1.9938	-0.473265	4.2774	0.00167012	0.220125	-0.877237
Cp	ceruloplasmin	1.65148	1.75494	4.2758	0.00167431	0.220125	-0.879472
Dlgap2	DLG associated protein 2	-0.518332	3.25767	-4.26878	0.00169278	0.220125	-0.889278
Ptma	prothymosin alpha	0.347281	8.62973	4.25961	0.00171722	0.220125	-0.902088
Vstm2l	V-set and transmembrane domain containing 2-like	-0.821415	2.18931	-4.25857	0.00172002	0.220125	-0.903545
Plekhg1	pleckstrin homology domain containing, family G (with RhoGef domain) member 1	-1.02492	4.15827	-4.25662	0.00172528	0.220125	-0.906273
Prkg1	protein kinase, cGMP-dependent, type I	-1.04666	2.03322	-4.24556	0.00175541	0.221697	-0.921748
Cacna1d	calcium channel, voltage-dependent, L type, alpha 1D subunit	-0.507985	5.28924	-4.24105	0.00176785	0.221697	-0.928063
Hectd2	HECT domain E3 ubiquitin protein ligase 2	-0.342722	4.92495	-4.23342	0.00178914	0.221697	-0.93877
Tmem132b	transmembrane protein 132B	-0.544612	5.68218	-4.23287	0.00179066	0.221697	-0.93953
Cacna2d3	calcium channel, voltage-dependent, alpha2/delta subunit 3	-0.396714	4.77811	-4.22711	0.00180693	0.222066	-0.947621
Abca9	ATP-binding cassette, sub-family A (ABC1), member 9	1.1389	1.1493	4.22239	0.00182035	0.222083	-0.954243
Slc8a2	solute carrier family 8 (sodium/calcium exchanger), member 2	0.411279	6.14938	4.21376	0.00184519	0.222394	-0.966372
Psmb8	proteasome (prosome, macropain) subunit, beta type 8 (large multifunctional peptidase 7)	1.06423	0.413861	4.2105	0.00185467	0.222394	-0.970957
Adra2a	adrenergic receptor, alpha 2a	-0.780185	2.08069	-4.20107	0.00188235	0.222394	-0.984216
Hs6st2	heparan sulfate 6-O-sulfotransferase 2	0.510965	5.8729	4.19667	0.00189541	0.222394	-0.99041
Nrip3	nuclear receptor interacting protein 3	-0.954418	3.69985	-4.19619	0.00189685	0.222394	-0.991086
Mir6236	microRNA 6236	-0.408497	7.98454	-4.19245	0.00190804	0.222394	-0.996357
Aldh1a3	aldehyde dehydrogenase family 1, subfamily A3	-1.53342	1.45381	-4.18961	0.00191658	0.222394	-1.00035
Fam163a	family with sequence similarity 163, member A	-1.36886	3.23335	-4.18408	0.00193336	0.222394	-1.00816
Gabrb1	gamma-aminobutyric acid (GABA) A receptor, subunit beta 1	-0.823068	4.11582	-4.18103	0.00194266	0.222394	-1.01246
Flrt1	fibronectin leucine rich transmembrane protein 1	-0.526273	4.5774	-4.17207	0.00197029	0.224023	-1.02511
Col19a1	collagen, type XIX, alpha 1	-1.38688	0.728713	-4.16304	0.00199855	0.225701	-1.03787
Gm38604	predicted gene, 38604	-0.840402	1.81899	-4.15735	0.00201655	0.225869	-1.04591
Tmem176a	transmembrane protein 176A	0.960014	2.05064	4.15406	0.00202707	0.225869	-1.05057
Fzd7	frizzled class receptor 7	-0.740364	3.94225	-4.13697	0.00208252	0.229144	-1.07477
Ptprn2	protein tyrosine phosphatase, receptor type, N polypeptide 2	-0.447369	4.75157	-4.13656	0.00208388	0.229144	-1.07535
Ak4	adenylate kinase 4	-0.819904	4.40796	-4.12918	0.00210836	0.230321	-1.08583
Kcnh4	potassium voltage-gated channel, subfamily H (eag-related), member 4	-0.668055	2.32293	-4.12276	0.00212988	0.231161	-1.09494
Opcml	opioid binding protein/cell adhesion molecule-like	-0.659677	6.3927	-4.11708	0.00214913	0.231746	-1.10301
Bcl2l11	BCL2-like 11 (apoptosis facilitator)	-0.379434	4.9137	-4.10139	0.00220321	0.234512	-1.12531
Slc1a2	solute carrier family 1 (glial high affinity glutamate transporter), member 2	-0.986293	6.86	-4.09568	0.00222326	0.234512	-1.13345
Abca8b	ATP-binding cassette, sub-family A (ABC1), member 8b	-0.967471	2.24218	-4.09272	0.00223372	0.234512	-1.13766
Nr4a3	nuclear receptor subfamily 4, group A, member 3	-0.861222	6.95845	-4.08995	0.00224358	0.234512	-1.14161
Shisa9	shisa family member 9	-0.482596	3.62592	-4.08957	0.00224494	0.234512	-1.14216
Neurod1	neurogenic differentiation 1	-0.371138	6.82075	-4.08101	0.00227564	0.235675	-1.15435
Ctsc	cathepsin C	0.997169	3.20278	4.07773	0.00228756	0.235675	-1.15904
Tmem50b	transmembrane protein 50B	0.296103	6.31447	4.07306	0.00230457	0.235675	-1.1657
St6galnac5	ST6 (alpha-N-acetyl-neuraminyl-2,3-beta-galactosyl-1,3)-N-acetylgalactosaminide alpha-2,6-sialyltransferase 5	-0.921546	4.48944	-4.06802	0.00232313	0.235675	-1.17291
Trib2	tribbles pseudokinase 2	0.249229	7.33041	4.06708	0.00232658	0.235675	-1.17424
Grp	gastrin releasing peptide	-0.904291	3.71957	-4.05617	0.00236734	0.23584	-1.18984
Xaf1	XIAP associated factor 1	1.72868	-0.996247	4.05224	0.0023822	0.23584	-1.19547
Il1b	interleukin 1 beta	1.55777	3.07657	4.05113	0.00238639	0.23584	-1.19704
Isg15	ISG15 ubiquitin-like modifier	1.32351	1.3692	4.04834	0.00239702	0.23584	-1.20104
C030029H02Rik	RIKEN cDNA C030029H02 gene	1.19886	0.182902	4.04789	0.00239876	0.23584	-1.20169
Gm5778	heterogeneous nuclear ribonucleoprotein A2/B1 pseudogene	0.447971	4.20511	4.04242	0.00241976	0.236514	-1.20953
Rsad2	radical S-adenosyl methionine domain containing 2	1.42609	3.21174	4.03235	0.00245892	0.238944	-1.22396
Galntl6	UDP-N-acetyl-alpha-D-galactosamine:polypeptide N-acetylgalactosaminyltransferase-like 6	-1.22842	1.06009	-4.0282	0.00247524	0.23914	-1.22991
Colec12	collectin sub-family member 12	1.50896	1.44976	4.01989	0.00250828	0.23986	-1.24183
Itih5	inter-alpha (globulin) inhibitor H5	1.68542	0.216945	4.01911	0.0025114	0.23986	-1.24295
Nptx1	neuronal pentraxin 1	-0.553116	4.89054	-4.00865	0.00255371	0.242515	-1.25798
Ggt5	gamma-glutamyltransferase 5	2.02973	-0.450881	4.00054	0.00258703	0.243088	-1.26964
Tgfbi	transforming growth factor, beta induced	1.44389	0.373919	3.99487	0.00261062	0.243088	-1.27781
Epha4	Eph receptor A4	-0.642511	8.33907	-3.99397	0.00261436	0.243088	-1.27909
AC109619.1	NA	-0.717855	1.91999	-3.99312	0.00261792	0.243088	-1.28032
Tgfb2	transforming growth factor, beta 2	-0.75238	3.97638	-3.9766	0.00268807	0.248223	-1.30412
Pdzrn3	PDZ domain containing RING finger 3	0.602579	5.92546	3.96791	0.0027258	0.250324	-1.31667
Gad1	glutamate decarboxylase 1	-0.478615	6.363	-3.96357	0.0027448	0.250692	-1.32293
Tnf	tumor necrosis factor	1.11694	3.80899	3.95682	0.00277468	0.252044	-1.33268
L3mbtl1	L3MBTL1 histone methyl-lysine binding protein	-1.34834	-0.168486	-3.94708	0.00281843	0.254634	-1.34677
Tmem130	transmembrane protein 130	-0.502601	4.95329	-3.93578	0.00287006	0.257904	-1.36312
Slitrk3	SLIT and NTRK-like family, member 3	-0.41005	5.11724	-3.93197	0.00288767	0.258099	-1.36864
Ifi203-ps	interferon activated gene 203, pseudogene	-0.945759	1.3389	-3.92357	0.00292696	0.260219	-1.38081
C630043F03Rik	RIKEN cDNA C630043F03 gene	0.490899	4.49999	3.89862	0.00304698	0.269456	-1.41704
Ctsh	cathepsin H	1.62803	0.534423	3.89341	0.00307265	0.270296	-1.42461
Rai2	retinoic acid induced 2	-0.511881	3.86034	-3.88089	0.00313534	0.274367	-1.44283
Disp3	dispatched RND transporter family member 3	-0.369505	4.94239	-3.8721	0.00318018	0.276841	-1.45564
Ifit1	interferon-induced protein with tetratricopeptide repeats 1	1.57779	0.748064	3.86342	0.00322507	0.277817	-1.46828
Neil3	nei like 3 (E. coli)	0.73275	3.1194	3.8591	0.00324769	0.277817	-1.47459
Ifit3	interferon-induced protein with tetratricopeptide repeats 3	1.44469	0.333204	3.85618	0.00326306	0.277817	-1.47885
Birc3	baculoviral IAP repeat-containing 3	1.27425	1.01552	3.85592	0.00326444	0.277817	-1.47923
Cmc4	C-x(9)-C motif containing 4	0.619514	2.41412	3.85387	0.00327528	0.277817	-1.48223
Nt5dc3	5'-nucleotidase domain containing 3	0.354067	6.61535	3.84916	0.00330031	0.277817	-1.4891
A830036E02Rik	RIKEN cDNA A830036E02 gene	-1.43275	0.879516	-3.84778	0.00330774	0.277817	-1.49113
Zdhhc23	zinc finger, DHHC domain containing 23	-0.636416	2.9082	-3.83537	0.00337482	0.281004	-1.50925
Phf24	PHD finger protein 24	-0.342361	5.55837	-3.83455	0.00337931	0.281004	-1.51045
Dpp6	dipeptidylpeptidase 6	-0.605747	4.87238	-3.83012	0.00340369	0.281296	-1.51694
Myo5b	myosin VB	-0.828082	1.6478	-3.8278	0.00341649	0.281296	-1.52033
Ifi203	interferon activated gene 203	-0.93335	3.52464	-3.81912	0.00346491	0.282612	-1.53304
9130227L01Rik	RIKEN cDNA 9130227L01 gene	1.31742	0.677003	3.81875	0.00346701	0.282612	-1.53359
Rai14	retinoic acid induced 14	0.462313	5.87713	3.81587	0.0034832	0.282612	-1.5378
Sgk1	serum/glucocorticoid regulated kinase 1	-0.430574	4.52002	-3.80816	0.00352709	0.283487	-1.54911
Tlr4	toll-like receptor 4	1.31994	0.0305371	3.80802	0.0035279	0.283487	-1.54931
Lox	lysyl oxidase	0.732367	2.68726	3.80361	0.0035532	0.284154	-1.55577
Cadm1	cell adhesion molecule 1	-0.49364	7.02977	-3.79314	0.00361417	0.287654	-1.57114
Rgs6	regulator of G-protein signaling 6	-0.517026	4.01652	-3.78449	0.00366535	0.290345	-1.58385
Shisal1	shisa like 1	-0.643675	4.99368	-3.77818	0.00370316	0.291955	-1.59312
Tle1	transducin-like enhancer of split 1	0.269126	7.33268	3.77155	0.00374332	0.293183	-1.60287
Stxbp6	syntaxin binding protein 6 (amisyn)	-0.820087	5.31022	-3.76983	0.00375381	0.293183	-1.6054
Chrm3	cholinergic receptor, muscarinic 3, cardiac	-0.703021	3.05209	-3.76592	0.0037778	0.293371	-1.61116
Pde1a	phosphodiesterase 1A, calmodulin-dependent	-0.947872	3.02616	-3.76129	0.00380636	0.293371	-1.61797
Sema3e	sema domain, immunoglobulin domain (Ig), short basic domain, secreted, (semaphorin) 3E	-1.36323	2.26997	-3.76088	0.00380888	0.293371	-1.61857
Mtfr1	mitochondrial fission regulator 1	0.262516	5.54007	3.74615	0.00390146	0.297063	-1.64028
Mir703	microRNA 703	1.05922	0.12986	3.74343	0.0039188	0.297063	-1.64429
Neurl1a	neuralized E3 ubiquitin protein ligase 1A	-0.638893	2.87294	-3.74131	0.00393238	0.297063	-1.64742
Nrgn	neurogranin	-0.692423	1.75109	-3.7384	0.00395105	0.297063	-1.6517
Tma7	translational machinery associated 7	0.305057	4.82692	3.73805	0.0039533	0.297063	-1.65222
Hpcal4	hippocalcin-like 4	-0.58233	2.76224	-3.73648	0.00396344	0.297063	-1.65454
Col18a1	collagen, type XVIII, alpha 1	1.14379	3.60438	3.73089	0.00399977	0.298447	-1.66279
Cr2	complement receptor 2	-1.61919	-0.772973	-3.71478	0.00410645	0.305045	-1.6866
Sptbn4	spectrin beta, non-erythrocytic 4	-0.430562	4.54264	-3.71073	0.00413372	0.305552	-1.69259
D130043K22Rik	RIKEN cDNA D130043K22 gene	-0.776239	1.3275	-3.70835	0.00414983	0.305552	-1.69611
Rxfp3	relaxin family peptide receptor 3	-1.22448	1.20007	-3.69878	0.00421525	0.307857	-1.71026
Cped1	cadherin-like and PC-esterase domain containing 1	1.89196	0.0256516	3.69839	0.00421797	0.307857	-1.71085
A730020E08Rik	RIKEN cDNA A730020E08 gene	0.383243	4.21539	3.6916	0.00426506	0.30994	-1.72089
Slc12a2	solute carrier family 12, member 2	-0.314198	6.42099	-3.6817	0.00433478	0.313643	-1.73557
Eya1	EYA transcriptional coactivator and phosphatase 1	-0.381732	3.7314	-3.67449	0.00438631	0.316003	-1.74627
Fgf3	fibroblast growth factor 3	-1.36751	-0.412814	-3.67089	0.00441223	0.316507	-1.7516
Sh3gl2	SH3-domain GRB2-like 2	-0.345683	6.37306	-3.66679	0.00444203	0.317282	-1.7577
Gbp2	guanylate binding protein 2	1.17687	1.7075	3.66337	0.00446699	0.317708	-1.76277
Dmrt3	doublesex and mab-3 related transcription factor 3	-0.903824	2.19579	-3.64922	0.00457197	0.319142	-1.7838
Gpd1	glycerol-3-phosphate dehydrogenase 1 (soluble)	-0.569154	2.93833	-3.64573	0.0045982	0.319142	-1.78898
Cck	cholecystokinin	-0.718632	4.01671	-3.64466	0.00460627	0.319142	-1.79057
Plekhf2	pleckstrin homology domain containing, family F (with FYVE domain) member 2	0.412148	5.62492	3.64397	0.00461154	0.319142	-1.79161
Neurod2	neurogenic differentiation 2	0.474537	9.30867	3.64395	0.00461171	0.319142	-1.79164
Gpm6a	glycoprotein m6a	0.340766	10.4755	3.64393	0.0046118	0.319142	-1.79166
Pdgfrb	platelet derived growth factor receptor, beta polypeptide	1.332	1.2618	3.64253	0.00462241	0.319142	-1.79374
Cntnap3	contactin associated protein-like 3	-0.842267	3.08838	-3.63826	0.00465501	0.319142	-1.8001
Loxl2	lysyl oxidase-like 2	1.24252	1.60665	3.63773	0.00465901	0.319142	-1.80088
Tll1	tolloid-like	-1.08695	1.95502	-3.63152	0.00470682	0.321101	-1.81013
Tram1	translocating chain-associating membrane protein 1	0.27372	5.22514	3.62229	0.00477881	0.322556	-1.82388
Mgll	monoglyceride lipase	-0.634162	1.89181	-3.61912	0.00480375	0.322556	-1.8286
mt-Te	NA	0.818346	1.70719	3.6191	0.00480391	0.322556	-1.82863
Ptpre	protein tyrosine phosphatase, receptor type, E	-0.611012	2.73494	-3.61892	0.00480534	0.322556	-1.8289
Tvp23a	trans-golgi network vesicle protein 23A	-0.263226	5.39566	-3.60442	0.00492137	0.328891	-1.85052
Pou3f3	POU domain, class 3, transcription factor 3	0.353884	9.37912	3.60225	0.00493907	0.328891	-1.85377
Rsph9	radial spoke head 9 homolog (Chlamydomonas)	-0.563011	2.74555	-3.59006	0.00503926	0.334231	-1.87197
Grm7	glutamate receptor, metabotropic 7	-1.55767	1.29428	-3.58728	0.00506238	0.334437	-1.87611
Ms4a6d	membrane-spanning 4-domains, subfamily A, member 6D	1.16952	1.80754	3.5825	0.00510247	0.33469	-1.88326
Flrt3	fibronectin leucine rich transmembrane protein 3	0.400941	6.62595	3.5798	0.00512517	0.33469	-1.88729
Zdhhc14	zinc finger, DHHC domain containing 14	-0.515686	4.07424	-3.57967	0.00512628	0.33469	-1.88748
Ikbke	inhibitor of kappaB kinase epsilon	0.840313	2.80151	3.57519	0.00516431	0.334815	-1.89418
Grik2	glutamate receptor, ionotropic, kainate 2 (beta 2)	-0.406767	6.45864	-3.57473	0.00516825	0.334815	-1.89488
Kcna6	potassium voltage-gated channel, shaker-related, subfamily, member 6	-0.514239	3.2498	-3.56467	0.00525478	0.337621	-1.90993
Cyp26b1	cytochrome P450, family 26, subfamily b, polypeptide 1	-0.983899	2.52089	-3.56153	0.0052821	0.337621	-1.91463
Cxcr4	chemokine (C-X-C motif) receptor 4	-0.609343	5.08444	-3.56093	0.00528734	0.337621	-1.91553
Pantr1	POU domain, class 3, transcription factor 3 adjacent noncoding transcript 1	0.400448	6.7845	3.56035	0.00529238	0.337621	-1.91639
Neb	nebulin	-1.02055	4.33424	-3.55355	0.0053522	0.339418	-1.92658
Gm26555	predicted gene, 26555	-1.20399	-0.560895	-3.55253	0.00536116	0.339418	-1.9281
Pcsk1	proprotein convertase subtilisin/kexin type 1	-0.720035	1.75368	-3.54945	0.00538851	0.339862	-1.93271
Syt1	synaptotagmin I	-0.349083	7.09642	-3.54664	0.00541361	0.340162	-1.93692
Tnfrsf23	tumor necrosis factor receptor superfamily, member 23	-1.1681	-0.264183	-3.54357	0.00544119	0.340615	-1.94153
Gng3	guanine nucleotide binding protein (G protein), gamma 3	0.251576	7.29703	3.52208	0.00563807	0.349779	-1.97377
Ncald	neurocalcin delta	-0.416778	4.96971	-3.52204	0.00563848	0.349779	-1.97383
Gm12271	predicted gene 12271	0.835982	0.489178	3.52077	0.00565037	0.349779	-1.97574
Hnrnpk	heterogeneous nuclear ribonucleoprotein K	0.212122	8.94997	3.51484	0.00570611	0.35152	-1.98464
Gria4	glutamate receptor, ionotropic, AMPA4 (alpha 4)	-0.240323	5.61604	-3.51034	0.00574878	0.35152	-1.9914
Lct	lactase	-0.932467	0.0999851	-3.5103	0.00574919	0.35152	-1.99147
Spc25	SPC25, NDC80 kinetochore complex component, homolog (S. cerevisiae)	0.417561	4.47753	3.50889	0.00576262	0.35152	-1.99358
Abcg2	ATP binding cassette subfamily G member 2 (Junior blood group)	-0.428179	3.57709	-3.50576	0.00579259	0.352007	-1.99829
Lrrc57	leucine rich repeat containing 57	0.338405	4.53192	3.50366	0.00581273	0.352007	-2.00144
Gab1	growth factor receptor bound protein 2-associated protein 1	-0.37481	5.8176	-3.49966	0.00585139	0.352281	-2.00745
Eng	endoglin	1.43489	-0.411663	3.49884	0.00585941	0.352281	-2.00869
Ptn	pleiotrophin	0.481055	7.99764	3.48706	0.00597497	0.357941	-2.02641
Dpy19l1	dpy-19-like 1 (C. elegans)	0.533089	7.8216	3.48413	0.00600413	0.357941	-2.03083
Map3k1	mitogen-activated protein kinase kinase kinase 1	-0.511024	3.73194	-3.48187	0.00602667	0.357941	-2.03423
Slc10a4	solute carrier family 10 (sodium/bile acid cotransporter family), member 4	-1.05503	0.731524	-3.48062	0.0060392	0.357941	-2.03611
Emx2os	Emx2 opposite strand/antisense transcript (non-protein coding)	-0.621808	2.64986	-3.46924	0.00615437	0.361701	-2.05325
Eps8	epidermal growth factor receptor pathway substrate 8	-0.506213	3.67643	-3.46821	0.00616489	0.361701	-2.0548
Cdk2	cyclin-dependent kinase 2	0.321535	4.20289	3.46495	0.00619838	0.361701	-2.05972
Mfhas1	malignant fibrous histiocytoma amplified sequence 1	-0.383873	5.24327	-3.46306	0.00621786	0.361701	-2.06256
Hmgb3	high mobility group box 3	0.226904	6.81112	3.45934	0.00625643	0.361701	-2.06818
Mical2	microtubule associated monooxygenase, calponin and LIM domain containing 2	-0.555099	4.58111	-3.4584	0.0062662	0.361701	-2.06959
Icam1	intercellular adhesion molecule 1	0.89647	2.23992	3.45706	0.00628011	0.361701	-2.0716
Msra	methionine sulfoxide reductase A	-0.344817	5.55193	-3.45437	0.00630835	0.361701	-2.07568
Prex1	phosphatidylinositol-3,4,5-trisphosphate-dependent Rac exchange factor 1	0.369337	6.42457	3.45391	0.00631315	0.361701	-2.07637
Chl1	cell adhesion molecule L1-like	-0.497985	8.6746	-3.45225	0.00633061	0.361701	-2.07887
Btbd11	BTB (POZ) domain containing 11	0.51971	5.16525	3.45129	0.00634069	0.361701	-2.08032
Ror1	receptor tyrosine kinase-like orphan receptor 1	1.67832	-0.263521	3.44333	0.00642515	0.363875	-2.09232
Gm6807	ribosomal protein L6 pseudogene	-0.464311	3.30257	-3.44246	0.00643452	0.363875	-2.09365
Cacna1b	calcium channel, voltage-dependent, N type, alpha 1B subunit	-0.277584	6.71757	-3.44092	0.00645099	0.363875	-2.09597
Synpr	synaptoporin	-0.766187	4.06692	-3.43953	0.00646589	0.363875	-2.09806
Gm14204	predicted gene 14204	-0.620502	4.64242	-3.43585	0.00650558	0.364081	-2.10362
Lgi2	leucine-rich repeat LGI family, member 2	-0.472583	4.55288	-3.435	0.00651488	0.364081	-2.10491
Sorcs2	sortilin-related VPS10 domain containing receptor 2	-0.521714	3.42545	-3.43315	0.0065349	0.364081	-2.1077
Asb14	ankyrin repeat and SOCS box-containing 14	-1.0117	-0.056031	-3.42954	0.00657434	0.364623	-2.11316
Mospd1	motile sperm domain containing 1	0.25187	5.09195	3.42827	0.00658826	0.364623	-2.11508
Dact2	dishevelled-binding antagonist of beta-catenin 2	-0.888122	0.933862	-3.4229	0.00664739	0.366334	-2.12319
Pmepa1	prostate transmembrane protein, androgen induced 1	0.270503	5.03791	3.4214	0.00666404	0.366334	-2.12546
Sec31b	Sec31 homolog B (S. cerevisiae)	-1.40697	-0.283315	-3.41937	0.00668657	0.366334	-2.12852
Gm7776	proteasome (prosome, macropain) 28 subunit, alpha pseudogene	0.807525	0.68231	3.41409	0.00674564	0.366334	-2.13651
Nxph1	neurexophilin 1	-0.670162	5.09513	-3.41286	0.00675954	0.366334	-2.13837
Mrgpre	MAS-related GPR, member E	-0.73991	1.72296	-3.40792	0.00681539	0.366334	-2.14584
Arhgap20	Rho GTPase activating protein 20	-0.429249	5.18434	-3.40671	0.00682909	0.366334	-2.14767
Fbxl21	F-box and leucine-rich repeat protein 21	-0.627685	1.62033	-3.40669	0.00682938	0.366334	-2.1477
Ap3s1	adaptor-related protein complex 3, sigma 1 subunit	0.287385	5.44972	3.40606	0.00683652	0.366334	-2.14865
Trim32	tripartite motif-containing 32	-0.265148	7.04221	-3.4059	0.00683836	0.366334	-2.1489
Epsti1	epithelial stromal interaction 1 (breast)	1.47547	-0.443139	3.40372	0.00686333	0.366497	-2.15221
Mcub	mitochondrial calcium uniporter dominant negative beta subunit	-0.900792	1.35401	-3.40006	0.00690534	0.367566	-2.15775
Abca6	ATP-binding cassette, sub-family A (ABC1), member 6	-1.62622	-1.05666	-3.39571	0.00695561	0.367992	-2.16433
Iqsec1	IQ motif and Sec7 domain 1	-0.484546	4.65874	-3.39555	0.00695736	0.367992	-2.16456
Osbp2	oxysterol binding protein 2	-0.648098	3.49335	-3.39155	0.00700394	0.369287	-2.17062
Il4ra	interleukin 4 receptor, alpha	1.00183	0.537728	3.38853	0.00703937	0.36969	-2.1752
Wwc1	WW, C2 and coiled-coil domain containing 1	0.24168	7.05313	3.38676	0.00706014	0.36969	-2.17787
Trpc7	transient receptor potential cation channel, subfamily C, member 7	-1.43937	0.835904	-3.38526	0.00707794	0.36969	-2.18016
Carhsp1	calcium regulated heat stable protein 1	-0.303072	7.40981	-3.38257	0.00710969	0.370191	-2.18422
Ablim3	actin binding LIM protein family, member 3	-0.453015	4.34037	-3.376	0.00718817	0.373115	-2.19419
Zc3h12a	zinc finger CCCH type containing 12A	0.95928	0.640685	3.36987	0.00726209	0.375785	-2.20348
Syna	syncytin a	-0.683573	1.47701	-3.36768	0.00728869	0.375998	-2.2068
Adam23	a disintegrin and metallopeptidase domain 23	-0.351466	4.83251	-3.36408	0.00733268	0.377103	-2.21226
Sema3c	sema domain, immunoglobulin domain (Ig), short basic domain, secreted, (semaphorin) 3C	-0.390753	7.29621	-3.35993	0.00738377	0.377734	-2.21856
Id2	inhibitor of DNA binding 2	0.335497	9.1189	3.35941	0.00739014	0.377734	-2.21935
Mapt	microtubule-associated protein tau	-0.25077	10.0101	-3.35489	0.00744618	0.379437	-2.22621
Podxl	podocalyxin-like	-0.277714	6.45357	-3.34822	0.00752973	0.382529	-2.23634
Khdrbs3	KH domain containing, RNA binding, signal transduction associated 3	0.25587	7.90118	3.34194	0.00760918	0.385393	-2.24587
Ccdc177	coiled-coil domain containing 177	0.223444	5.79714	3.33875	0.00764995	0.386235	-2.25072
Csf2rb2	colony stimulating factor 2 receptor, beta 2, low-affinity (granulocyte-macrophage)	1.11643	0.277914	3.33703	0.00767201	0.386235	-2.25334
C3	complement component 3	1.30167	0.709369	3.33386	0.00771281	0.386259	-2.25815
Pou3f1	POU domain, class 3, transcription factor 1	0.469158	5.9601	3.3334	0.00771871	0.386259	-2.25885
Lrrc42	leucine rich repeat containing 42	0.248977	5.15803	3.32558	0.00782041	0.386757	-2.27073
Rspo3	R-spondin 3	0.426271	5.56601	3.32547	0.00782182	0.386757	-2.2709
Clec4a1	C-type lectin domain family 4, member a1	1.09522	1.89275	3.32389	0.00784254	0.386757	-2.2733
Slitrk4	SLIT and NTRK-like family, member 4	-0.45465	3.40865	-3.32135	0.00787606	0.386757	-2.27717
Foxg1	forkhead box G1	0.281785	9.44345	3.32011	0.00789234	0.386757	-2.27905
Ntm	neurotrimin	0.210492	6.5887	3.31891	0.00790824	0.386757	-2.28087
Socs3	suppressor of cytokine signaling 3	0.323535	4.01209	3.3174	0.00792825	0.386757	-2.28317
Zbtb20	zinc finger and BTB domain containing 20	-1.18862	8.52678	-3.31621	0.00794405	0.386757	-2.28498
Dnah5	dynein, axonemal, heavy chain 5	-0.929698	0.204306	-3.31537	0.00795522	0.386757	-2.28625
Lgi1	leucine-rich repeat LGI family, member 1	-0.6722	2.84628	-3.31501	0.00796005	0.386757	-2.2868
Fos	FBJ osteosarcoma oncogene	-0.555071	3.71378	-3.31327	0.00798336	0.386765	-2.28946
Dpf3	D4, zinc and double PHD fingers, family 3	-0.872152	3.12784	-3.31038	0.00802213	0.38752	-2.29386
Itpk1	inositol 1,3,4-triphosphate 5/6 kinase	0.2788	5.37977	3.30705	0.00806697	0.387896	-2.29892
Snx30	sorting nexin family member 30	-0.339554	5.57672	-3.30332	0.00811752	0.387896	-2.30459
Pygb	brain glycogen phosphorylase	-0.303399	6.79613	-3.30315	0.00811991	0.387896	-2.30486
Grid1	glutamate receptor, ionotropic, delta 1	-0.449	3.51439	-3.30282	0.00812431	0.387896	-2.30535
Cachd1	cache domain containing 1	-0.329362	6.4271	-3.30124	0.00814595	0.387896	-2.30777
Spata13	spermatogenesis associated 13	-0.547706	5.7444	-3.29614	0.00821581	0.388751	-2.31552
Pou3f2	POU domain, class 3, transcription factor 2	0.564422	7.93817	3.2933	0.00825512	0.388751	-2.31986
Bmt2	base methyltransferase of 25S rRNA 2	0.295852	6.0072	3.2929	0.00826056	0.388751	-2.32046
Ptp4a2	protein tyrosine phosphatase 4a2	0.208662	7.94168	3.29166	0.00827781	0.388751	-2.32235
Spon2	spondin 2, extracellular matrix protein	1.32256	-0.781483	3.29146	0.00828053	0.388751	-2.32265
Grin2a	glutamate receptor, ionotropic, NMDA2A (epsilon 1)	-0.690586	2.00369	-3.28981	0.00830347	0.388751	-2.32516
Gm18329	high mobility group box 3 pseudogene	-1.16947	-0.176388	-3.28738	0.00833745	0.389252	-2.32887
Gm49077	NA	0.913656	-0.0621022	3.27823	0.00846644	0.393789	-2.34281
Xkr4	X-linked Kx blood group related 4	-0.438635	5.86807	-3.27675	0.00848755	0.393789	-2.34508
Smim15	small integral membrane protein 15	0.260698	6.08466	3.2755	0.00850532	0.393789	-2.34698
Pik3r1	phosphoinositide-3-kinase regulatory subunit 1	-0.55351	7.77272	-3.27107	0.00856887	0.395635	-2.35374
Mllt3	myeloid/lymphoid or mixed-lineage leukemia; translocated to, 3	0.21718	8.03341	3.26714	0.00862552	0.397081	-2.35972
Dnajc6	DnaJ heat shock protein family (Hsp40) member C6	-0.268048	6.61159	-3.26561	0.00864769	0.397081	-2.36205
Nusap1	nucleolar and spindle associated protein 1	0.299539	4.97321	3.2602	0.00872671	0.398677	-2.37031
Nfkbiz	nuclear factor of kappa light polypeptide gene enhancer in B cells inhibitor, zeta	0.635069	3.1567	3.25991	0.00873095	0.398677	-2.37075
Rgl1	ral guanine nucleotide dissociation stimulator,-like 1	0.262411	5.09172	3.25655	0.00878036	0.398677	-2.37588
Nrp1	neuropilin 1	-0.392484	8.01333	-3.2561	0.00878703	0.398677	-2.37657
Ubxn8	UBX domain protein 8	0.494553	4.1801	3.25446	0.00881117	0.398677	-2.37906
Asic2	acid-sensing (proton-gated) ion channel 2	-0.550084	3.31276	-3.25349	0.00882557	0.398677	-2.38054
Ankrd28	ankyrin repeat domain 28	-0.193795	7.00759	-3.24764	0.00891273	0.400586	-2.38947
Pde2a	phosphodiesterase 2A, cGMP-stimulated	-1.08497	-0.420006	-3.24744	0.00891576	0.400586	-2.38978
Nap1l1	nucleosome assembly protein 1-like 1	0.187863	7.13919	3.24476	0.00895605	0.401309	-2.39387
Ube2d3	ubiquitin-conjugating enzyme E2D 3	0.238523	8.0921	3.24184	0.00900014	0.401309	-2.39833
A230077H06Rik	RIKEN cDNA A230077H06 gene	-0.638154	1.62175	-3.24159	0.00900389	0.401309	-2.39871
Wnt5a	wingless-type MMTV integration site family, member 5A	-0.483858	5.51941	-3.23822	0.00905506	0.402517	-2.40386
Ndst3	N-deacetylase/N-sulfotransferase (heparan glucosaminyl) 3	0.513683	5.90773	3.22997	0.0091816	0.406854	-2.41646
Fpr2	formyl peptide receptor 2	1.38216	-0.56522	3.22758	0.00921858	0.406854	-2.42011
Csdc2	cold shock domain containing C2, RNA binding	-0.227817	6.16997	-3.22568	0.00924813	0.406854	-2.42302
Rerg	RAS-like, estrogen-regulated, growth-inhibitor	-1.26512	2.10572	-3.22362	0.00928027	0.406854	-2.42617
Syn2	synapsin II	-0.440473	6.20313	-3.22309	0.00928855	0.406854	-2.42698
Palm3	paralemmin 3	-0.700839	1.24394	-3.22216	0.0093031	0.406854	-2.4284
Snord72	small nucleolar RNA, C/D box 72	1.09624	-0.103239	3.21824	0.00936458	0.406854	-2.43438
Frmd4b	FERM domain containing 4B	0.269536	8.24995	3.21782	0.00937127	0.406854	-2.43503
Ccl4	chemokine (C-C motif) ligand 4	0.820064	4.03165	3.21427	0.00942731	0.406854	-2.44044
Gprasp1	G protein-coupled receptor associated sorting protein 1	-0.279317	8.28119	-3.21414	0.00942951	0.406854	-2.44066
Limch1	LIM and calponin homology domains 1	0.341105	7.52803	3.21261	0.00945371	0.406854	-2.44298
Csnk2a2	casein kinase 2, alpha prime polypeptide	0.198248	6.44513	3.21137	0.00947354	0.406854	-2.44489
4833422M21Rik	RIKEN cDNA 4833422M21 gene	-0.983784	-0.00299622	-3.20993	0.00949657	0.406854	-2.44709
Epha3	Eph receptor A3	0.293743	7.5339	3.20941	0.00950491	0.406854	-2.44789
Ch25h	cholesterol 25-hydroxylase	1.72004	-0.9222	3.2086	0.00951776	0.406854	-2.44912
Fxyd6	FXYD domain-containing ion transport regulator 6	-0.268972	7.50879	-3.20664	0.00954927	0.407056	-2.45212
Gm19026	calmodulin regulated spectrin-associated protein 1 pseudogene	-0.441801	3.16013	-3.20448	0.00958414	0.407056	-2.45543
Tgfbr2	transforming growth factor, beta receptor II	0.670945	1.57074	3.20267	0.00961328	0.407056	-2.45819
Mx1	MX dynamin-like GTPase 1	1.54049	0.369532	3.20131	0.00963542	0.407056	-2.46027
Bub1	BUB1, mitotic checkpoint serine/threonine kinase	0.363665	4.2295	3.20076	0.00964426	0.407056	-2.46111
C030017B01Rik	RIKEN cDNA C030017B01 gene	-1.28563	0.739516	-3.19705	0.0097048	0.408579	-2.46679
Mmp17	matrix metallopeptidase 17	0.409215	5.20888	3.19428	0.00975013	0.408714	-2.47102
Sphkap	SPHK1 interactor, AKAP domain containing	-0.377409	5.0277	-3.19248	0.00977974	0.408714	-2.47378
Drp2	dystrophin related protein 2	-0.277462	5.60656	-3.1916	0.00979428	0.408714	-2.47512
Col4a2	collagen, type IV, alpha 2	0.836488	4.40241	3.18976	0.00982478	0.408714	-2.47795
Gm28386	NA	-1.26765	-0.173759	-3.18826	0.00984952	0.408714	-2.48023
Gm42488	NA	1.2547	0.273629	3.18795	0.00985473	0.408714	-2.48071
Tnfaip3	tumor necrosis factor, alpha-induced protein 3	0.57699	2.9471	3.17947	0.00999659	0.412115	-2.49369
Lst1	leukocyte specific transcript 1	0.824684	0.993572	3.17683	0.0100412	0.412115	-2.49774
Elmo1	engulfment and cell motility 1	-0.406307	5.92154	-3.17641	0.0100483	0.412115	-2.49837
Adgrb3	adhesion G protein-coupled receptor B3	-0.332925	5.43489	-3.17627	0.0100507	0.412115	-2.49859
Gm32834	predicted gene, 32834	-0.976545	-0.125908	-3.17532	0.0100669	0.412115	-2.50005
Cited2	Cbp/p300-interacting transactivator, with Glu/Asp-rich carboxy-terminal domain, 2	0.255092	6.96474	3.17427	0.0100847	0.412115	-2.50166
Neto1	neuropilin (NRP) and tolloid (TLL)-like 1	-0.699001	3.27526	-3.16787	0.0101941	0.415195	-2.51146
Psd2	pleckstrin and Sec7 domain containing 2	-0.207191	6.52479	-3.16696	0.0102097	0.415195	-2.51285
Draxin	dorsal inhibitory axon guidance protein	-0.407327	7.95759	-3.16543	0.0102362	0.41526	-2.5152
Rnf152	ring finger protein 152	-0.768069	5.36968	-3.15809	0.0103637	0.416965	-2.52644
Rwdd3	RWD domain containing 3	-0.291692	4.36974	-3.15695	0.0103836	0.416965	-2.52818
Dync2li1	dynein cytoplasmic 2 light intermediate chain 1	-0.515303	3.85275	-3.15484	0.0104206	0.416965	-2.53142
1700066M21Rik	RIKEN cDNA 1700066M21 gene	0.481069	5.40271	3.15422	0.0104316	0.416965	-2.53237
Dpp10	dipeptidylpeptidase 10	-0.554664	3.78687	-3.15391	0.0104371	0.416965	-2.53285
Ccl2	chemokine (C-C motif) ligand 2	1.71251	0.76415	3.15291	0.0104546	0.416965	-2.53437
Jakmip3	janus kinase and microtubule interacting protein 3	-0.556533	3.53475	-3.1526	0.0104602	0.416965	-2.53486
Raph1	Ras association (RalGDS/AF-6) and pleckstrin homology domains 1	-0.256779	6.13856	-3.1516	0.0104778	0.416965	-2.53638
Nmi	N-myc (and STAT) interactor	0.904021	0.612086	3.14912	0.0105218	0.417295	-2.54019
Rnf182	ring finger protein 182	-0.265256	7.21774	-3.14701	0.0105593	0.417295	-2.54342
Prox1	prospero homeobox 1	-1.0249	5.50043	-3.14692	0.010561	0.417295	-2.54356
Lacc1	laccase domain containing 1	0.800511	2.3055	3.13863	0.0107098	0.419552	-2.55627
Camk4	calcium/calmodulin-dependent protein kinase IV	-0.367182	4.59486	-3.1386	0.0107104	0.419552	-2.55632
Fgf14	fibroblast growth factor 14	-0.41583	4.12475	-3.13769	0.0107269	0.419552	-2.55772
Epb41l3	erythrocyte membrane protein band 4.1 like 3	0.279082	6.7167	3.13683	0.0107425	0.419552	-2.55904
Timp4	tissue inhibitor of metalloproteinase 4	-0.809843	0.786699	-3.13575	0.0107621	0.419552	-2.56069
Gad2	glutamic acid decarboxylase 2	-0.682128	5.52828	-3.13448	0.0107852	0.419552	-2.56264
Nlrc3	NLR family, CARD domain containing 3	-0.838304	0.741212	-3.13397	0.0107944	0.419552	-2.56342
Kif26b	kinesin family member 26B	-0.358308	5.45602	-3.13263	0.0108189	0.419552	-2.56547
Nkx2-3	NK2 homeobox 3	-1.10986	-0.569102	-3.12644	0.0109327	0.422123	-2.57497
Ccdc189	coiled-coil domain containing 189	-0.554725	1.52592	-3.12514	0.0109568	0.422123	-2.57697
Shisa2	shisa family member 2	0.494341	4.46629	3.12299	0.0109966	0.422123	-2.58026
Fxyd5	FXYD domain-containing ion transport regulator 5	1.02416	-0.532511	3.12151	0.0110241	0.422123	-2.58253
Arl5c	ADP-ribosylation factor-like 5C	0.905114	0.989049	3.11931	0.0110652	0.422123	-2.58591
9130024F11Rik	RIKEN cDNA 9130024F11 gene	1.02766	6.96219	3.11783	0.0110929	0.422123	-2.58818
Prkcq	protein kinase C, theta	-0.755397	0.729384	-3.11738	0.0111013	0.422123	-2.58887
Gm50303	NA	-1.70539	-0.415528	-3.11705	0.0111076	0.422123	-2.58938
Marco	macrophage receptor with collagenous structure	1.52574	1.53114	3.11624	0.0111227	0.422123	-2.59062
Ica1l	islet cell autoantigen 1-like	-0.332367	4.29502	-3.11523	0.0111417	0.422123	-2.59217
Sdc4	syndecan 4	0.855568	2.35176	3.1141	0.011163	0.422123	-2.5939
Rnf180	ring finger protein 180	0.251501	4.77223	3.10899	0.0112599	0.424825	-2.60174
Dusp3	dual specificity phosphatase 3 (vaccinia virus phosphatase VH1-related)	-0.346818	4.23473	-3.10546	0.0113274	0.426195	-2.60717
Pnmal2	PNMA-like 2	-0.482255	6.44073	-3.10443	0.0113472	0.426195	-2.60875
Fhod3	formin homology 2 domain containing 3	0.330802	6.06207	3.10056	0.0114216	0.426594	-2.61469
Vsnl1	visinin-like 1	-0.872475	1.71842	-3.09578	0.0115143	0.426594	-2.62203
Axl	AXL receptor tyrosine kinase	0.419381	3.33486	3.09449	0.0115395	0.426594	-2.62401
Cntnap5b	contactin associated protein-like 5B	-0.938447	1.70948	-3.09435	0.0115423	0.426594	-2.62423
Efnb2	ephrin B2	0.202531	8.82802	3.09375	0.011554	0.426594	-2.62515
Tpi-rs10	triosephosphate isomerase related sequence 10	0.815564	0.303119	3.0934	0.0115608	0.426594	-2.62569
Ptchd4	patched domain containing 4	-0.979267	0.366093	-3.09334	0.011562	0.426594	-2.62578
Gng2	guanine nucleotide binding protein (G protein), gamma 2	-0.205984	9.67133	-3.09316	0.0115655	0.426594	-2.62605
Gm7045	calcium binding and coiled-coil domain 2 pseudogene	-1.01954	0.0186257	-3.09167	0.0115946	0.426594	-2.62833
Ptprr	protein tyrosine phosphatase, receptor type, R	-1.08941	0.934017	-3.09074	0.011613	0.426594	-2.62978
Pim1	proviral integration site 1	0.356216	4.10262	3.08922	0.0116429	0.426712	-2.63211
Irgm1	immunity-related GTPase family M member 1	1.15393	0.966602	3.08751	0.0116765	0.426712	-2.63473
Prcc	papillary renal cell carcinoma (translocation-associated)	0.226115	5.86304	3.08556	0.0117151	0.426712	-2.63772
Gt(ROSA)26Sor	gene trap ROSA 26, Philippe Soriano	0.543119	3.6478	3.0854	0.0117184	0.426712	-2.63797
Hpca	hippocalcin	-0.322975	5.13101	-3.08189	0.0117882	0.426951	-2.64336
Galr1	galanin receptor 1	-1.17693	1.00941	-3.08015	0.0118229	0.426951	-2.64604
Calb1	calbindin 1	-0.61267	3.25533	-3.07944	0.0118372	0.426951	-2.64713
Vmn2r87	vomeronasal 2, receptor 87	-0.999047	-0.415774	-3.07889	0.0118482	0.426951	-2.64797
Pde4dip	phosphodiesterase 4D interacting protein (myomegalin)	-0.254541	7.68139	-3.07846	0.0118568	0.426951	-2.64863
Gm26384	NA	0.652134	1.91276	3.0774	0.0118782	0.426951	-2.65027
Lgals3bp	lectin, galactoside-binding, soluble, 3 binding protein	0.932918	2.29346	3.07479	0.0119306	0.427237	-2.65427
Tagap1	T cell activation GTPase activating protein 1	0.449599	4.19316	3.07342	0.0119584	0.427237	-2.65638
Ptprt	protein tyrosine phosphatase, receptor type, T	-0.485066	5.17831	-3.07135	0.0120004	0.427237	-2.65956
Dnah2	dynein, axonemal, heavy chain 2	-0.619234	1.92143	-3.06971	0.0120337	0.427237	-2.66208
Parp9	poly (ADP-ribose) polymerase family, member 9	0.524102	1.66439	3.06738	0.0120814	0.427237	-2.66567
Ifi205	interferon activated gene 205	1.16951	0.235803	3.06647	0.0121001	0.427237	-2.66707
Tagln3	transgelin 3	0.22254	7.72044	3.06523	0.0121255	0.427237	-2.66897
Eva1b	eva-1 homolog B (C. elegans)	1.70832	-0.889709	3.0641	0.0121487	0.427237	-2.6707
Cd69	CD69 antigen	0.892023	1.20745	3.06363	0.0121583	0.427237	-2.67142
Cdh9	cadherin 9	-1.12776	-0.666582	-3.06344	0.0121622	0.427237	-2.67171
Satb2	special AT-rich sequence binding protein 2	0.697342	8.59277	3.06227	0.0121865	0.427237	-2.67352
Kcnj10	potassium inwardly-rectifying channel, subfamily J, member 10	-0.687157	3.16071	-3.06121	0.0122082	0.427237	-2.67514
Nalcn	sodium leak channel, non-selective	-0.662134	2.96885	-3.06003	0.0122327	0.427237	-2.67696
Gm12676	predicted gene 12676	-1.14623	-0.387229	-3.05948	0.012244	0.427237	-2.6778
Cpq	carboxypeptidase Q	1.02659	-0.452194	3.05733	0.0122888	0.427525	-2.68111
Malat1	metastasis associated lung adenocarcinoma transcript 1 (non-coding RNA)	-0.639324	7.55486	-3.05629	0.0123105	0.427525	-2.68271
Axin2	axin 2	-0.32211	4.69342	-3.05351	0.0123687	0.427525	-2.68699
Plk1	polo like kinase 1	0.387701	3.63231	3.05327	0.0123737	0.427525	-2.68736
Klf7	Kruppel-like factor 7 (ubiquitous)	-0.304319	7.79828	-3.05256	0.0123885	0.427525	-2.68844
Pdgfc	platelet-derived growth factor, C polypeptide	0.458482	3.17195	3.05173	0.012406	0.427525	-2.68973
Sh2b2	SH2B adaptor protein 2	0.285604	5.3605	3.05052	0.0124313	0.427525	-2.69157
Gm10561	predicted gene 10561	-0.993267	0.181222	-3.049	0.0124635	0.427752	-2.69392
Gk5	glycerol kinase 5 (putative)	-0.41598	3.00657	-3.04683	0.0125094	0.428448	-2.69726
Il1a	interleukin 1 alpha	1.14121	2.4537	3.04504	0.0125473	0.428867	-2.7
Plppr4	phospholipid phosphatase related 4	-0.473285	4.26613	-3.04259	0.0125995	0.429772	-2.70377
Chmp1b	charged multivesicular body protein 1B	0.247686	5.22254	3.04122	0.0126288	0.429894	-2.70588
Nudt11	nudix (nucleoside diphosphate linked moiety X)-type motif 11	0.211489	5.43704	3.03582	0.012745	0.431346	-2.71418
Scn3b	sodium channel, voltage-gated, type III, beta	-0.235799	7.21398	-3.03375	0.0127897	0.431346	-2.71736
Scd1	stearoyl-Coenzyme A desaturase 1	0.394635	4.65954	3.03353	0.0127946	0.431346	-2.71771
Clstn3	calsyntenin 3	-0.277122	5.94203	-3.03251	0.0128168	0.431346	-2.71928
Memo1	mediator of cell motility 1	0.208281	5.72601	3.0322	0.0128234	0.431346	-2.71975
Hsf5	heat shock transcription factor family member 5	0.923847	-0.343595	3.03195	0.0128288	0.431346	-2.72013
Ebi3	Epstein-Barr virus induced gene 3	1.20496	0.484349	3.03088	0.0128521	0.431346	-2.72178
Meis2	Meis homeobox 2	0.194489	9.14473	3.02774	0.0129207	0.432779	-2.72661
Trmt10c	tRNA methyltransferase 10C, mitochondrial RNase P subunit	0.27909	4.86863	3.01976	0.0130969	0.437802	-2.73889
Cfh	complement component factor h	1.09723	1.57495	3.0177	0.0131428	0.43846	-2.74207
Mgam	maltase-glucoamylase	-1.45493	-0.517219	-3.01596	0.0131816	0.438844	-2.74475
Ppp2r2b	protein phosphatase 2, regulatory subunit B, beta	0.186478	8.33074	3.01445	0.0132153	0.438844	-2.74706
Ndrg2	N-myc downstream regulated gene 2	-0.582176	5.54871	-3.01343	0.0132383	0.438844	-2.74864
Arhgap10	Rho GTPase activating protein 10	0.488104	2.52701	3.01194	0.0132717	0.438844	-2.75092
Chst14	carbohydrate sulfotransferase 14	0.603347	1.68994	3.0113	0.0132862	0.438844	-2.75191
Gm2a	GM2 ganglioside activator protein	-0.312541	4.54027	-3.00921	0.0133333	0.438844	-2.75512
Ccrl2	chemokine (C-C motif) receptor-like 2	1.15734	0.28374	3.00708	0.0133817	0.438844	-2.75841
Rap2c	RAP2C, member of RAS oncogene family	0.211842	6.2717	3.00698	0.013384	0.438844	-2.75857
Pcdh11x	protocadherin 11 X-linked	-0.915869	2.75525	-3.00669	0.0133906	0.438844	-2.75901
Pax6	paired box 6	0.22223	5.69478	3.00399	0.0134521	0.439997	-2.76317
Pcdh19	protocadherin 19	-0.938102	5.60039	-2.99986	0.0135467	0.442224	-2.76952
Akr1c19	aldo-keto reductase family 1, member C19	-0.619898	1.41011	-2.99833	0.0135818	0.442508	-2.77187
Adora1	adenosine A1 receptor	-0.408998	4.181	-2.99626	0.0136296	0.443048	-2.77506
Bcan	brevican	-0.355075	3.80171	-2.99291	0.0137074	0.443048	-2.78022
Fabp3-ps1	fatty acid binding protein 3, muscle and heart, pseudogene 1	-0.442725	3.46425	-2.99271	0.013712	0.443048	-2.78053
Map2k3	mitogen-activated protein kinase kinase 3	0.297865	4.11624	2.99249	0.0137171	0.443048	-2.78087
Vim	vimentin	-0.487767	8.15405	-2.9919	0.0137309	0.443048	-2.78178
Asb2	ankyrin repeat and SOCS box-containing 2	1.11071	-0.0751051	2.99065	0.01376	0.443129	-2.78369
Uaca	uveal autoantigen with coiled-coil domains and ankyrin repeats	0.452824	2.60422	2.98705	0.0138444	0.444991	-2.78924
Plcd1	phospholipase C, delta 1	-0.428874	4.41745	-2.98437	0.0139077	0.446166	-2.79338
Grin2b	glutamate receptor, ionotropic, NMDA2B (epsilon 2)	-0.63183	7.78819	-2.98188	0.0139666	0.447199	-2.79721
Gm29260	predicted gene 29260	0.597953	5.29466	2.97531	0.0141231	0.451347	-2.80732
Dab1	disabled 1	0.333251	8.42478	2.97081	0.0142317	0.452768	-2.81426
Fn1	fibronectin 1	0.574019	6.03708	2.96946	0.0142643	0.452768	-2.81633
Ak3l2-ps	adenylate kinase 3-like 2, pseudogene	-0.868616	2.04607	-2.96874	0.0142818	0.452768	-2.81744
Ssbp3	single-stranded DNA binding protein 3	0.178555	8.32746	2.96718	0.0143196	0.452768	-2.81984
AU041133	expressed sequence AU041133	-0.397729	3.75134	-2.96658	0.0143342	0.452768	-2.82076
Lmtk2	lemur tyrosine kinase 2	-0.291468	6.74083	-2.96598	0.0143488	0.452768	-2.82169
Fcgrt	Fc receptor, IgG, alpha chain transporter	1.0048	0.493192	2.96558	0.0143585	0.452768	-2.8223
Mmd2	monocyte to macrophage differentiation-associated 2	-0.327407	6.90354	-2.96452	0.0143843	0.452768	-2.82393
Irf7	interferon regulatory factor 7	0.910153	1.8771	2.96287	0.0144249	0.452922	-2.82648
Cntn5	contactin 5	-0.595292	1.74552	-2.96194	0.0144477	0.452922	-2.82792
Cxcl12	chemokine (C-X-C motif) ligand 12	1.06727	3.3088	2.96101	0.0144705	0.452922	-2.82935
Gm44126	NA	0.427531	2.85834	2.95978	0.0145009	0.453024	-2.83125
Hcn1	hyperpolarization activated cyclic nucleotide gated potassium channel 1	-0.88124	3.05839	-2.95115	0.0147151	0.458859	-2.84454
Lyz2	lysozyme 2	1.30001	4.45012	2.94689	0.014822	0.459401	-2.8511
Gm15893	NA	-0.612302	1.33404	-2.94643	0.0148336	0.459401	-2.85181
Rps6ka2	ribosomal protein S6 kinase, polypeptide 2	0.206339	6.23307	2.94602	0.0148439	0.459401	-2.85244
Clec4e	C-type lectin domain family 4, member e	1.22957	1.31874	2.94504	0.0148686	0.459401	-2.85395
Acod1	aconitate decarboxylase 1	0.824211	4.96873	2.94499	0.0148699	0.459401	-2.85403
Rmst	rhabdomyosarcoma 2 associated transcript (non-coding RNA)	-0.637839	2.84915	-2.94039	0.0149867	0.460401	-2.86112
Nlrp3	NLR family, pyrin domain containing 3	0.740396	2.12998	2.93923	0.0150163	0.460401	-2.8629
Pcdh15	protocadherin 15	-0.89535	1.61173	-2.93846	0.0150358	0.460401	-2.86408
Nfia	nuclear factor I/A	-0.461494	7.40883	-2.93694	0.0150747	0.460401	-2.86642
Ms4a6c	membrane-spanning 4-domains, subfamily A, member 6C	1.00262	1.1907	2.93674	0.0150799	0.460401	-2.86674
Sardh	sarcosine dehydrogenase	-0.965185	0.13198	-2.93631	0.0150909	0.460401	-2.8674
Oaf	out at first homolog	0.89201	0.303098	2.93565	0.0151078	0.460401	-2.86841
Tagap	T cell activation Rho GTPase activating protein	1.41922	-0.647248	2.93476	0.0151308	0.460401	-2.86979
Alx4	aristaless-like homeobox 4	2.02383	-0.434141	2.93369	0.0151583	0.460401	-2.87143
Pnldc1	poly(A)-specific ribonuclease (PARN)-like domain containing 1	0.875059	0.827449	2.93294	0.0151777	0.460401	-2.8726
Mif4gd	MIF4G domain containing	0.488176	1.86032	2.93152	0.0152143	0.460675	-2.87478
Frrs1l	ferric-chelate reductase 1 like	-0.23249	6.37934	-2.92635	0.0153487	0.463669	-2.88275
Fgd5	FYVE, RhoGEF and PH domain containing 5	-0.982129	1.52864	-2.92509	0.0153817	0.463669	-2.88469
Exd1	exonuclease 3'-5' domain containing 1	-1.03612	0.828795	-2.92176	0.015469	0.463669	-2.88982
Adamts4	a disintegrin-like and metallopeptidase (reprolysin type) with thrombospondin type 1 motif, 4	-0.507424	2.98778	-2.92172	0.0154699	0.463669	-2.88988
Ppp2r1b	protein phosphatase 2, regulatory subunit A, beta	0.313129	6.99291	2.92092	0.0154912	0.463669	-2.89112
Ncapg	non-SMC condensin I complex, subunit G	0.343195	4.1263	2.92062	0.0154989	0.463669	-2.89157
Arhgdib	Rho, GDP dissociation inhibitor (GDI) beta	0.679793	2.92275	2.9203	0.0155074	0.463669	-2.89207
Sv2b	synaptic vesicle glycoprotein 2 b	-0.429378	3.22457	-2.91753	0.0155808	0.464588	-2.89634
Nap1l3	nucleosome assembly protein 1-like 3	-0.326972	4.31472	-2.91704	0.0155937	0.464588	-2.8971
Nfkb2	nuclear factor of kappa light polypeptide gene enhancer in B cells 2, p49/p100	0.621053	3.03261	2.91398	0.0156752	0.464753	-2.90182
Vstm2a	V-set and transmembrane domain containing 2A	-0.449827	3.55841	-2.91332	0.0156927	0.464753	-2.90283
Vax1	ventral anterior homeobox 1	-0.949344	1.85035	-2.9127	0.0157092	0.464753	-2.90378
Myo16	myosin XVI	-0.468784	5.35251	-2.91265	0.0157105	0.464753	-2.90386
Tnfaip2	tumor necrosis factor, alpha-induced protein 2	0.799285	3.7599	2.91063	0.0157647	0.465531	-2.90698
Nell1	NEL-like 1	-1.06357	1.58115	-2.90665	0.0158718	0.46689	-2.91311
Chst2	carbohydrate sulfotransferase 2	-0.285628	5.86878	-2.90509	0.0159139	0.46689	-2.91551
Atp8b5	ATPase, class I, type 8B, member 5	-0.897776	-0.487563	-2.90486	0.0159201	0.46689	-2.91586
Cacna1i	calcium channel, voltage-dependent, alpha 1I subunit	-0.498946	2.43256	-2.90413	0.01594	0.46689	-2.91699
Tbc1d9	TBC1 domain family, member 9	-0.212807	7.34556	-2.90375	0.0159504	0.46689	-2.91758
Postn	periostin, osteoblast specific factor	1.22901	1.12838	2.90235	0.0159884	0.467185	-2.91974
Slc9a6	solute carrier family 9 (sodium/hydrogen exchanger), member 6	-0.275212	6.24006	-2.8982	0.0161017	0.4684	-2.92614
Pik3r5	phosphoinositide-3-kinase regulatory subunit 5	0.679777	1.892	2.89791	0.0161097	0.4684	-2.92659
Slc6a17	solute carrier family 6 (neurotransmitter transporter), member 17	-0.18343	6.89768	-2.897	0.0161346	0.4684	-2.92799
Parp14	poly (ADP-ribose) polymerase family, member 14	0.653639	2.31765	2.89673	0.0161421	0.4684	-2.9284
Dscam	DS cell adhesion molecule	0.255293	6.51143	2.89457	0.0162015	0.469101	-2.93173
Fmr1	FMRP translational regulator 1	0.212266	6.94695	2.89321	0.016239	0.469101	-2.93383
Drc1	dynein regulatory complex subunit 1	-0.757356	1.02093	-2.89207	0.0162705	0.469101	-2.93558
Glce	glucuronyl C5-epimerase	-0.428414	5.49714	-2.89091	0.0163028	0.469101	-2.93738
Hlf	hepatic leukemia factor	0.599509	1.77074	2.89077	0.0163066	0.469101	-2.93759
Xpr1	xenotropic and polytropic retrovirus receptor 1	-0.401512	9.02582	-2.88696	0.0164127	0.4706	-2.94346
Trps1	transcriptional repressor GATA binding 1	-0.512974	4.90069	-2.88688	0.016415	0.4706	-2.94359
Mta2	metastasis-associated gene family, member 2	0.165361	7.66488	2.88444	0.0164832	0.471747	-2.94735
Shisa6	shisa family member 6	-0.699257	4.11469	-2.88043	0.0165962	0.473784	-2.95353
Rit2	Ras-like without CAAX 2	-0.944296	1.53956	-2.87891	0.0166391	0.473784	-2.95587
Trp53i11	transformation related protein 53 inducible protein 11	0.156453	8.11613	2.87643	0.0167095	0.473784	-2.95969
Foxo1	forkhead box O1	-0.66902	4.00978	-2.87641	0.01671	0.473784	-2.95972
Lmnb1	lamin B1	0.182301	8.30528	2.87579	0.0167276	0.473784	-2.96067
Ofd1	OFD1, centriole and centriolar satellite protein	-0.212929	4.84673	-2.8748	0.0167559	0.473784	-2.9622
Tmem108	transmembrane protein 108	0.367734	5.76405	2.87408	0.0167766	0.473784	-2.96332
Tmem119	transmembrane protein 119	1.74209	-1.25887	2.87257	0.0168197	0.473784	-2.96565
Hdac11	histone deacetylase 11	-0.303371	3.79697	-2.87163	0.0168465	0.473784	-2.96709
Tmem106c	transmembrane protein 106C	-0.264005	5.04498	-2.87022	0.016887	0.473784	-2.96926
Gm29202	NA	1.05205	-0.676537	2.87003	0.0168924	0.473784	-2.96955
Themis2	thymocyte selection associated family member 2	0.921356	0.405315	2.8689	0.0169252	0.473784	-2.9713
Clmp	CXADR-like membrane protein	0.249399	7.56367	2.86808	0.0169488	0.473784	-2.97256
Gm5596	DEP domain containing 1a pseudogene	0.606335	1.71209	2.86799	0.0169512	0.473784	-2.9727
Cntnap2	contactin associated protein-like 2	-0.40882	5.77129	-2.86695	0.0169814	0.473798	-2.97431
Cacybp	calcyclin binding protein	0.226996	7.17894	2.86566	0.0170186	0.473798	-2.97629
Atp2b1	ATPase, Ca++ transporting, plasma membrane 1	-0.313161	7.86682	-2.86504	0.0170368	0.473798	-2.97725
Srsf1	serine and arginine-rich splicing factor 1	0.231763	9.22822	2.86231	0.0171162	0.475216	-2.98146
Nfe2l2	nuclear factor, erythroid derived 2, like 2	0.379706	3.72282	2.85918	0.0172076	0.476551	-2.98628
Gclc	glutamate-cysteine ligase, catalytic subunit	0.212098	5.72622	2.8585	0.0172275	0.476551	-2.98733
AI506816	expressed sequence AI506816	0.354497	4.31252	2.85774	0.0172498	0.476551	-2.9885
Thbs2	thrombospondin 2	1.54456	-0.424441	2.85464	0.0173411	0.478283	-2.99328
Prokr2	prokineticin receptor 2	0.335367	4.2999	2.85318	0.0173844	0.478686	-2.99553
Rtl9	retrotransposon Gag like 9	-1.05236	-0.513756	-2.85207	0.0174174	0.478806	-2.99725
Serp1	stress-associated endoplasmic reticulum protein 1	0.226482	7.29581	2.85043	0.0174661	0.479189	-2.99978
5430403N17Rik	RIKEN cDNA 5430403N17 gene	-0.92657	-0.320904	-2.84931	0.0174994	0.479189	-3.0015
Neurod4	neurogenic differentiation 4	-0.762149	1.98837	-2.84857	0.0175215	0.479189	-3.00264
C1qb	complement component 1, q subcomponent, beta polypeptide	0.915816	3.33663	2.84706	0.0175666	0.479189	-3.00497
Nid2	nidogen 2	1.20273	2.3681	2.84519	0.0176224	0.479189	-3.00784
Dzank1	double zinc ribbon and ankyrin repeat domains 1	-0.378671	3.52942	-2.84508	0.017626	0.479189	-3.00802
A330076H08Rik	RIKEN cDNA A330076H08 gene	-0.598487	3.88835	-2.843	0.0176884	0.479189	-3.01123
Cdk14	cyclin-dependent kinase 14	-0.387004	6.01472	-2.84298	0.017689	0.479189	-3.01125
Syne1	spectrin repeat containing, nuclear envelope 1	-0.7005	3.1507	-2.84207	0.0177164	0.479189	-3.01266
Dlx1	distal-less homeobox 1	-0.586375	7.53566	-2.84202	0.017718	0.479189	-3.01274
Gm4596	ubiquitin-conjugating enzyme E2D 3 (UBC4/5 homolog, yeast) pseudogene	0.400752	2.98622	2.84023	0.0177722	0.479878	-3.0155
Rps2-ps13	ribosomal protein S2, pseudogene 13	-0.313546	4.30715	-2.83652	0.0178848	0.48214	-3.02122
Col5a2	collagen, type V, alpha 2	-0.439857	4.73755	-2.8315	0.0180385	0.484776	-3.02896
Ago3	argonaute RISC catalytic subunit 3	-0.358709	5.56038	-2.83111	0.0180504	0.484776	-3.02955
Nek11	NIMA (never in mitosis gene a)-related expressed kinase 11	-0.869929	0.822134	-2.83005	0.0180831	0.484776	-3.03119
Erbb4	erb-b2 receptor tyrosine kinase 4	-0.828098	6.60392	-2.82793	0.0181484	0.484776	-3.03445
Otogl	otogelin-like	-0.605893	1.18042	-2.82724	0.0181698	0.484776	-3.03552
Mn1	meningioma 1	0.275494	8.09231	2.8268	0.0181836	0.484776	-3.0362
Cemip	cell migration inducing protein, hyaluronan binding	-0.512116	2.96406	-2.82673	0.0181856	0.484776	-3.0363
Plvap	plasmalemma vesicle associated protein	-0.998115	-0.110464	-2.8245	0.0182548	0.485149	-3.03974
Neurod6	neurogenic differentiation 6	0.351434	9.91944	2.82441	0.0182577	0.485149	-3.03988
Dlx1as	distal-less homeobox 1, antisense	-0.498464	4.89819	-2.8229	0.0183047	0.485627	-3.04221
Cntn1	contactin 1	-0.350715	4.70254	-2.81851	0.0184422	0.488498	-3.04898
Bdnf	brain derived neurotrophic factor	-1.08908	2.06922	-2.81689	0.0184932	0.489074	-3.05147
Atp6v0a1	ATPase, H+ transporting, lysosomal V0 subunit A1	-0.169577	7.51117	-2.81588	0.0185252	0.489146	-3.05304
Mrps15	mitochondrial ribosomal protein S15	0.223879	5.07089	2.81402	0.0185839	0.489923	-3.0559
Zfp667	zinc finger protein 667	-0.317218	3.61804	-2.8128	0.0186226	0.489938	-3.05778
Srebf1	sterol regulatory element binding transcription factor 1	0.25136	5.23737	2.81215	0.0186431	0.489938	-3.05878
Tacc3	transforming, acidic coiled-coil containing protein 3	0.28677	4.89269	2.81052	0.0186952	0.490537	-3.0613
Spats2l	spermatogenesis associated, serine-rich 2-like	-0.633277	3.30082	-2.8094	0.0187309	0.490703	-3.06302
Inpp4a	inositol polyphosphate-4-phosphatase, type I	-0.179109	6.17464	-2.80844	0.0187616	0.490738	-3.06451
Rap2b	RAP2B, member of RAS oncogene family	0.239919	5.86257	2.80499	0.0188722	0.492789	-3.06982
Mtus2	microtubule associated tumor suppressor candidate 2	-0.475702	3.73178	-2.80386	0.0189086	0.492789	-3.07156
Gm11836	myosin, light polypeptide 6, alkali, smooth muscle and non-muscle pseudogene	-0.805346	0.0551556	-2.80229	0.0189592	0.492789	-3.07398
Elfn2	leucine rich repeat and fibronectin type III, extracellular 2	-0.448534	4.146	-2.79994	0.0190351	0.492789	-3.07759
Me3	malic enzyme 3, NADP(+)-dependent, mitochondrial	-0.958382	-0.342673	-2.79987	0.0190377	0.492789	-3.07771
Tac1	tachykinin 1	-1.37168	-0.566197	-2.79839	0.0190857	0.492789	-3.07999
Slc7a2	solute carrier family 7 (cationic amino acid transporter, y+ system), member 2	0.357284	4.30885	2.79756	0.0191126	0.492789	-3.08126
Kank1	KN motif and ankyrin repeat domains 1	0.916134	0.532626	2.79707	0.0191287	0.492789	-3.08202
Rap1a	RAS-related protein 1a	0.297962	4.64401	2.79692	0.0191336	0.492789	-3.08226
Lingo3	leucine rich repeat and Ig domain containing 3	-0.532611	1.67895	-2.79688	0.0191349	0.492789	-3.08232
Pclaf	PCNA clamp associated factor	0.456086	5.15521	2.79504	0.0191951	0.49358	-3.08516
Igtp	interferon gamma induced GTPase	0.983779	-0.329477	2.79209	0.0192919	0.495173	-3.0897
Pcdha12	protocadherin alpha 12	-0.434327	2.83769	-2.7883	0.0194168	0.495173	-3.09554
Wipi1	WD repeat domain, phosphoinositide interacting 1	-0.33744	3.96536	-2.78791	0.0194299	0.495173	-3.09615
Slc7a8	solute carrier family 7 (cationic amino acid transporter, y+ system), member 8	-0.34845	4.98691	-2.78705	0.0194584	0.495173	-3.09747
Gm13889	predicted gene 13889	-0.513493	4.05401	-2.78628	0.0194839	0.495173	-3.09866
Ccdc80	coiled-coil domain containing 80	-0.556048	2.97149	-2.78527	0.0195173	0.495173	-3.10021
Cpne5	copine V	-0.355281	3.63204	-2.78353	0.0195753	0.495173	-3.10288
Crip2	cysteine rich protein 2	-0.235639	6.79115	-2.78207	0.0196242	0.495173	-3.10514
Atp2b3	ATPase, Ca++ transporting, plasma membrane 3	-0.473965	3.70901	-2.78158	0.0196405	0.495173	-3.10589
Mex3b	mex3 RNA binding family member B	0.197389	7.81146	2.78147	0.0196443	0.495173	-3.10607
Pcsk2os1	proprotein convertase subtilisin/kexin type 2, opposite strand 1	-0.528782	1.84279	-2.77922	0.0197198	0.495173	-3.10953
Hcar2	hydroxycarboxylic acid receptor 2	1.21354	-0.405392	2.77808	0.0197583	0.495173	-3.1113
Disp2	dispatched RND tramsporter family member 2	-0.230272	6.10495	-2.77781	0.0197671	0.495173	-3.1117
Ina	internexin neuronal intermediate filament protein, alpha	-0.384634	8.00288	-2.77664	0.0198069	0.495173	-3.11351
Ikzf5	IKAROS family zinc finger 5	0.480002	2.1903	2.77614	0.0198236	0.495173	-3.11428
Tra2b	transformer 2 beta	0.193688	7.23739	2.77335	0.0199182	0.495173	-3.11858
Rapgefl1	Rap guanine nucleotide exchange factor (GEF)-like 1	-0.362148	4.20169	-2.77254	0.0199458	0.495173	-3.11983
Tfpi	tissue factor pathway inhibitor	0.698544	0.536138	2.77207	0.0199618	0.495173	-3.12056
Gm9703	predicted gene 9703	0.525515	1.44023	2.77162	0.0199772	0.495173	-3.12125
Oas1a	2'-5' oligoadenylate synthetase 1A	1.75185	-0.657382	2.77136	0.019986	0.495173	-3.12165
Ache	acetylcholinesterase	-0.680716	1.5703	-2.77119	0.0199918	0.495173	-3.12191
Sytl1	synaptotagmin-like 1	0.730865	0.035501	2.77	0.0200322	0.495173	-3.12374
Syt5	synaptotagmin V	-0.246761	5.68571	-2.76953	0.0200484	0.495173	-3.12446
Zfp131	zinc finger protein 131	0.229677	6.52756	2.76905	0.0200648	0.495173	-3.1252
Stk32c	serine/threonine kinase 32C	-0.704879	2.42617	-2.7689	0.0200699	0.495173	-3.12543
Mxd3	Max dimerization protein 3	0.418153	3.1574	2.76887	0.0200709	0.495173	-3.12548
Gm12663	ubiquitin-like domain containing CTD phosphatase 1 pseudogene	0.270355	4.33765	2.76713	0.0201306	0.495173	-3.12816
C2cd4c	C2 calcium-dependent domain containing 4C	-0.978511	1.25676	-2.76705	0.0201334	0.495173	-3.12829
Cadm3	cell adhesion molecule 3	-0.174314	7.52639	-2.76692	0.0201377	0.495173	-3.12848
2900026A02Rik	RIKEN cDNA 2900026A02 gene	-0.381478	3.41413	-2.76669	0.0201458	0.495173	-3.12885
St8sia3	ST8 alpha-N-acetyl-neuraminide alpha-2,8-sialyltransferase 3	-0.265662	6.46535	-2.762	0.0203075	0.496535	-3.13606
Rrm2	ribonucleotide reductase M2	0.386281	6.21127	2.76136	0.0203296	0.496535	-3.13705
Arhgap29	Rho GTPase activating protein 29	0.638707	2.72515	2.75877	0.0204196	0.496535	-3.14104
Cyb5a	cytochrome b5 type A (microsomal)	-0.205771	6.2239	-2.75835	0.0204341	0.496535	-3.14168
Mafb	v-maf musculoaponeurotic fibrosarcoma oncogene family, protein B (avian)	-0.286019	4.49298	-2.75797	0.0204474	0.496535	-3.14227
Nob1	NIN1/RPN12 binding protein 1 homolog	0.255442	5.54443	2.75752	0.0204633	0.496535	-3.14297
Rftn2	raftlin family member 2	-0.53759	3.68575	-2.75721	0.0204741	0.496535	-3.14344
Rps6ka5	ribosomal protein S6 kinase, polypeptide 5	-0.284002	5.87699	-2.75629	0.0205064	0.496535	-3.14487
Cd276	CD276 antigen	0.203931	5.95848	2.75491	0.0205545	0.496535	-3.14698
Cd86	CD86 antigen	0.784354	1.2665	2.75452	0.0205682	0.496535	-3.14759
Htr7	5-hydroxytryptamine (serotonin) receptor 7	-0.919428	0.241646	-2.75438	0.020573	0.496535	-3.1478
Rin2	Ras and Rab interactor 2	-0.534805	3.35165	-2.75401	0.020586	0.496535	-3.14837
Usp18	ubiquitin specific peptidase 18	1.44444	0.465247	2.75397	0.0205875	0.496535	-3.14843
Sipa1l1	signal-induced proliferation-associated 1 like 1	-0.22818	6.80683	-2.74904	0.0207613	0.499318	-3.15602
Foxm1	forkhead box M1	0.312775	5.16181	2.74857	0.0207781	0.499318	-3.15676
Ptges	prostaglandin E synthase	0.932688	1.67862	2.74788	0.0208026	0.499318	-3.15782
Bcl11b	B cell leukemia/lymphoma 11B	-0.475897	7.51905	-2.74702	0.0208328	0.499318	-3.15913
Slc43a1	solute carrier family 43, member 1	0.562194	1.8453	2.74577	0.0208775	0.499318	-3.16107
F3	coagulation factor III	0.791216	1.61074	2.7451	0.0209015	0.499318	-3.1621
Spata7	spermatogenesis associated 7	-0.287185	4.08393	-2.74437	0.0209272	0.499318	-3.16321
Sinhcaf	SIN3-HDAC complex associated factor	0.224983	4.9677	2.74317	0.0209701	0.499318	-3.16506
Ccl3	chemokine (C-C motif) ligand 3	0.742843	4.71977	2.74313	0.0209717	0.499318	-3.16513
Trp53	transformation related protein 53	0.169349	6.327	2.74161	0.021026	0.499899	-3.16747
5031425E22Rik	RIKEN cDNA 5031425E22 gene	-0.21597	4.90246	-2.74058	0.0210632	0.500071	-3.16906
Bend5	BEN domain containing 5	0.201704	5.38702	2.73902	0.0211192	0.500442	-3.17146
Pcsk2	proprotein convertase subtilisin/kexin type 2	-0.686609	3.26448	-2.73789	0.02116	0.500442	-3.1732
Usp1	ubiquitin specific peptidase 1	0.193956	5.87474	2.73765	0.0211686	0.500442	-3.17357
Gpr26	G protein-coupled receptor 26	-0.415784	5.25456	-2.73189	0.0213776	0.502534	-3.18244
Lonrf2	LON peptidase N-terminal domain and ring finger 2	-0.256634	7.15034	-2.7317	0.0213846	0.502534	-3.18273
Slitrk6	SLIT and NTRK-like family, member 6	-0.93269	-0.467314	-2.73154	0.0213906	0.502534	-3.18299
Asb13	ankyrin repeat and SOCS box-containing 13	0.339636	4.56859	2.72933	0.0214714	0.502534	-3.18639
Cacna1a	calcium channel, voltage-dependent, P/Q type, alpha 1A subunit	-0.252439	5.47043	-2.72917	0.021477	0.502534	-3.18662
Macroh2a2	macroH2A.2 histone	0.176134	7.67338	2.72915	0.0214778	0.502534	-3.18666
Tox3	TOX high mobility group box family member 3	0.195052	5.93352	2.72811	0.0215159	0.502534	-3.18826
Fam222b	family with sequence similarity 222, member B	-0.301042	4.95386	-2.72784	0.0215258	0.502534	-3.18867
1700003E16Rik	RIKEN cDNA 1700003E16 gene	-1.03616	0.111148	-2.72706	0.0215544	0.502534	-3.18987
Syp	synaptophysin	-0.16887	6.55679	-2.72628	0.0215831	0.502534	-3.19107
Dctd	dCMP deaminase	0.39478	4.17114	2.7254	0.0216155	0.502534	-3.19243
Tet2	tet methylcytosine dioxygenase 2	-0.222065	6.29776	-2.72534	0.0216179	0.502534	-3.19253
Rxrg	retinoid X receptor gamma	-1.32081	-0.311854	-2.72199	0.0217417	0.504663	-3.19768
Pcdh17	protocadherin 17	-0.536167	5.76711	-2.72123	0.0217699	0.504663	-3.19885
Foxp3	forkhead box P3	-0.880492	-0.521351	-2.7196	0.0218306	0.504972	-3.20136
Mindy2	MINDY lysine 48 deubiquitinase 2	-0.191162	5.65777	-2.71925	0.0218436	0.504972	-3.2019
Cav1	caveolin 1, caveolae protein	-0.847809	2.37518	-2.71535	0.0219893	0.505294	-3.2079
Gm10179	ring finger protein 141 pseudogene	-0.32344	3.23649	-2.71411	0.0220359	0.505294	-3.20981
P2rx6	purinergic receptor P2X, ligand-gated ion channel, 6	-0.463599	1.67596	-2.71394	0.0220426	0.505294	-3.21008
Peg3	paternally expressed 3	-0.322343	7.24129	-2.71167	0.0221282	0.505294	-3.21358
Gm48239	NA	-1.041	1.77959	-2.71144	0.0221365	0.505294	-3.21392
Kcnab1	potassium voltage-gated channel, shaker-related subfamily, beta member 1	0.527946	2.39444	2.71048	0.0221728	0.505294	-3.21539
Ccdc93	coiled-coil domain containing 93	-0.211613	5.80147	-2.71047	0.0221732	0.505294	-3.21541
Galnt17	polypeptide N-acetylgalactosaminyltransferase 17	-0.223107	6.13614	-2.71022	0.0221828	0.505294	-3.2158
Tspo	translocator protein	0.704131	1.24965	2.71012	0.0221867	0.505294	-3.21596
Fgf13	fibroblast growth factor 13	-0.238669	6.7251	-2.71003	0.02219	0.505294	-3.21609
Grip1	glutamate receptor interacting protein 1	-0.320794	5.57761	-2.71003	0.0221901	0.505294	-3.2161
Lgals1	lectin, galactose binding, soluble 1	0.804269	3.45327	2.70579	0.0223511	0.507178	-3.22262
Srsf10	serine and arginine-rich splicing factor 10	0.228168	7.65829	2.70562	0.0223576	0.507178	-3.22288
Bcl7a	B cell CLL/lymphoma 7A	0.167765	8.22616	2.70545	0.0223639	0.507178	-3.22314
Rela	v-rel reticuloendotheliosis viral oncogene homolog A (avian)	0.211655	5.04781	2.70375	0.0224289	0.507764	-3.22575
Stim2	stromal interaction molecule 2	0.208178	5.74079	2.70301	0.0224574	0.507764	-3.2269
Gm11826	predicted gene 11826	0.402271	3.38889	2.7024	0.0224809	0.507764	-3.22784
Ahcyl2	S-adenosylhomocysteine hydrolase-like 2	-0.242009	5.33333	-2.70111	0.0225301	0.508189	-3.22981
Slc24a2	solute carrier family 24 (sodium/potassium/calcium exchanger), member 2	-0.888625	2.52497	-2.699	0.0226115	0.509205	-3.23306
Cdkn2aip	CDKN2A interacting protein	0.172764	5.58118	2.69597	0.0227287	0.509205	-3.23773
Ier3ip1	immediate early response 3 interacting protein 1	0.18668	5.67168	2.69498	0.0227673	0.509205	-3.23926
Rgs10	regulator of G-protein signalling 10	-0.669613	2.43016	-2.69432	0.0227926	0.509205	-3.24026
Npc1	NPC intracellular cholesterol transporter 1	-0.176321	5.54004	-2.694	0.0228051	0.509205	-3.24075
Ptprn	protein tyrosine phosphatase, receptor type, N	-0.34772	4.29481	-2.69343	0.0228273	0.509205	-3.24163
Them4	thioesterase superfamily member 4	-0.25012	4.67177	-2.69332	0.0228316	0.509205	-3.2418
Prkar2b	protein kinase, cAMP dependent regulatory, type II beta	0.234088	7.33434	2.69296	0.0228456	0.509205	-3.24235
Syt7	synaptotagmin VII	-0.210188	6.54491	-2.69287	0.0228494	0.509205	-3.2425
Mpped1	metallophosphoesterase domain containing 1	0.349173	8.30811	2.68964	0.0229756	0.511199	-3.24747
Sec16b	SEC16 homolog B (S. cerevisiae)	-1.00011	-0.724488	-2.6877	0.0230517	0.511199	-3.25045
Bmi1	Bmi1 polycomb ring finger oncogene	0.24264	7.72775	2.68699	0.0230796	0.511199	-3.25154
Grik1	glutamate receptor, ionotropic, kainate 1	-0.582828	3.32671	-2.68603	0.0231176	0.511199	-3.25303
Gm4742	proteasome alpha subunit C8 pseudogene	-0.746418	0.959665	-2.68525	0.0231484	0.511199	-3.25423
Dgkg	diacylglycerol kinase, gamma	-0.553064	2.53141	-2.68494	0.0231605	0.511199	-3.2547
Aasdhppt	aminoadipate-semialdehyde dehydrogenase-phosphopantetheinyl transferase	0.194091	5.51612	2.6845	0.0231781	0.511199	-3.25538
4921504A21Rik	RIKEN cDNA 4921504A21 gene	-1.27992	-0.542535	-2.68366	0.0232111	0.511199	-3.25667
Gm11805	high mobility group box 3 pseudogene	0.666649	2.05092	2.68359	0.0232141	0.511199	-3.25678
Foxp1	forkhead box P1	-0.407955	5.4788	-2.68165	0.0232908	0.512174	-3.25975
Lgr4	leucine-rich repeat-containing G protein-coupled receptor 4	-0.428056	3.64834	-2.67948	0.0233773	0.512174	-3.26309
Anxa5	annexin A5	0.407332	4.07217	2.67942	0.0233797	0.512174	-3.26319
Pgap1	post-GPI attachment to proteins 1	-0.401476	7.88466	-2.67939	0.0233809	0.512174	-3.26323
Wnt7a	wingless-type MMTV integration site family, member 7A	-0.472039	3.93686	-2.67705	0.0234743	0.513441	-3.26683
Ncf1	neutrophil cytosolic factor 1	0.867944	2.0174	2.67641	0.0235002	0.513441	-3.26782
Bst2	bone marrow stromal cell antigen 2	0.892048	1.75461	2.67509	0.023553	0.513712	-3.26984
Zfp641	zinc finger protein 641	-0.470976	2.5428	-2.67401	0.0235964	0.513712	-3.2715
Cyb5d1	cytochrome b5 domain containing 1	-0.251565	4.30957	-2.67345	0.0236189	0.513712	-3.27236
Cntnap4	contactin associated protein-like 4	-0.470443	4.11142	-2.67304	0.0236356	0.513712	-3.273
Kcnq3	potassium voltage-gated channel, subfamily Q, member 3	-0.368337	7.67065	-2.66899	0.0237997	0.515369	-3.27923
Ebp	phenylalkylamine Ca2+ antagonist (emopamil) binding protein	-0.37959	3.29503	-2.66727	0.0238693	0.515369	-3.28186
Rmnd1	required for meiotic nuclear division 1 homolog	0.476291	3.77852	2.66721	0.0238719	0.515369	-3.28196
AI504432	expressed sequence AI504432	0.276269	5.99892	2.66671	0.0238923	0.515369	-3.28273
AI854703	expressed sequence AI854703	-0.400117	2.58983	-2.66607	0.0239184	0.515369	-3.28372
Ahcy	S-adenosylhomocysteine hydrolase	0.32157	3.18913	2.66595	0.0239231	0.515369	-3.28389
Sorbs1	sorbin and SH3 domain containing 1	-0.351714	6.68757	-2.66442	0.0239858	0.515369	-3.28625
Atp5g1	ATP synthase, H+ transporting, mitochondrial F0 complex, subunit C1 (subunit 9)	0.261918	4.25063	2.66348	0.0240245	0.515369	-3.2877
Nrxn1	neurexin I	-0.328386	7.04562	-2.66242	0.0240676	0.515369	-3.28932
Asap1	ArfGAP with SH3 domain, ankyrin repeat and PH domain1	0.206852	6.20398	2.66167	0.0240986	0.515369	-3.29048
Cyba	cytochrome b-245, alpha polypeptide	0.692961	2.47798	2.66121	0.0241174	0.515369	-3.29118
Taok1	TAO kinase 1	-0.266174	7.83494	-2.66086	0.0241318	0.515369	-3.29172
Hmg20b	high mobility group 20B	0.233021	4.57548	2.66053	0.0241456	0.515369	-3.29223
Ddt	D-dopachrome tautomerase	-0.259874	3.93848	-2.65885	0.0242147	0.515369	-3.29481
Arl4d	ADP-ribosylation factor-like 4D	-0.223179	4.78826	-2.65841	0.0242331	0.515369	-3.29549
Lsamp	limbic system-associated membrane protein	-0.572636	4.86753	-2.65815	0.0242439	0.515369	-3.29589
Gm6377	predicted gene 6377	1.30539	-0.573893	2.65773	0.0242611	0.515369	-3.29653
Zfp704	zinc finger protein 704	-0.463716	8.11308	-2.65678	0.0243006	0.515369	-3.298
Sdhaf4	succinate dehydrogenase complex assembly factor 4	-0.303055	3.99803	-2.65676	0.0243014	0.515369	-3.29803
Thra	thyroid hormone receptor alpha	-0.165578	9.36777	-2.65474	0.0243851	0.515369	-3.30112
Ankrd42	ankyrin repeat domain 42	-0.267925	3.95877	-2.65471	0.0243863	0.515369	-3.30117
Rragd	Ras-related GTP binding D	-0.278341	5.73545	-2.65445	0.0243972	0.515369	-3.30157
Syngr3	synaptogyrin 3	-0.224574	5.65086	-2.65341	0.0244405	0.515369	-3.30317
Gm5637	predicted pseudogene 5637	0.683451	0.866916	2.65266	0.0244718	0.515369	-3.30432
Apobec1	apolipoprotein B mRNA editing enzyme, catalytic polypeptide 1	0.718962	1.69579	2.6521	0.0244954	0.515369	-3.30519
Akr1b8	aldo-keto reductase family 1, member B8	0.736448	-0.0269401	2.65115	0.0245351	0.515369	-3.30665
Arx	aristaless related homeobox	-0.529379	6.01457	-2.64921	0.0246164	0.515369	-3.30963
Rgs19	regulator of G-protein signaling 19	0.325316	4.09863	2.64868	0.0246387	0.515369	-3.31044
E2f1	E2F transcription factor 1	0.278143	4.7004	2.64839	0.0246508	0.515369	-3.31088
Pdgfa	platelet derived growth factor, alpha	0.368491	3.66068	2.64807	0.0246646	0.515369	-3.31139
Kifc5b	kinesin family member C5B	0.453519	2.64349	2.64797	0.0246688	0.515369	-3.31154
Cybb	cytochrome b-245, beta polypeptide	0.797762	4.14772	2.64483	0.0248011	0.515369	-3.31636
Mrto4	mRNA turnover 4, ribosome maturation factor	0.358251	5.01806	2.64451	0.0248148	0.515369	-3.31685
Shc1	src homology 2 domain-containing transforming protein C1	0.401106	3.44702	2.64426	0.0248251	0.515369	-3.31723
Slc35b4	solute carrier family 35, member B4	0.226538	5.80809	2.64343	0.0248603	0.515369	-3.3185
Chchd2	coiled-coil-helix-coiled-coil-helix domain containing 2	0.303424	6.27785	2.64298	0.0248795	0.515369	-3.3192
Gas1	growth arrest specific 1	0.439566	4.48786	2.64291	0.0248825	0.515369	-3.31931
B230334C09Rik	RIKEN cDNA B230334C09 gene	-0.495962	5.81001	-2.64289	0.0248835	0.515369	-3.31934
Tmem159	transmembrane protein 159	-0.75111	1.72301	-2.6416	0.0249382	0.515864	-3.32132
Cdc42bpa	CDC42 binding protein kinase alpha	-0.265285	7.40088	-2.63648	0.0251572	0.51846	-3.32919
Hrk	harakiri, BCL2 interacting protein (contains only BH3 domain)	-0.460277	5.68326	-2.63463	0.0252366	0.51846	-3.33203
Crppa	CDP-L-ribitol pyrophosphorylase A	-0.457641	2.14937	-2.63421	0.0252545	0.51846	-3.33267
H2-K1	histocompatibility 2, K1, K region	0.625498	3.56118	2.63416	0.0252567	0.51846	-3.33275
B2m	beta-2 microglobulin	0.600007	4.89244	2.63395	0.025266	0.51846	-3.33308
Cdk2ap1	CDK2 (cyclin-dependent kinase 2)-associated protein 1	0.262731	5.68448	2.63296	0.0253084	0.51846	-3.33458
Bmerb1	bMERB domain containing 1	-0.176184	6.35489	-2.63292	0.0253102	0.51846	-3.33465
Scn1b	sodium channel, voltage-gated, type I, beta	-0.778879	1.62615	-2.63288	0.0253119	0.51846	-3.33471
E2f8	E2F transcription factor 8	0.461582	2.74674	2.62833	0.0255093	0.521802	-3.3417
Gm11246	NA	0.854672	-0.222217	2.62768	0.0255375	0.521802	-3.3427
Tpm4	tropomyosin 4	0.207992	7.19274	2.62681	0.0255754	0.521937	-3.34403
Ptgr1	prostaglandin reductase 1	-0.770209	1.52395	-2.62525	0.0256437	0.522694	-3.34643
Shoc1	shortage in chiasmata 1	-0.837887	-0.558302	-2.62371	0.025711	0.522908	-3.34879
Id4	inhibitor of DNA binding 4	-0.428655	6.5033	-2.62358	0.0257168	0.522908	-3.34899
Tanc2	tetratricopeptide repeat, ankyrin repeat and coiled-coil containing 2	-0.37205	7.39872	-2.62259	0.0257601	0.523152	-3.35051
BC034090	cDNA sequence BC034090	-0.439262	3.39518	-2.62007	0.0258714	0.52358	-3.35438
Dlg2	discs large MAGUK scaffold protein 2	-0.23	7.19369	-2.61968	0.0258884	0.52358	-3.35497
Dop1b	DOP1 leucine zipper like protein B	-0.220318	6.33989	-2.61914	0.0259125	0.52358	-3.35581
Slc1a5	solute carrier family 1 (neutral amino acid transporter), member 5	0.434146	3.17023	2.61862	0.0259353	0.52358	-3.3566
Mid2	midline 2	-0.481406	3.28722	-2.6184	0.0259451	0.52358	-3.35694
St18	suppression of tumorigenicity 18	-0.777	3.9442	-2.61786	0.0259691	0.52358	-3.35778
Fam241a	family with sequence similarity 241, member A	0.428319	3.44103	2.61434	0.0261256	0.525041	-3.36318
Tm7sf3	transmembrane 7 superfamily member 3	-0.220467	5.38996	-2.61384	0.0261479	0.525041	-3.36395
Tle3	transducin-like enhancer of split 3	0.257362	7.3207	2.61295	0.0261876	0.525041	-3.36531
Jmjd1c	jumonji domain containing 1C	-0.226466	7.52697	-2.61258	0.026204	0.525041	-3.36588
Lypd6	LY6/PLAUR domain containing 6	0.388683	5.33439	2.61248	0.0262086	0.525041	-3.36603
Ccl5	chemokine (C-C motif) ligand 5	0.862839	2.83673	2.612	0.0262301	0.525041	-3.36677
Nlgn1	neuroligin 1	-0.271848	6.01355	-2.61068	0.0262893	0.525598	-3.3688
Gpr84	G protein-coupled receptor 84	0.756594	0.978084	2.60503	0.0265436	0.529196	-3.37746
Mvp	major vault protein	0.388752	3.0682	2.60478	0.0265551	0.529196	-3.37784
Bche	butyrylcholinesterase	-1.00024	0.856247	-2.60458	0.0265643	0.529196	-3.37816
Sf1	splicing factor 1	0.158013	7.90799	2.60307	0.0266327	0.529928	-3.38047
Pkm	pyruvate kinase, muscle	0.166316	8.31727	2.60022	0.0267623	0.531873	-3.38483
Samsn1	SAM domain, SH3 domain and nuclear localization signals, 1	0.822816	0.733807	2.59929	0.026805	0.53209	-3.38627
Ncoa1	nuclear receptor coactivator 1	-0.291378	7.14161	-2.59256	0.0271144	0.537593	-3.39659
Rftn1	raftlin lipid raft linker 1	-0.59646	2.78118	-2.59121	0.0271772	0.538198	-3.39866
Slc18a2	solute carrier family 18 (vesicular monoamine), member 2	-0.964421	2.95049	-2.58799	0.0273266	0.540047	-3.40359
Bcl2a1b	B cell leukemia/lymphoma 2 related protein A1b	0.85726	1.12825	2.587	0.027373	0.540047	-3.40512
Slc9a7	solute carrier family 9 (sodium/hydrogen exchanger), member 7	-0.445771	2.17597	-2.58668	0.0273876	0.540047	-3.40559
Gm42047	predicted gene, 42047	0.362719	7.6427	2.58642	0.0273998	0.540047	-3.40599
Gm45844	NA	-0.749158	0.44129	-2.5844	0.0274943	0.540696	-3.40909
Plxdc2	plexin domain containing 2	-0.610437	3.4016	-2.58434	0.0274974	0.540696	-3.40919
Lmo4	LIM domain only 4	-0.339491	7.56324	-2.58261	0.0275787	0.541134	-3.41184
Gpsm3	G-protein signalling modulator 3 (AGS3-like, C. elegans)	0.769575	0.048772	2.58212	0.0276016	0.541134	-3.41259
Klf12	Kruppel-like factor 12	-0.361318	6.33434	-2.5818	0.0276168	0.541134	-3.41308
Apaf1	apoptotic peptidase activating factor 1	-0.21354	6.07457	-2.58095	0.0276567	0.541282	-3.41438
Nhlh2	nescient helix loop helix 2	-0.541878	4.1319	-2.58023	0.0276909	0.541317	-3.41549
Gstt1	glutathione S-transferase, theta 1	-0.609906	1.1252	-2.57936	0.0277321	0.541488	-3.41683
Mcf2	mcf.2 transforming sequence	-0.769663	1.53672	-2.57838	0.0277782	0.541552	-3.41832
Nub1	negative regulator of ubiquitin-like proteins 1	-0.187219	6.46441	-2.57765	0.0278128	0.541552	-3.41944
Col2a1	collagen, type II, alpha 1	-0.497213	3.92184	-2.57668	0.0278589	0.541552	-3.42093
Hmgn1	high mobility group nucleosomal binding domain 1	0.151397	8.94309	2.57545	0.0279174	0.541552	-3.42281
Adcy1	adenylate cyclase 1	-0.320513	6.29302	-2.57537	0.0279211	0.541552	-3.42293
Gm13642	nuclear protein-NHP2-like protein pseudogene	0.726386	-0.444396	2.57467	0.0279547	0.541552	-3.42401
Dchs2	dachsous cadherin related 2	-1.30669	1.36576	-2.57451	0.0279621	0.541552	-3.42425
Doc2b	double C2, beta	-0.597751	2.21283	-2.57365	0.0280035	0.541725	-3.42557
Xrra1	X-ray radiation resistance associated 1	-0.842262	-0.484529	-2.57276	0.0280458	0.541843	-3.42693
Npm3	nucleoplasmin 3	0.315113	3.98287	2.57211	0.0280768	0.541843	-3.42792
B230303A05Rik	U1 small nuclear ribonucleoprotein 1C pseudogene	-1.10973	-0.793621	-2.57148	0.0281069	0.541843	-3.42889
Gm31819	predicted gene, 31819	-0.882806	0.248404	-2.56946	0.0282039	0.543087	-3.43198
Magee2	melanoma antigen, family E, 2	-0.385373	3.64091	-2.56836	0.0282568	0.543456	-3.43366
Fzd9	frizzled class receptor 9	-0.393158	3.45247	-2.56772	0.0282881	0.543456	-3.43466
Trim25	tripartite motif-containing 25	0.68175	1.92293	2.56687	0.0283288	0.543613	-3.43595
Mcfd2	multiple coagulation factor deficiency 2	0.195084	4.95323	2.56516	0.0284118	0.543984	-3.43858
Ccpg1	cell cycle progression 1	-0.583127	1.49776	-2.56506	0.0284165	0.543984	-3.43872
Tmsb4x	thymosin, beta 4, X chromosome	0.203625	11.3051	2.56414	0.0284614	0.543984	-3.44014
Gm25911	NA	-0.712408	2.58398	-2.56319	0.0285075	0.543984	-3.4416
Gm42372	predicted gene, 42372	-0.320249	4.84385	-2.56312	0.0285108	0.543984	-3.4417
Apold1	apolipoprotein L domain containing 1	-1.14635	1.87687	-2.55904	0.0287097	0.546682	-3.44794
Eef1g	eukaryotic translation elongation factor 1 gamma	0.184895	6.64993	2.5583	0.028746	0.546682	-3.44908
Sox13	SRY (sex determining region Y)-box 13	-0.62628	1.56417	-2.55821	0.0287503	0.546682	-3.44921
Tapt1	transmembrane anterior posterior transformation 1	0.20479	5.95165	2.55603	0.0288575	0.548095	-3.45255
A430035B10Rik	RIKEN cDNA A430035B10 gene	0.497623	1.72156	2.55445	0.0289353	0.548392	-3.45497
Rasgef1b	RasGEF domain family, member 1B	-0.27419	6.97385	-2.55438	0.0289387	0.548392	-3.45507
Rgs4	regulator of G-protein signaling 4	-1.07683	5.03606	-2.55136	0.0290882	0.550438	-3.4597
Gm49172	NA	-0.458904	2.28606	-2.54929	0.0291909	0.550438	-3.46286
Prokr1	prokineticin receptor 1	0.444954	1.82142	2.54853	0.0292291	0.550438	-3.46404
Pappa2	pappalysin 2	-0.867369	2.20735	-2.54845	0.0292329	0.550438	-3.46415
Gm5308	tubulin, alpha 1A pseudogene	1.01554	-0.360129	2.54768	0.0292715	0.550438	-3.46533
Cux2	cut-like homeobox 2	0.442955	7.23242	2.54741	0.0292846	0.550438	-3.46574
Ptges3	prostaglandin E synthase 3	0.227225	6.52202	2.54719	0.0292956	0.550438	-3.46607
Rgs2	regulator of G-protein signaling 2	-0.488036	5.24761	-2.54664	0.0293233	0.550438	-3.46692
Bsn	bassoon	-0.419749	7.07832	-2.54482	0.0294145	0.550438	-3.46971
Tsc22d1	TSC22 domain family, member 1	0.155501	9.6776	2.54471	0.0294201	0.550438	-3.46988
Vstm5	V-set and transmembrane domain containing 5	-0.744983	0.0748588	-2.54407	0.0294522	0.550438	-3.47086
AI593442	expressed sequence AI593442	-0.633201	1.93376	-2.54376	0.0294674	0.550438	-3.47132
Akap11	A kinase (PRKA) anchor protein 11	-0.287383	7.71886	-2.54331	0.0294902	0.550438	-3.47201
Tbx15	T-box 15	1.10086	-0.573435	2.54257	0.0295276	0.550438	-3.47315
Gprasp2	G protein-coupled receptor associated sorting protein 2	-0.20453	5.94651	-2.5412	0.0295963	0.550438	-3.47524
Cgrrf1	cell growth regulator with ring finger domain 1	-0.485289	1.5424	-2.54107	0.0296029	0.550438	-3.47544
Recql4	RecQ protein-like 4	0.374375	2.46247	2.54026	0.0296442	0.550438	-3.47669
Lbhd1	LBH domain containing 1	0.323927	3.02887	2.53975	0.0296699	0.550438	-3.47747
Dbf4	DBF4 zinc finger	0.230725	5.07939	2.5397	0.0296724	0.550438	-3.47754
Nefm	neurofilament, medium polypeptide	0.34776	5.47855	2.53855	0.0297306	0.55068	-3.4793
4833438C02Rik	RIKEN cDNA 4833438C02 gene	0.667437	0.722769	2.53814	0.0297514	0.55068	-3.47992
Brinp2	bone morphogenic protein/retinoic acid inducible neural-specific 2	-0.34369	5.62896	-2.53684	0.0298173	0.550681	-3.48191
Clcn3	chloride channel, voltage-sensitive 3	-0.162487	7.52608	-2.53684	0.0298173	0.550681	-3.48191
Ccnj	cyclin J	0.241772	5.51529	2.53589	0.0298657	0.550771	-3.48337
Sh3bgrl2	SH3 domain binding glutamic acid-rich protein like 2	0.301334	4.44408	2.53545	0.0298881	0.550771	-3.48404
1110012L19Rik	NA	-0.330877	3.7795	-2.5347	0.0299264	0.550806	-3.48519
Tns2	tensin 2	0.928754	1.17308	2.53371	0.0299767	0.550806	-3.48669
Kctd16	potassium channel tetramerisation domain containing 16	-0.830594	1.21625	-2.53348	0.0299888	0.550806	-3.48705
Snx21	sorting nexin family member 21	-0.279259	4.44292	-2.53152	0.0300892	0.551734	-3.49005
Gm27202	NA	0.703028	0.845789	2.53119	0.0301057	0.551734	-3.49054
Kcnip1	Kv channel-interacting protein 1	-0.383087	4.4057	-2.52964	0.0301855	0.551734	-3.49292
Irs1	insulin receptor substrate 1	-0.412292	4.9282	-2.52914	0.0302113	0.551734	-3.49368
Ppp1r12b	protein phosphatase 1, regulatory subunit 12B	-0.2565	6.48757	-2.52855	0.0302419	0.551734	-3.49459
Nr1h3	nuclear receptor subfamily 1, group H, member 3	0.844623	-0.448427	2.52703	0.0303199	0.551734	-3.4969
Il13ra1	interleukin 13 receptor, alpha 1	0.843262	0.288958	2.52654	0.0303456	0.551734	-3.49766
Msantd1	Myb/SANT-like DNA-binding domain containing 1	-0.618898	1.35768	-2.52652	0.0303467	0.551734	-3.49769
Sh3yl1	Sh3 domain YSC-like 1	-0.207687	4.60112	-2.52598	0.0303746	0.551734	-3.49852
Isoc2a	isochorismatase domain containing 2a	-0.310309	3.73564	-2.52566	0.0303909	0.551734	-3.499
Mcl1	myeloid cell leukemia sequence 1	0.157276	7.60582	2.52544	0.0304025	0.551734	-3.49934
Birc5	baculoviral IAP repeat-containing 5	0.374115	3.67878	2.52292	0.0305334	0.55265	-3.50319
Myo1c	myosin IC	0.30051	3.90999	2.52267	0.0305461	0.55265	-3.50356
Igf2bp3	insulin-like growth factor 2 mRNA binding protein 3	0.179862	5.41489	2.52205	0.0305786	0.55265	-3.50452
Mta1	metastasis associated 1	0.149182	7.17335	2.52116	0.0306249	0.55265	-3.50587
Zfp36	zinc finger protein 36	0.382448	3.1967	2.52075	0.0306466	0.55265	-3.50651
Tmem144	transmembrane protein 144	1.04895	-0.578577	2.52066	0.0306514	0.55265	-3.50665
Pex2	peroxisomal biogenesis factor 2	0.227364	5.43431	2.51805	0.0307876	0.554509	-3.51062
Fpr1	formyl peptide receptor 1	0.959972	1.7125	2.51731	0.0308267	0.554615	-3.51176
Tmem151a	transmembrane protein 151A	-0.713023	1.99015	-2.51652	0.0308682	0.554764	-3.51297
Smad1	SMAD family member 1	0.173222	6.01364	2.51584	0.0309039	0.554809	-3.514
Ackr3	atypical chemokine receptor 3	-0.392611	3.74397	-2.51356	0.0310242	0.555605	-3.51749
Mlc1	megalencephalic leukoencephalopathy with subcortical cysts 1 homolog (human)	-0.587839	3.99581	-2.51334	0.0310357	0.555605	-3.51782
Ppfia4	protein tyrosine phosphatase, receptor type, f polypeptide (PTPRF), interacting protein (liprin), alpha 4	-0.496795	3.85716	-2.51305	0.0310511	0.555605	-3.51826
Insm1	insulinoma-associated 1	0.183747	7.84333	2.51249	0.0310812	0.555605	-3.51913
Hikeshi	heat shock protein nuclear import factor	0.176297	5.61896	2.51182	0.0311164	0.555641	-3.52015
Pcdha2	protocadherin alpha 2	-0.478362	1.94431	-2.5075	0.0313464	0.558186	-3.52674
Lrp2bp	Lrp2 binding protein	-0.796895	-0.328251	-2.50645	0.0314024	0.558186	-3.52834
Ifih1	interferon induced with helicase C domain 1	0.637064	1.76472	2.50579	0.0314376	0.558186	-3.52935
Nxph2	neurexophilin 2	-0.420267	3.6325	-2.50536	0.0314606	0.558186	-3.53
Entpd1	ectonucleoside triphosphate diphosphohydrolase 1	-0.473887	2.03289	-2.50512	0.031474	0.558186	-3.53038
Efna5	ephrin A5	-0.709652	3.52374	-2.50448	0.0315082	0.558186	-3.53136
Lrig2	leucine-rich repeats and immunoglobulin-like domains 2	-0.164245	6.16341	-2.50412	0.0315273	0.558186	-3.5319
Mzt1	mitotic spindle organizing protein 1	0.176912	6.8716	2.50402	0.031533	0.558186	-3.53206
Fam8a1	family with sequence similarity 8, member A1	0.163386	7.81573	2.50352	0.0315595	0.558186	-3.53281
Gap43	growth associated protein 43	-0.291721	8.05985	-2.50174	0.0316557	0.559295	-3.53554
Zfp418	zinc finger protein 418	-0.392863	2.82662	-2.49986	0.0317571	0.559912	-3.5384
Cdca8	cell division cycle associated 8	0.274356	4.50087	2.49985	0.0317576	0.559912	-3.53842
Apc	APC, WNT signaling pathway regulator	-0.339448	9.09717	-2.49599	0.031967	0.562658	-3.5443
Ing3	inhibitor of growth family, member 3	0.19346	4.95868	2.49558	0.0319893	0.562658	-3.54493
Coq3	coenzyme Q3 methyltransferase	0.232807	4.10733	2.4944	0.0320538	0.562658	-3.54673
Sacs	sacsin	-0.407383	7.05769	-2.49425	0.0320618	0.562658	-3.54695
Pirb	paired Ig-like receptor B	0.878443	1.38482	2.49389	0.0320817	0.562658	-3.54751
Slc8a1	solute carrier family 8 (sodium/calcium exchanger), member 1	-0.274339	7.82119	-2.49155	0.0322096	0.564066	-3.55107
Rgma	repulsive guidance molecule family member A	-0.404484	5.80461	-2.49045	0.0322701	0.564066	-3.55275
Srsf3	serine and arginine-rich splicing factor 3	0.258846	8.59433	2.48849	0.0323784	0.564066	-3.55575
Frg2f1	FSHD region gene 2 family member 1	-0.294136	3.10316	-2.48805	0.0324025	0.564066	-3.55642
Tnr	tenascin R	-0.483803	6.19181	-2.48781	0.0324156	0.564066	-3.55678
Arap3	ArfGAP with RhoGAP domain, ankyrin repeat and PH domain 3	0.972137	0.296842	2.48781	0.0324158	0.564066	-3.55679
Nmral1	NmrA-like family domain containing 1	0.212715	5.44866	2.48709	0.0324555	0.564066	-3.55788
Sptbn1	spectrin beta, non-erythrocytic 1	-0.250002	8.5153	-2.4839	0.0326322	0.564066	-3.56274
Cux1	cut-like homeobox 1	0.195793	7.57396	2.4836	0.032649	0.564066	-3.5632
Vgf	VGF nerve growth factor inducible	-0.636912	4.40625	-2.48352	0.0326537	0.564066	-3.56333
Glis2	GLIS family zinc finger 2	0.2545	4.94702	2.48346	0.0326567	0.564066	-3.56342
Gm31513	predicted gene, 31513	0.911898	-0.117757	2.48339	0.0326607	0.564066	-3.56352
Cmklr1	chemokine-like receptor 1	1.32831	-0.119284	2.48334	0.0326636	0.564066	-3.5636
Fam221a	family with sequence similarity 221, member A	-0.669557	1.74374	-2.48323	0.0326695	0.564066	-3.56377
Gm13743	RWD domain containing 1 pseudogene	0.683225	1.00024	2.48299	0.0326831	0.564066	-3.56414
Ppp1cb	protein phosphatase 1 catalytic subunit beta	0.158458	8.54321	2.48202	0.0327369	0.564066	-3.56561
Gucy1b1	guanylate cyclase 1, soluble, beta 1	0.374511	5.53417	2.48109	0.0327888	0.564066	-3.56703
St6gal2	beta galactoside alpha 2,6 sialyltransferase 2	0.228274	6.76425	2.48068	0.0328117	0.564066	-3.56765
Lsm11	U7 snRNP-specific Sm-like protein LSM11	-0.226605	5.45871	-2.47962	0.0328709	0.564066	-3.56926
Gm6039	protein phosphatase 4, regulatory subunit 2 pseudogene	-0.273785	3.43658	-2.47954	0.0328758	0.564066	-3.5694
Grin3a	glutamate receptor ionotropic, NMDA3A	-0.718275	2.28707	-2.47931	0.0328882	0.564066	-3.56973
Spsb1	splA/ryanodine receptor domain and SOCS box containing 1	-0.413527	2.9157	-2.47851	0.0329334	0.564066	-3.57096
Ankrd44	ankyrin repeat domain 44	-0.209125	6.04828	-2.4783	0.0329452	0.564066	-3.57128
Ankrd29	ankyrin repeat domain 29	-0.466999	1.69305	-2.47724	0.0330047	0.564066	-3.5729
Kcnd3	potassium voltage-gated channel, Shal-related family, member 3	-0.284699	7.0816	-2.47682	0.033028	0.564066	-3.57353
Gm37419	NA	0.9735	0.0439652	2.47614	0.0330666	0.564066	-3.57458
Mast4	microtubule associated serine/threonine kinase family member 4	-0.434777	3.71327	-2.47602	0.0330732	0.564066	-3.57475
Gm26871	predicted gene, 26871	-0.587606	1.98232	-2.47526	0.0331159	0.564106	-3.57591
Ralgapa1	Ral GTPase activating protein, alpha subunit 1	-0.228752	7.20863	-2.47426	0.0331726	0.564106	-3.57744
Dnajc11	DnaJ heat shock protein family (Hsp40) member C11	0.145229	6.57418	2.47352	0.0332143	0.564106	-3.57856
Pbk	PDZ binding kinase	0.407881	4.69578	2.47281	0.0332542	0.564106	-3.57964
Arl4a	ADP-ribosylation factor-like 4A	-0.365662	4.26032	-2.47279	0.0332558	0.564106	-3.57968
Dlx6os1	distal-less homeobox 6, opposite strand 1	-0.630343	6.77632	-2.4724	0.033278	0.564106	-3.58028
Hr	lysine demethylase and nuclear receptor corepressor	0.494556	3.40396	2.47092	0.0333617	0.564125	-3.58253
Sall2	spalt like transcription factor 2	-0.391746	5.589	-2.47075	0.0333712	0.564125	-3.58278
Sh3bp4	SH3-domain binding protein 4	-0.269112	4.96087	-2.47024	0.0334004	0.564125	-3.58356
K230015D01Rik	RIKEN cDNA K230015D01 gene	0.716421	-0.235779	2.46966	0.0334331	0.564125	-3.58444
Mir9-3hg	Mir9-3 host gene	-0.160209	5.74477	-2.4694	0.0334479	0.564125	-3.58483
Gm28911	NA	0.494201	1.3523	2.46817	0.0335182	0.564214	-3.58671
3110099E03Rik	RIKEN cDNA 3110099E03 gene	0.721077	0.742392	2.46806	0.0335244	0.564214	-3.58688
Fam169a	family with sequence similarity 169, member A	0.258708	5.26972	2.46754	0.0335544	0.564214	-3.58768
Thoc7	THO complex 7	0.193487	5.85765	2.46674	0.0335997	0.564408	-3.58888
4933407L21Rik	RIKEN cDNA 4933407L21 gene	-0.534337	0.663534	-2.46563	0.0336633	0.564754	-3.59057
Bard1	BRCA1 associated RING domain 1	0.362341	2.78045	2.46521	0.0336879	0.564754	-3.59123
Slc25a46	solute carrier family 25, member 46	0.156515	6.25039	2.46365	0.0337771	0.565681	-3.59359
Vwa3a	von Willebrand factor A domain containing 3A	-0.578801	1.07458	-2.46207	0.033868	0.566109	-3.596
Ltbp1	latent transforming growth factor beta binding protein 1	-0.742278	2.08627	-2.46189	0.0338785	0.566109	-3.59627
Rabgap1l	RAB GTPase activating protein 1-like	0.213175	8.21857	2.46081	0.033941	0.566109	-3.59792
Washc3	WASH complex subunit 3	-0.375764	3.71114	-2.45988	0.0339948	0.566109	-3.59934
Camk2d	calcium/calmodulin-dependent protein kinase II, delta	-0.342125	4.2686	-2.45828	0.0340876	0.566109	-3.60178
Adgra2	adhesion G protein-coupled receptor A2	0.37899	2.64759	2.45789	0.0341103	0.566109	-3.60237
Sarnp	SAP domain containing ribonucleoprotein	0.323061	3.14187	2.45769	0.0341219	0.566109	-3.60267
E330013P04Rik	RIKEN cDNA E330013P04 gene	-0.821094	1.61718	-2.45762	0.0341259	0.566109	-3.60278
Lgr6	leucine-rich repeat-containing G protein-coupled receptor 6	-1.20369	0.12418	-2.45744	0.0341359	0.566109	-3.60304
Slc32a1	solute carrier family 32 (GABA vesicular transporter), member 1	-0.749415	3.85287	-2.45735	0.0341413	0.566109	-3.60318
Celf6	CUGBP, Elav-like family member 6	-0.294232	4.0437	-2.45497	0.0342799	0.567843	-3.6068
Ocrl	OCRL, inositol polyphosphate-5-phosphatase	-0.194702	6.28201	-2.4537	0.0343539	0.568506	-3.60873
Vstm4	V-set and transmembrane domain containing 4	1.05126	-0.307908	2.4522	0.0344421	0.569349	-3.61102
Pcdha7	protocadherin alpha 7	-0.39663	2.54071	-2.45119	0.0345015	0.569349	-3.61256
Nt5dc2	5'-nucleotidase domain containing 2	0.216404	5.27524	2.45103	0.0345105	0.569349	-3.6128
Snf8	SNF8, ESCRT-II complex subunit, homolog (S. cerevisiae)	0.228806	4.99991	2.44976	0.0345856	0.569349	-3.61474
Slc44a1	solute carrier family 44, member 1	-0.215718	5.57856	-2.44958	0.0345959	0.569349	-3.615
mt-Tc	NA	0.711637	0.904887	2.44905	0.0346274	0.569349	-3.61582
Gm40466	predicted gene, 40466	0.694777	0.205845	2.44878	0.0346433	0.569349	-3.61623
Faap20	Fanconi anemia core complex associated protein 20	0.197508	4.9771	2.44813	0.0346813	0.569367	-3.61721
Amer3	APC membrane recruitment 3	-0.203907	5.88193	-2.44645	0.0347806	0.569367	-3.61976
Pcdhb22	protocadherin beta 22	-0.394679	3.74156	-2.44622	0.0347942	0.569367	-3.62011
Fam135b	family with sequence similarity 135, member B	-0.510985	3.94798	-2.44603	0.0348055	0.569367	-3.6204
Slc16a12	solute carrier family 16 (monocarboxylic acid transporters), member 12	1.24141	-0.44205	2.44588	0.0348147	0.569367	-3.62064
Gm18939	ubiquitin specific peptidase 9, X chromosome pseudogene	-0.528952	4.1997	-2.44471	0.034884	0.569711	-3.62242
Smtn	smoothelin	0.437798	2.32169	2.44437	0.0349039	0.569711	-3.62293
Apcdd1	adenomatosis polyposis coli down-regulated 1	-0.375902	5.75348	-2.44271	0.035003	0.57077	-3.62546
Ccnb1	cyclin B1	0.322211	4.17239	2.44159	0.0350696	0.570977	-3.62716
Kcnf1	potassium voltage-gated channel, subfamily F, member 1	-0.583811	3.02881	-2.44083	0.0351151	0.570977	-3.62832
Tox2	TOX high mobility group box family member 2	-0.475695	3.75127	-2.44049	0.0351356	0.570977	-3.62884
Ifi27	interferon, alpha-inducible protein 27	0.669393	0.429409	2.43975	0.0351796	0.570977	-3.62995
Calb2	calbindin 2	-1.08382	2.83018	-2.43887	0.0352321	0.570977	-3.63129
Zeb2	zinc finger E-box binding homeobox 2	-0.322207	8.58156	-2.43815	0.0352756	0.570977	-3.63239
Mapk15	mitogen-activated protein kinase 15	-0.675028	0.613531	-2.43774	0.0352998	0.570977	-3.633
Creb3l2	cAMP responsive element binding protein 3-like 2	0.430793	2.76807	2.43742	0.0353196	0.570977	-3.6335
Camk2b	calcium/calmodulin-dependent protein kinase II, beta	-0.221202	7.99069	-2.43711	0.035338	0.570977	-3.63397
Zfp697	zinc finger protein 697	-0.1876	5.24523	-2.43679	0.0353573	0.570977	-3.63445
Nova1	NOVA alternative splicing regulator 1	-0.410384	4.37951	-2.43547	0.0354364	0.571703	-3.63645
Chfr	checkpoint with forkhead and ring finger domains	0.229681	6.49991	2.43203	0.0356448	0.574463	-3.64169
Gm6104	high mobility group box 3 pseudogene	0.145788	6.45926	2.43151	0.0356762	0.574463	-3.64247
Clic1	chloride intracellular channel 1	0.237139	4.82625	2.43002	0.0357668	0.575367	-3.64474
Mapk11	mitogen-activated protein kinase 11	0.362853	5.75291	2.42507	0.0360692	0.579197	-3.65225
Pcdhb18	protocadherin beta 18	-0.369735	3.05473	-2.42454	0.036102	0.579197	-3.65306
Mmp2	matrix metallopeptidase 2	0.914056	1.58364	2.42413	0.036127	0.579197	-3.65368
Tab2	TGF-beta activated kinase 1/MAP3K7 binding protein 2	0.150168	7.11531	2.42362	0.0361581	0.579197	-3.65445
Cope	coatomer protein complex, subunit epsilon	0.153028	5.84883	2.42274	0.0362124	0.579197	-3.65579
Epb41l1	erythrocyte membrane protein band 4.1 like 1	-0.174123	7.28344	-2.42228	0.0362407	0.579197	-3.65649
Msr1	macrophage scavenger receptor 1	1.03437	1.07737	2.42217	0.0362475	0.579197	-3.65665
Tmem14a	transmembrane protein 14A	-0.363331	2.97232	-2.42076	0.0363343	0.58003	-3.65879
Kcnk6	potassium inwardly-rectifying channel, subfamily K, member 6	1.03682	-0.755992	2.41895	0.0364464	0.580735	-3.66154
Alb	albumin	-0.852637	-0.0497596	-2.41893	0.0364479	0.580735	-3.66158
Dipk2a	divergent protein kinase domain 2A	0.205213	4.58685	2.41633	0.0366093	0.58275	-3.66552
Tmod1	tropomodulin 1	-0.837899	-0.183418	-2.4154	0.0366674	0.58312	-3.66693
Micu1	mitochondrial calcium uptake 1	-0.203858	5.47188	-2.41479	0.0367053	0.583167	-3.66785
Tmem176b	transmembrane protein 176B	0.33023	4.67536	2.41334	0.0367959	0.584051	-3.67005
Fam13b	family with sequence similarity 13, member B	-0.134127	6.74214	-2.41125	0.0369269	0.585127	-3.67323
Krt1	keratin 1	-0.335145	2.66811	-2.41114	0.0369336	0.585127	-3.67339
Dap	death-associated protein	-0.295402	3.7648	-2.40993	0.0370095	0.585451	-3.67522
Gm47140	NA	-1.07985	-0.564973	-2.4097	0.0370241	0.585451	-3.67557
Adamts15	a disintegrin-like and metallopeptidase (reprolysin type) with thrombospondin type 1 motif, 15	0.702437	1.9305	2.40888	0.0370762	0.585719	-3.67682
Rlbp1	retinaldehyde binding protein 1	0.291205	5.74086	2.40674	0.037211	0.587274	-3.68006
Chst12	carbohydrate sulfotransferase 12	-0.363302	2.95574	-2.40603	0.037256	0.587274	-3.68114
Hif1a	hypoxia inducible factor 1, alpha subunit	0.140116	7.40177	2.40565	0.03728	0.587274	-3.68171
Nrxn3	neurexin III	-0.720506	5.6778	-2.40438	0.0373605	0.587988	-3.68364
E2f4	E2F transcription factor 4	0.214351	5.27844	2.40138	0.0375514	0.590388	-3.68818
Glb1	galactosidase, beta 1	-0.316546	3.60899	-2.39929	0.0376856	0.590388	-3.69136
Ripply2	ripply transcriptional repressor 2	-0.726978	-0.110129	-2.39923	0.0376889	0.590388	-3.69144
Fgf12	fibroblast growth factor 12	-0.416744	3.54415	-2.39836	0.0377451	0.590388	-3.69277
Ngef	neuronal guanine nucleotide exchange factor	-0.782295	1.98967	-2.39815	0.0377585	0.590388	-3.69309
Pde10a	phosphodiesterase 10A	-0.140195	6.86099	-2.39748	0.0378017	0.590388	-3.6941
Farp1	FERM, RhoGEF (Arhgef) and pleckstrin domain protein 1 (chondrocyte-derived)	-0.216869	6.91241	-2.39735	0.0378096	0.590388	-3.69429
Mta3	metastasis associated 3	0.247528	5.81082	2.39718	0.0378208	0.590388	-3.69455
Mfap3l	microfibrillar-associated protein 3-like	-0.548571	1.46488	-2.39655	0.0378614	0.590388	-3.69551
Tlr2	toll-like receptor 2	0.622451	2.05952	2.39647	0.0378662	0.590388	-3.69562
Acsl5	acyl-CoA synthetase long-chain family member 5	0.354192	3.67522	2.39451	0.0379929	0.591695	-3.6986
Ppp2r2c	protein phosphatase 2, regulatory subunit B, gamma	-0.356703	5.72794	-2.39407	0.0380209	0.591695	-3.69926
Ccdc137	coiled-coil domain containing 137	0.274299	4.83557	2.39221	0.0381412	0.592072	-3.70207
Acadm	acyl-Coenzyme A dehydrogenase, medium chain	-0.318858	4.17971	-2.38969	0.0383048	0.592072	-3.70589
Slc37a3	solute carrier family 37 (glycerol-3-phosphate transporter), member 3	-0.173709	6.92884	-2.38968	0.0383057	0.592072	-3.70591
Fbxo5	F-box protein 5	0.326975	3.65118	2.38916	0.0383396	0.592072	-3.7067
Emp3	epithelial membrane protein 3	0.713522	0.653433	2.38909	0.0383441	0.592072	-3.7068
Gabbr2	gamma-aminobutyric acid (GABA) B receptor, 2	-0.313169	5.19516	-2.38824	0.0383998	0.592072	-3.70809
Stx11	syntaxin 11	0.606382	0.276806	2.38819	0.0384032	0.592072	-3.70817
Pard6g	par-6 family cell polarity regulator gamma	0.164072	5.85339	2.38818	0.0384034	0.592072	-3.70818
Zfp804a	zinc finger protein 804A	-0.481018	3.28609	-2.38788	0.0384231	0.592072	-3.70863
Ksr1	kinase suppressor of ras 1	-0.357587	4.43905	-2.38783	0.038426	0.592072	-3.7087
Pprc1	peroxisome proliferative activated receptor, gamma, coactivator-related 1	0.251079	5.57234	2.3877	0.0384347	0.592072	-3.7089
Kif15	kinesin family member 15	0.223119	4.70596	2.3862	0.0385328	0.593037	-3.71118
Shb	src homology 2 domain-containing transforming protein B	-0.230402	6.17125	-2.38431	0.0386568	0.59439	-3.71404
Zfp85	zinc finger protein 85	-0.317559	2.89061	-2.38368	0.038698	0.59439	-3.71499
Kmt5a	lysine methyltransferase 5A	0.230971	6.50973	2.38304	0.0387403	0.59439	-3.71596
Ephb1	Eph receptor B1	-0.282924	5.94795	-2.3827	0.038763	0.59439	-3.71648
Onecut2	one cut domain, family member 2	-0.505803	3.71842	-2.3798	0.038954	0.59555	-3.72086
Cdr1os	cerebellar degeneration related antigen 1, opposite strand	-0.708144	3.60659	-2.37962	0.038966	0.59555	-3.72113
Selenom	selenoprotein M	-0.527605	1.86901	-2.37835	0.0390504	0.59555	-3.72306
Gpr157	G protein-coupled receptor 157	-0.782168	0.0697614	-2.37763	0.039098	0.59555	-3.72414
Gm25945	NA	-0.963398	-0.418569	-2.37762	0.0390985	0.59555	-3.72416
Mylip	myosin regulatory light chain interacting protein	0.634719	1.91903	2.3776	0.0391	0.59555	-3.72419
Prkcd	protein kinase C, delta	0.281626	4.69733	2.37735	0.0391167	0.59555	-3.72457
H2-D1	histocompatibility 2, D region locus 1	0.387192	4.75901	2.37724	0.0391237	0.59555	-3.72473
Scaper	S phase cyclin A-associated protein in the ER	-0.161979	6.20696	-2.37654	0.0391704	0.595717	-3.72579
Tmpo	thymopoietin	0.13558	7.88312	2.3758	0.0392197	0.595925	-3.72691
Nkd1	naked cuticle 1	0.382677	5.03413	2.37455	0.0393029	0.596647	-3.7288
Rbpms	RNA binding protein gene with multiple splicing	0.593515	0.922793	2.37362	0.0393649	0.596664	-3.7302
Nudcd1	NudC domain containing 1	0.188951	4.96251	2.37346	0.0393759	0.596664	-3.73045
Crim1	cysteine rich transmembrane BMP regulator 1 (chordin like)	0.18153	5.60049	2.37293	0.0394111	0.596664	-3.73125
Rev3l	REV3 like, DNA directed polymerase zeta catalytic subunit	-0.348223	7.61032	-2.37043	0.0395788	0.598446	-3.73503
Kcnj6	potassium inwardly-rectifying channel, subfamily J, member 6	-0.794865	0.925543	-2.36949	0.0396424	0.598446	-3.73646
Ccnjl	cyclin J-like	-0.380429	3.1627	-2.36918	0.0396629	0.598446	-3.73692
Vamp8	vesicle-associated membrane protein 8	0.626821	0.88275	2.3687	0.0396952	0.598446	-3.73764
Socs2	suppressor of cytokine signaling 2	-0.23156	5.76231	-2.36824	0.0397266	0.598446	-3.73835
Rpl19	ribosomal protein L19	0.362831	4.07903	2.36762	0.039768	0.598446	-3.73927
Baalc	brain and acute leukemia, cytoplasmic	-0.495489	1.4166	-2.36745	0.0397794	0.598446	-3.73953
Snora41	small nucleolar RNA, H/ACA box 41	0.930454	-0.183377	2.36691	0.039816	0.598457	-3.74035
Braf	Braf transforming gene	-0.181281	6.79157	-2.36517	0.0399336	0.599686	-3.74297
Arhgap42	Rho GTPase activating protein 42	-0.166866	5.42197	-2.36371	0.040033	0.600639	-3.74518
Gnas	GNAS (guanine nucleotide binding protein, alpha stimulating) complex locus	-0.400959	5.66336	-2.36276	0.0400974	0.600792	-3.74661
Gm9847	suppressor of cytokine signaling 2 pseudogene	-0.510376	1.65758	-2.3625	0.0401151	0.600792	-3.74701
Fam110b	family with sequence similarity 110, member B	-0.241365	5.49761	-2.36076	0.040234	0.601737	-3.74964
Wdr89	WD repeat domain 89	0.397328	2.09219	2.36052	0.0402502	0.601737	-3.75
Gm16379	macrophage migration inhibitory factor, pseudogene 6	0.600257	1.10513	2.35961	0.040313	0.601936	-3.75138
Col5a3	collagen, type V, alpha 3	1.26734	0.418577	2.35927	0.0403356	0.601936	-3.75188
Rpsa-ps5	ribosomal protein SA, pseudogene 5	0.511268	1.41777	2.358	0.0404228	0.6027	-3.75381
Emilin1	elastin microfibril interfacer 1	0.719456	1.1536	2.35688	0.0405	0.603313	-3.7555
Sf3a2	splicing factor 3a, subunit 2	0.188638	5.86587	2.35452	0.0406625	0.60487	-3.75906
Gm5454	predicted gene 5454	-0.414532	2.74759	-2.35338	0.0407409	0.60487	-3.76078
Gm6906	ubiquitin-conjugating enzyme E2E 1, UBC4/5 homolog pseudogene	0.580325	1.04412	2.35221	0.0408218	0.60487	-3.76254
Timp3	tissue inhibitor of metalloproteinase 3	-0.714719	3.98744	-2.35215	0.0408265	0.60487	-3.76264
Zrsr1	zinc finger (CCCH type), RNA binding motif and serine/arginine rich 1	-0.267394	3.89104	-2.35163	0.0408624	0.60487	-3.76343
Gca	grancalcin	-0.278772	3.42573	-2.35094	0.04091	0.60487	-3.76446
Il10rb	interleukin 10 receptor, beta	0.535377	1.24368	2.3506	0.0409336	0.60487	-3.76497
Oasl1	2'-5' oligoadenylate synthetase-like 1	1.10174	1.15936	2.35039	0.0409483	0.60487	-3.76529
Dusp15	dual specificity phosphatase-like 15	-0.460326	2.16044	-2.35026	0.0409574	0.60487	-3.76549
Zmpste24	zinc metallopeptidase, STE24	0.161745	5.46633	2.35013	0.0409664	0.60487	-3.76569
Naaa	N-acylethanolamine acid amidase	-0.583201	2.47536	-2.3495	0.0410101	0.60498	-3.76663
Gm46432	predicted gene, 46432	-0.767062	0.506533	-2.34769	0.0411362	0.606305	-3.76936
Hdx	highly divergent homeobox	-0.268011	3.66791	-2.34601	0.0412538	0.607502	-3.7719
Ccna2	cyclin A2	0.244014	5.61895	2.34439	0.0413672	0.608271	-3.77434
Ms4a6b	membrane-spanning 4-domains, subfamily A, member 6B	0.974354	0.507355	2.34337	0.0414389	0.608271	-3.77588
Zfp811	zinc finger protein 811	-0.332625	5.62873	-2.34295	0.0414683	0.608271	-3.77651
Adamts12	a disintegrin-like and metallopeptidase (reprolysin type) with thrombospondin type 1 motif, 12	1.1681	0.979219	2.3429	0.041472	0.608271	-3.77659
Ptk7	PTK7 protein tyrosine kinase 7	0.177667	5.70905	2.34267	0.0414879	0.608271	-3.77693
Uhrf1	ubiquitin-like, containing PHD and RING finger domains, 1	0.343972	4.9008	2.34127	0.0415867	0.608401	-3.77905
Gm2670	predicted gene 2670	-0.672843	0.912757	-2.34085	0.0416165	0.608401	-3.77968
Thbs1	thrombospondin 1	-0.550766	5.16637	-2.34055	0.0416374	0.608401	-3.78013
Gm9791	calcium regulated heat stable protein 1 pseudogene	-0.410456	4.20324	-2.34048	0.0416424	0.608401	-3.78023
Rpusd3	RNA pseudouridylate synthase domain containing 3	-0.628709	0.870472	-2.33925	0.0417298	0.60875	-3.7821
Tnfrsf1b	tumor necrosis factor receptor superfamily, member 1b	0.635379	3.8158	2.33911	0.0417391	0.60875	-3.7823
Elovl2	elongation of very long chain fatty acids (FEN1/Elo2, SUR4/Elo3, yeast)-like 2	0.166956	6.67586	2.33844	0.0417868	0.608914	-3.78331
Syk	spleen tyrosine kinase	0.585758	3.0101	2.33783	0.0418302	0.609015	-3.78423
Galk2	galactokinase 2	0.240373	3.91446	2.33592	0.0419656	0.610455	-3.7871
Pik3ap1	phosphoinositide-3-kinase adaptor protein 1	0.605225	3.61696	2.33502	0.0420297	0.610642	-3.78846
Map3k13	mitogen-activated protein kinase kinase kinase 13	-0.259804	5.86424	-2.33414	0.0420929	0.610642	-3.7898
Zfp385a	zinc finger protein 385A	0.175004	4.79061	2.33359	0.0421323	0.610642	-3.79063
Sod2	superoxide dismutase 2, mitochondrial	0.175784	6.37545	2.33343	0.0421434	0.610642	-3.79086
Prr5	proline rich 5 (renal)	-0.42251	1.84258	-2.33318	0.0421611	0.610642	-3.79124
M6pr	mannose-6-phosphate receptor, cation dependent	0.210795	5.61771	2.33212	0.0422374	0.611217	-3.79284
Tnfrsf1a	tumor necrosis factor receptor superfamily, member 1a	0.361219	3.43431	2.33141	0.0422883	0.611424	-3.79391
Prr14l	proline rich 14-like	-0.244684	5.99463	-2.33036	0.0423635	0.611564	-3.79549
Gpr176	G protein-coupled receptor 176	-0.37813	2.43423	-2.32999	0.0423899	0.611564	-3.79604
Zbtb37	zinc finger and BTB domain containing 37	-0.26764	6.17541	-2.32974	0.0424077	0.611564	-3.79642
Arvcf	armadillo repeat gene deleted in velocardiofacial syndrome	0.160771	6.56434	2.32911	0.0424533	0.611694	-3.79737
Kbtbd11	kelch repeat and BTB (POZ) domain containing 11	-0.213856	4.80648	-2.32821	0.0425183	0.61208	-3.79873
Pcdhb19	protocadherin beta 19	-0.298757	4.26297	-2.32697	0.0426075	0.61208	-3.80059
Tmem44	transmembrane protein 44	0.406227	7.1779	2.32674	0.042624	0.61208	-3.80093
Galnt7	polypeptide N-acetylgalactosaminyltransferase 7	0.227808	4.21462	2.32671	0.0426266	0.61208	-3.80099
Hnrnpa2b1	heterogeneous nuclear ribonucleoprotein A2/B1	0.193656	10.7061	2.3258	0.0426919	0.612323	-3.80235
Cgnl1	cingulin-like 1	1.38896	1.17309	2.32546	0.0427168	0.612323	-3.80286
Apoe	apolipoprotein E	0.481718	4.62527	2.32457	0.042781	0.612717	-3.8042
Gng5-ps	G protein subunit gamma 5, pseudogene	-0.324519	3.02311	-2.323	0.0428952	0.613156	-3.80657
Itpr1	inositol 1,4,5-trisphosphate receptor 1	0.326833	7.54396	2.32276	0.0429128	0.613156	-3.80693
Gm15361	ubiquitin-conjugating enzyme E2D 3 pseudogene	0.271092	3.48649	2.32204	0.0429649	0.613156	-3.80801
Gm11837	predicted gene 11837	-0.519052	0.951815	-2.32194	0.0429724	0.613156	-3.80816
Sik3	SIK family kinase 3	-0.229251	5.41748	-2.32147	0.0430066	0.613156	-3.80887
Wdfy2	WD repeat and FYVE domain containing 2	0.187242	5.78885	2.32112	0.0430317	0.613156	-3.80939
Lbh	limb-bud and heart	-0.239833	7.09715	-2.32053	0.043075	0.61325	-3.81028
Tiparp	TCDD-inducible poly(ADP-ribose) polymerase	0.173427	6.00587	2.31962	0.0431415	0.613674	-3.81165
Tiam2	T cell lymphoma invasion and metastasis 2	0.278294	8.74117	2.31778	0.0432766	0.614901	-3.81442
Cstf2	cleavage stimulation factor, 3' pre-RNA subunit 2	0.170056	6.89935	2.31652	0.0433689	0.614901	-3.81632
Scrt1	scratch family zinc finger 1	0.132906	7.32985	2.31597	0.0434095	0.614901	-3.81715
Lsm6	LSM6 homolog, U6 small nuclear RNA and mRNA degradation associated	0.203819	5.65834	2.31569	0.0434296	0.614901	-3.81756
Ppp4r4	protein phosphatase 4, regulatory subunit 4	-0.388817	2.56028	-2.31561	0.0434361	0.614901	-3.81769
Gm34425	predicted gene, 34425	0.414652	2.51654	2.31526	0.0434615	0.614901	-3.81821
Opn3	opsin 3	-0.589835	0.633034	-2.31465	0.0435064	0.614901	-3.81913
Lrrc75b	leucine rich repeat containing 75B	0.207675	5.36387	2.31444	0.043522	0.614901	-3.81944
Hnrnpl	heterogeneous nuclear ribonucleoprotein L	0.149156	8.39063	2.31245	0.043669	0.616076	-3.82243
Ntrk3	neurotrophic tyrosine kinase, receptor, type 3	-0.377793	8.32932	-2.31154	0.0437365	0.616076	-3.82381
Grik3	glutamate receptor, ionotropic, kainate 3	-0.577968	5.81064	-2.31061	0.0438051	0.616076	-3.8252
Ano1	anoctamin 1, calcium activated chloride channel	-1.20249	-0.628738	-2.31054	0.0438103	0.616076	-3.8253
Lrrc7	leucine rich repeat containing 7	-0.31809	5.91807	-2.31046	0.0438167	0.616076	-3.82543
Asic1	acid-sensing (proton-gated) ion channel 1	-0.222488	5.90172	-2.30997	0.043853	0.616076	-3.82617
Cnot7	CCR4-NOT transcription complex, subunit 7	0.237467	7.90211	2.30961	0.0438793	0.616076	-3.8267
Ddx58	DEAD/H box helicase 58	0.651292	1.75383	2.30933	0.0439001	0.616076	-3.82712
Wnk3	WNK lysine deficient protein kinase 3	-0.246177	6.15055	-2.30765	0.0440254	0.617315	-3.82965
Prkce	protein kinase C, epsilon	-0.218909	7.53585	-2.30645	0.044115	0.617842	-3.83145
Arl15	ADP-ribosylation factor-like 15	0.138722	6.65987	2.30616	0.0441368	0.617842	-3.83189
B930095G15Rik	RIKEN cDNA B930095G15 gene	-0.218342	5.81877	-2.30545	0.0441901	0.617847	-3.83296
Scn9a	sodium channel, voltage-gated, type IX, alpha	-0.501547	1.45068	-2.30467	0.0442479	0.617847	-3.83412
Pcdhga8	protocadherin gamma subfamily A, 8	-0.279492	3.31417	-2.30455	0.0442574	0.617847	-3.83431
Tpt1	tumor protein, translationally-controlled 1	0.217811	6.05785	2.30368	0.0443225	0.617847	-3.83561
Nme6	NME/NM23 nucleoside diphosphate kinase 6	-0.260843	3.66282	-2.30321	0.044358	0.617847	-3.83632
Gm9915	predicted gene 9915	1.2518	-0.89858	2.30319	0.044359	0.617847	-3.83634
Spock2	sparc/osteonectin, cwcv and kazal-like domains proteoglycan 2	-0.201716	6.20561	-2.30195	0.0444528	0.618379	-3.83822
Gm28523	predicted gene 28523	-0.955454	-0.848424	-2.30168	0.0444728	0.618379	-3.83861
Shc4	SHC (Src homology 2 domain containing) family, member 4	-0.547588	1.50868	-2.30121	0.0445082	0.618379	-3.83932
Gm11478	60S ribosomal protein L13a-like	0.155857	7.37184	2.29996	0.0446027	0.619177	-3.8412
Tmem11	transmembrane protein 11	0.206529	4.65216	2.29701	0.0448263	0.620751	-3.84563
Ier3	immediate early response 3	0.526958	1.46444	2.29661	0.0448564	0.620751	-3.84623
Zfp524	zinc finger protein 524	0.614441	0.476229	2.29635	0.044876	0.620751	-3.84662
Ttll11	tubulin tyrosine ligase-like family, member 11	-0.331611	3.10106	-2.29625	0.0448838	0.620751	-3.84677
Fkbp11	FK506 binding protein 11	0.636615	-0.204564	2.29601	0.0449018	0.620751	-3.84712
E2f7	E2F transcription factor 7	0.246179	3.66815	2.29535	0.0449524	0.620938	-3.84812
Mkln1	muskelin 1, intracellular mediator containing kelch motifs	-0.12786	6.8437	-2.29438	0.0450261	0.621109	-3.84958
Ccdc85a	coiled-coil domain containing 85A	-0.539633	2.12628	-2.29421	0.0450391	0.621109	-3.84983
C8g	complement component 8, gamma polypeptide	0.675113	1.58643	2.29262	0.0451602	0.622266	-3.85221
Rbms3	RNA binding motif, single stranded interacting protein	-0.441476	4.41262	-2.29191	0.0452142	0.622497	-3.85327
Plxnd1	plexin D1	0.31297	5.40433	2.2913	0.0452609	0.622626	-3.85419
Kcnab3	potassium voltage-gated channel, shaker-related subfamily, beta member 3	0.441191	3.33186	2.29053	0.0453206	0.622935	-3.85535
Cdc20	cell division cycle 20	0.236073	4.35724	2.28945	0.0454033	0.623559	-3.85697
Fosl2	fos-like antigen 2	-0.660781	5.38332	-2.28631	0.0456452	0.625905	-3.86168
Rbl1	RB transcriptional corepressor like 1	0.224607	4.21059	2.28626	0.0456491	0.625905	-3.86175
Col7a1	collagen, type VII, alpha 1	0.658356	1.87903	2.28401	0.0458233	0.627349	-3.86513
Nelfa	negative elongation factor complex member A, Whsc2	0.183661	5.15129	2.28393	0.0458295	0.627349	-3.86525
Rfc1	replication factor C (activator 1) 1	-0.161474	5.53044	-2.28316	0.0458888	0.627382	-3.86639
Inka2	inka box actin regulator 2	-0.49245	3.73597	-2.28293	0.0459069	0.627382	-3.86674
Ifngr2	interferon gamma receptor 2	0.203058	6.4499	2.28211	0.0459703	0.627577	-3.86796
0610040J01Rik	RIKEN cDNA 0610040J01 gene	-0.765421	0.0486093	-2.28178	0.0459963	0.627577	-3.86846
Rims2	regulating synaptic membrane exocytosis 2	-0.279483	5.52129	-2.2804	0.046104	0.6281	-3.87054
Gipr	gastric inhibitory polypeptide receptor	1.03411	4.0888	2.28032	0.0461098	0.6281	-3.87065
Adm	adrenomedullin	1.09148	-0.791026	2.2788	0.0462285	0.629092	-3.87292
Gm10433	predicted gene 10433	-0.906677	-0.171856	-2.27843	0.0462579	0.629092	-3.87349
Cdca2	cell division cycle associated 2	0.229011	4.02264	2.27699	0.0463703	0.630108	-3.87564
Glt1d1	glycosyltransferase 1 domain containing 1	0.354221	2.71008	2.27473	0.046548	0.631893	-3.87902
Shtn1	shootin 1	0.146999	8.30364	2.27422	0.0465887	0.631893	-3.8798
Vwa3b	von Willebrand factor A domain containing 3B	-1.0303	-0.606551	-2.27388	0.046615	0.631893	-3.8803
Gm3667	predicted gene 3667	0.600156	1.28358	2.27244	0.0467285	0.632888	-3.88245
Tfdp1	transcription factor Dp 1	0.18963	6.17991	2.27199	0.0467642	0.632888	-3.88313
Pdzd2	PDZ domain containing 2	-0.596572	2.6995	-2.27123	0.0468243	0.632983	-3.88426
Mad2l1	MAD2 mitotic arrest deficient-like 1	0.225619	4.59645	2.27095	0.046847	0.632983	-3.88469
Sfxn5	sideroflexin 5	-0.277065	4.58179	-2.27022	0.0469044	0.63306	-3.88577
Pithd1	PITH (C-terminal proteasome-interacting domain of thioredoxin-like) domain containing 1	-0.174704	5.0233	-2.26988	0.0469311	0.63306	-3.88628
Lsg1	large 60S subunit nuclear export GTPase 1	0.18968	5.41059	2.26944	0.0469662	0.63306	-3.88694
Kcnq4	potassium voltage-gated channel, subfamily Q, member 4	-0.267838	3.28269	-2.26674	0.0471813	0.633159	-3.89098
Gm11627	predicted gene 11627	0.630759	0.0614239	2.26673	0.0471824	0.633159	-3.891
Nyap2	neuronal tyrosine-phophorylated phosphoinositide 3-kinase adaptor 2	-0.369978	4.70409	-2.26667	0.0471872	0.633159	-3.89109
Mycbp2	MYC binding protein 2, E3 ubiquitin protein ligase	-0.406892	8.20885	-2.26642	0.0472066	0.633159	-3.89146
Thg1l	tRNA-histidine guanylyltransferase 1-like (S. cerevisiae)	0.267632	3.95937	2.26565	0.0472683	0.633159	-3.89261
Lyst	lysosomal trafficking regulator	-0.46345	5.03157	-2.26552	0.0472785	0.633159	-3.8928
Iigp1	interferon inducible GTPase 1	1.30149	-0.685025	2.26477	0.0473385	0.633159	-3.89393
Gm9517	predicted gene 9517	-0.416285	3.31483	-2.26464	0.0473492	0.633159	-3.89413
Mir135a-2	microRNA 135a-2	-1.39288	-1.11223	-2.26416	0.0473875	0.633159	-3.89484
Fam210b	family with sequence similarity 210, member B	0.296195	6.78151	2.26372	0.0474231	0.633159	-3.89551
Itgal	integrin alpha L	0.765103	2.47463	2.26313	0.0474699	0.633159	-3.89638
Cdca5	cell division cycle associated 5	0.342211	3.16901	2.26301	0.04748	0.633159	-3.89657
Gm43712	NA	0.307083	3.96674	2.26276	0.0474996	0.633159	-3.89693
4931406C07Rik	RIKEN cDNA 4931406C07 gene	-0.17805	5.47952	-2.26266	0.0475081	0.633159	-3.89709
Col25a1	collagen, type XXV, alpha 1	-0.66129	0.691186	-2.26223	0.0475423	0.633159	-3.89773
Fhl3	four and a half LIM domains 3	0.761478	1.08836	2.26115	0.0476291	0.633159	-3.89934
Orc4	origin recognition complex, subunit 4	0.276389	6.44652	2.26104	0.0476384	0.633159	-3.89951
Irf1	interferon regulatory factor 1	0.434739	1.31969	2.25975	0.0477423	0.633159	-3.90144
Atp2b4	ATPase, Ca++ transporting, plasma membrane 4	-0.223092	6.9306	-2.25959	0.0477549	0.633159	-3.90167
Cd44	CD44 antigen	0.617047	2.47753	2.25917	0.0477888	0.633159	-3.9023
Amz2	archaelysin family metallopeptidase 2	-0.134598	7.69653	-2.25881	0.047818	0.633159	-3.90284
Unc13b	unc-13 homolog B	-0.171653	6.71003	-2.25843	0.0478485	0.633159	-3.90341
Amot	angiomotin	-0.430462	5.20219	-2.25657	0.0479995	0.633159	-3.90619
Dtymk	deoxythymidylate kinase	0.275041	6.10751	2.25649	0.0480059	0.633159	-3.90631
Stat3	signal transducer and activator of transcription 3	-0.402579	5.37725	-2.25645	0.0480088	0.633159	-3.90636
5330434G04Rik	RIKEN cDNA 5330434G04 gene	-0.456277	1.93431	-2.25629	0.048022	0.633159	-3.90661
Zbtb18	zinc finger and BTB domain containing 18	0.172532	10.2693	2.2556	0.0480783	0.633159	-3.90764
Dgki	diacylglycerol kinase, iota	-0.268559	4.873	-2.25319	0.0482741	0.633159	-3.91124
Cyp27b1	cytochrome P450, family 27, subfamily b, polypeptide 1	-0.794677	-0.124571	-2.25308	0.048283	0.633159	-3.9114
Emx1	empty spiracles homeobox 1	-0.167646	5.52321	-2.25287	0.0483003	0.633159	-3.91172
Klhdc8a	kelch domain containing 8A	-0.440458	1.85337	-2.2526	0.0483223	0.633159	-3.91212
Sh3bp1	SH3-domain binding protein 1	0.566855	0.400403	2.25245	0.0483348	0.633159	-3.91235
Nfyb	nuclear transcription factor-Y beta	0.17422	6.57189	2.25233	0.0483444	0.633159	-3.91252
Lca5l	Leber congenital amaurosis 5-like	-0.589429	0.921445	-2.25131	0.0484274	0.633159	-3.91404
Dact1	dishevelled-binding antagonist of beta-catenin 1	-0.25988	5.64793	-2.2512	0.0484364	0.633159	-3.9142
BC055402	cDNA sequence BC055402	1.04791	-0.0151244	2.25109	0.0484455	0.633159	-3.91437
Kcnc2	potassium voltage gated channel, Shaw-related subfamily, member 2	-0.385405	3.4989	-2.25058	0.0484878	0.633159	-3.91514
Dok5	docking protein 5	0.3232	5.69614	2.25044	0.0484991	0.633159	-3.91535
Gm49353	NA	-0.329139	2.63604	-2.2503	0.0485104	0.633159	-3.91555
Crtc1	CREB regulated transcription coactivator 1	-0.162742	6.64763	-2.25009	0.048528	0.633159	-3.91587
Npy	neuropeptide Y	-0.743442	1.32198	-2.24924	0.0485972	0.633159	-3.91713
Gldc	glycine decarboxylase	-0.312934	5.27906	-2.24871	0.048641	0.633159	-3.91793
Atp6v1g1	ATPase, H+ transporting, lysosomal V1 subunit G1	0.132005	7.03424	2.2484	0.0486661	0.633159	-3.91839
Hmgb2	high mobility group box 2	0.218444	4.72833	2.2482	0.0486828	0.633159	-3.91869
Mlh1	mutL homolog 1	0.25198	4.71847	2.24707	0.0487758	0.633159	-3.92037
Ikzf2	IKAROS family zinc finger 2	-0.466257	3.02257	-2.24702	0.0487796	0.633159	-3.92044
Smg1	SMG1 homolog, phosphatidylinositol 3-kinase-related kinase (C. elegans)	-0.346427	8.13714	-2.24678	0.0487995	0.633159	-3.9208
B3gat1	beta-1,3-glucuronyltransferase 1 (glucuronosyltransferase P)	0.303144	7.59985	2.24551	0.0489042	0.633159	-3.9227
Med10	mediator complex subunit 10	0.190193	6.0902	2.24491	0.0489538	0.633159	-3.92359
Usp54	ubiquitin specific peptidase 54	-0.217817	4.88551	-2.24466	0.0489743	0.633159	-3.92397
Selenop	selenoprotein P	0.790296	2.75742	2.24391	0.0490371	0.633159	-3.9251
Hmgb1	high mobility group box 1	0.18808	6.82148	2.24317	0.0490979	0.633159	-3.92619
Dnah10	dynein, axonemal, heavy chain 10	0.624188	0.382038	2.24297	0.0491147	0.633159	-3.92649
Atp10d	ATPase, class V, type 10D	-0.385821	2.31208	-2.24263	0.0491429	0.633159	-3.927
Gsdmd	gasdermin D	0.804124	0.813639	2.24258	0.0491467	0.633159	-3.92707
Glcci1	glucocorticoid induced transcript 1	-0.520232	2.2414	-2.24253	0.0491509	0.633159	-3.92715
Pop7	processing of precursor 7, ribonuclease P family, (S. cerevisiae)	0.212945	4.1938	2.24177	0.0492143	0.633159	-3.92828
Susd4	sushi domain containing 4	-0.240178	3.75757	-2.24161	0.0492273	0.633159	-3.92852
Itgb8	integrin beta 8	-0.267354	5.5077	-2.2416	0.0492281	0.633159	-3.92853
Nipal3	NIPA-like domain containing 3	-0.604935	3.26832	-2.24076	0.0492986	0.633159	-3.9298
Bcl6b	B cell CLL/lymphoma 6, member B	-0.398769	2.28091	-2.24001	0.0493604	0.633159	-3.9309
Gm2719	protein tyrosine phosphatase domain containing 1 pseudogene	-0.502815	1.0898	-2.23999	0.0493624	0.633159	-3.93094
9930021J03Rik	RIKEN cDNA 9930021J03 gene	-0.233174	6.77382	-2.23956	0.0493983	0.633159	-3.93158
Mrc2	mannose receptor, C type 2	0.375774	2.67278	2.23893	0.049451	0.633159	-3.93252
Ankrd33b	ankyrin repeat domain 33B	0.764904	0.801162	2.2389	0.0494535	0.633159	-3.93257
Fam234b	family with sequence similarity 234, member B	-0.145132	6.86989	-2.23866	0.0494738	0.633159	-3.93293
Parp10	poly (ADP-ribose) polymerase family, member 10	0.769526	0.679106	2.23764	0.049559	0.633764	-3.93445
Icosl	icos ligand	0.805548	0.152068	2.23668	0.0496391	0.633792	-3.93588
Arl1	ADP-ribosylation factor-like 1	0.154739	6.10346	2.23554	0.0497348	0.633792	-3.93758
Rpl17-ps10	ribosomal protein L17, pseudogene 10	0.172848	4.98221	2.23543	0.0497438	0.633792	-3.93774
Pnkd	paroxysmal nonkinesiogenic dyskinesia	0.156145	5.39657	2.23496	0.0497834	0.633792	-3.93844
Gm5564	mortality factor 4 like 1 pseudogene	-0.708066	0.878657	-2.23477	0.0497991	0.633792	-3.93872
Map6	microtubule-associated protein 6	-0.17851	7.09051	-2.2345	0.0498221	0.633792	-3.93912
Dpp9	dipeptidylpeptidase 9	0.152985	5.91419	2.23444	0.0498267	0.633792	-3.93921
Zfp536	zinc finger protein 536	-0.477628	5.57055	-2.23292	0.0499547	0.634744	-3.94147
Ubr3	ubiquitin protein ligase E3 component n-recognin 3	-0.137393	7.23802	-2.23202	0.0500311	0.634744	-3.94282
Gm26666	predicted gene, 26666	0.830659	-0.338607	2.23193	0.0500382	0.634744	-3.94295
1500009L16Rik	RIKEN cDNA 1500009L16 gene	-0.401065	2.39768	-2.23172	0.0500564	0.634744	-3.94327
Dyrk2	dual-specificity tyrosine-(Y)-phosphorylation regulated kinase 2	-0.201702	7.26758	-2.2313	0.0500914	0.634744	-3.94388
Tacr1	tachykinin receptor 1	-0.723652	0.117647	-2.22962	0.0502339	0.635428	-3.94639
Cyp2d22	cytochrome P450, family 2, subfamily d, polypeptide 22	-0.679731	-0.460897	-2.22916	0.0502733	0.635428	-3.94708
Imp4	IMP4, U3 small nucleolar ribonucleoprotein	0.144447	5.74627	2.22894	0.0502921	0.635428	-3.94741
Csf1r	colony stimulating factor 1 receptor	0.780956	3.34156	2.22823	0.0503516	0.635428	-3.94846
Cdk20	cyclin-dependent kinase 20	-0.315245	3.57393	-2.22821	0.0503539	0.635428	-3.9485
Eloc	elongin C	0.153523	6.89176	2.22774	0.0503935	0.635428	-3.94919
Mrpl57	mitochondrial ribosomal protein L57	0.193568	4.84077	2.22704	0.050453	0.635428	-3.95023
Kndc1	kinase non-catalytic C-lobe domain (KIND) containing 1	-0.42669	2.81637	-2.22626	0.0505196	0.635428	-3.9514
Ppp4r3a	protein phosphatase 4 regulatory subunit 3A	0.168316	6.66629	2.22621	0.0505242	0.635428	-3.95148
Sp9	trans-acting transcription factor 9	-0.69677	4.17873	-2.22616	0.0505279	0.635428	-3.95154
Prdx6	peroxiredoxin 6	0.134544	6.37855	2.22574	0.0505635	0.635428	-3.95217
Rce1	Ras converting CAAX endopeptidase 1	0.28524	4.30858	2.22503	0.0506242	0.635712	-3.95322
Coro6	coronin 6	-1.03989	0.109085	-2.22384	0.0507264	0.636115	-3.955
Dubr	Dppa2 upstream binding RNA	-0.33614	4.35002	-2.22377	0.0507324	0.636115	-3.95511
Chrnb2	cholinergic receptor, nicotinic, beta polypeptide 2 (neuronal)	0.132249	6.91207	2.22301	0.0507973	0.636452	-3.95624
Slco2a1	solute carrier organic anion transporter family, member 2a1	-0.954951	0.903468	-2.22183	0.0508984	0.637241	-3.95799
Stat1	signal transducer and activator of transcription 1	0.559075	2.70195	2.22023	0.051036	0.638485	-3.96037
Wdr19	WD repeat domain 19	-0.344433	4.44822	-2.21842	0.0511921	0.639014	-3.96307
Gpx1	glutathione peroxidase 1	0.186081	5.78314	2.21835	0.0511982	0.639014	-3.96317
Sst	somatostatin	-0.525504	6.58158	-2.21745	0.0512759	0.639014	-3.96451
Tspyl5	testis-specific protein, Y-encoded-like 5	-0.246467	4.80931	-2.21601	0.0514007	0.639014	-3.96665
Gm20559	predicted gene, 20559	0.691207	0.886134	2.21598	0.0514033	0.639014	-3.9667
Pld3	phospholipase D family, member 3	-0.185453	5.50228	-2.21567	0.0514299	0.639014	-3.96715
Gm27217	predicted gene 27217	-0.528014	1.09875	-2.21434	0.0515451	0.639014	-3.96913
Spg20	spastic paraplegia 20, spartin (Troyer syndrome) homolog (human)	0.22101	4.84331	2.21389	0.051585	0.639014	-3.96981
Pccb	propionyl Coenzyme A carboxylase, beta polypeptide	-0.167393	5.57673	-2.21353	0.0516158	0.639014	-3.97033
Senp2	SUMO/sentrin specific peptidase 2	0.154453	6.6581	2.21341	0.0516259	0.639014	-3.97051
F2r	coagulation factor II (thrombin) receptor	0.153117	6.50188	2.21189	0.0517589	0.639014	-3.97278
Nbl1	NBL1, DAN family BMP antagonist	-0.398194	3.27339	-2.21183	0.0517642	0.639014	-3.97287
D5Ertd579e	DNA segment, Chr 5, ERATO Doi 579, expressed	-0.140394	7.12064	-2.21156	0.0517873	0.639014	-3.97326
Rpa3	replication protein A3	0.250002	4.02908	2.21138	0.0518032	0.639014	-3.97353
Gm17066	NA	0.364683	3.06779	2.21117	0.0518215	0.639014	-3.97384
Hnrnpll	heterogeneous nuclear ribonucleoprotein L-like	0.124645	7.28398	2.21072	0.051861	0.639014	-3.97451
Vcan	versican	-0.527252	7.62168	-2.21037	0.0518914	0.639014	-3.97503
Akap6	A kinase (PRKA) anchor protein 6	-0.406216	7.05815	-2.20991	0.051932	0.639014	-3.97572
Gnb5	guanine nucleotide binding protein (G protein), beta 5	-0.180319	4.86933	-2.2095	0.0519681	0.639014	-3.97633
Kif11	kinesin family member 11	0.222923	5.79473	2.20938	0.0519785	0.639014	-3.97651
Ajuba	ajuba LIM protein	-0.441627	3.13157	-2.20937	0.0519793	0.639014	-3.97652
Tcirg1	T cell, immune regulator 1, ATPase, H+ transporting, lysosomal V0 protein A3	0.424142	2.97341	2.20936	0.0519799	0.639014	-3.97653
Rpl13a	ribosomal protein L13A	0.217315	4.91547	2.20896	0.0520147	0.639014	-3.97712
5730507C01Rik	RIKEN cDNA 5730507C01 gene	0.515438	0.645166	2.20884	0.052026	0.639014	-3.97731
Pck2	phosphoenolpyruvate carboxykinase 2 (mitochondrial)	0.342416	3.79763	2.20874	0.0520341	0.639014	-3.97745
Cldn34c1	claudin 34C1	-0.24527	3.57192	-2.20702	0.0521851	0.639811	-3.98001
Malt1	MALT1 paracaspase	0.280431	3.47191	2.20679	0.0522056	0.639811	-3.98035
Ndel1	nudE neurodevelopment protein 1 like 1	-0.132228	6.18528	-2.2067	0.0522139	0.639811	-3.98049
Rpl35a-ps5	ribosomal protein L35A, pseudogene 5	-0.866167	-0.427445	-2.20588	0.0522856	0.640221	-3.9817
Dusp26	dual specificity phosphatase 26 (putative)	-0.489427	1.49915	-2.2041	0.0524432	0.64168	-3.98435
Ammecr1	Alport syndrome, mental retardation, midface hypoplasia and elliptocytosis chromosomal region gene 1	0.26505	3.23828	2.20235	0.0525979	0.643102	-3.98695
Rps18	ribosomal protein S18	0.196378	5.96103	2.20153	0.0526703	0.643517	-3.98816
Jarid2	jumonji, AT rich interactive domain 2	-0.151883	6.33025	-2.1989	0.0529042	0.645903	-3.99206
Mmgt2	membrane magnesium transporter 2	-0.302063	3.27518	-2.19676	0.0530954	0.647764	-3.99524
Pim3	proviral integration site 3	0.209203	5.29625	2.19576	0.0531845	0.648105	-3.99672
Zfp521	zinc finger protein 521	-0.471282	4.83698	-2.19558	0.0532009	0.648105	-3.99699
Tap1	transporter 1, ATP-binding cassette, sub-family B (MDR/TAP)	0.545193	1.7374	2.19512	0.0532421	0.648134	-3.99767
Plek	pleckstrin	0.430268	4.94293	2.19436	0.0533104	0.648494	-3.9988
Gm7363	predicted gene 7363	0.494105	1.18616	2.19357	0.0533815	0.648817	-3.99997
Stimate	STIM activating enhancer	0.210063	4.36755	2.1932	0.0534147	0.648817	-4.00052
Cerk	ceramide kinase	0.196976	5.92703	2.19217	0.0535071	0.649372	-4.00204
Jakmip1	janus kinase and microtubule interacting protein 1	0.371241	2.25351	2.19077	0.0536337	0.649372	-4.00412
Gm8995	predicted gene 8995	0.737565	1.43432	2.19058	0.0536504	0.649372	-4.0044
Stxbp5l	syntaxin binding protein 5-like	-0.608608	2.45298	-2.19001	0.0537017	0.649372	-4.00524
Rasd2	RASD family, member 2	-0.643307	0.384409	-2.18874	0.0538169	0.649372	-4.00713
Uap1l1	UDP-N-acteylglucosamine pyrophosphorylase 1-like 1	0.540909	1.72275	2.1885	0.0538388	0.649372	-4.00748
Ttc23	tetratricopeptide repeat domain 23	-0.345694	3.06301	-2.18823	0.053863	0.649372	-4.00788
Gm3257	predicted gene 3257	-0.85978	1.33401	-2.18801	0.0538837	0.649372	-4.00822
Has2	hyaluronan synthase 2	-0.96784	0.700608	-2.18771	0.0539109	0.649372	-4.00866
Rhof	ras homolog family member F (in filopodia)	-0.306395	3.13981	-2.18724	0.053953	0.649372	-4.00935
Slfn5	schlafen 5	0.938037	1.40824	2.18706	0.0539695	0.649372	-4.00962
Pcdhga6	protocadherin gamma subfamily A, 6	-0.213851	4.2228	-2.1869	0.0539842	0.649372	-4.00986
Gng4	guanine nucleotide binding protein (G protein), gamma 4	-0.491207	4.1336	-2.18679	0.0539943	0.649372	-4.01002
Ubb-ps	ubiquitin B, pseudogene	-0.177012	9.08392	-2.18668	0.0540043	0.649372	-4.01019
Gbp3	guanylate binding protein 3	1.3545	0.138908	2.1859	0.0540746	0.649711	-4.01133
C130071C03Rik	RIKEN cDNA C130071C03 gene	0.288369	9.01511	2.1854	0.0541205	0.649711	-4.01208
Dmxl1	Dmx-like 1	-0.231022	6.57	-2.18451	0.0542012	0.649711	-4.01339
Aff3	AF4/FMR2 family, member 3	0.184894	7.23644	2.18411	0.0542385	0.649711	-4.01399
Htt	huntingtin	-0.204178	6.9122	-2.1838	0.054266	0.649711	-4.01444
Itpripl2	inositol 1,4,5-triphosphate receptor interacting protein-like 2	0.454887	2.30659	2.18313	0.0543277	0.649711	-4.01544
Ajap1	adherens junction associated protein 1	-0.52013	1.91002	-2.18303	0.0543371	0.649711	-4.01559
Yjefn3	YjeF N-terminal domain containing 3	0.460294	1.22142	2.18296	0.0543434	0.649711	-4.01569
Pias4	protein inhibitor of activated STAT 4	0.182681	4.99078	2.18087	0.0545348	0.651533	-4.01879
Ndufb7	NADH:ubiquinone oxidoreductase subunit B7	0.233986	5.48206	2.18017	0.0545985	0.651828	-4.01981
Mycn	v-myc avian myelocytomatosis viral related oncogene, neuroblastoma derived	0.202124	7.05818	2.17927	0.0546814	0.652352	-4.02115
Rab3b	RAB3B, member RAS oncogene family	-0.251852	4.05297	-2.17869	0.0547348	0.652487	-4.02201
Gan	giant axonal neuropathy	-0.217912	6.28711	-2.1783	0.0547708	0.652487	-4.02259
Rps24	ribosomal protein S24	0.18534	7.24547	2.17731	0.054862	0.653108	-4.02405
Tet1	tet methylcytosine dioxygenase 1	-0.314708	6.24033	-2.17561	0.0550192	0.654133	-4.02657
Tspan13	tetraspanin 13	0.129152	7.73264	2.17493	0.0550822	0.654133	-4.02757
Prx	periaxin	0.387878	2.59763	2.17413	0.0551562	0.654133	-4.02875
Cwf19l1	CWF19-like 1, cell cycle control (S. pombe)	0.222281	4.68388	2.17373	0.055194	0.654133	-4.02936
4932438A13Rik	RIKEN cDNA 4932438A13 gene	-0.471355	7.1982	-2.17271	0.0552886	0.654133	-4.03086
1110017D15Rik	RIKEN cDNA 1110017D15 gene	0.727758	0.541642	2.1724	0.0553168	0.654133	-4.03131
Gm30082	predicted gene, 30082	-0.729695	-0.632787	-2.17148	0.0554029	0.654133	-4.03268
Pigm	phosphatidylinositol glycan anchor biosynthesis, class M	0.1855	5.44661	2.17121	0.0554277	0.654133	-4.03307
Sptssa	serine palmitoyltransferase, small subunit A	0.170352	5.78647	2.17094	0.055453	0.654133	-4.03347
Gm6681	ribosomal protein S8 pseudogene	-0.682446	0.0959205	-2.17049	0.0554952	0.654133	-4.03414
Hdac9	histone deacetylase 9	-0.194663	5.19691	-2.17048	0.0554961	0.654133	-4.03415
A230083G16Rik	RIKEN cDNA A230083G16 gene	0.52934	2.12612	2.17035	0.0555085	0.654133	-4.03435
Slfn2	schlafen 2	0.595322	2.78784	2.17031	0.0555117	0.654133	-4.0344
Pgf	placental growth factor	-0.719325	0.204366	-2.17023	0.0555195	0.654133	-4.03453
Lin7b	lin-7 homolog B (C. elegans)	0.336373	2.41382	2.17006	0.0555352	0.654133	-4.03477
Lurap1l	leucine rich adaptor protein 1-like	0.446767	1.60429	2.16884	0.0556493	0.654856	-4.03658
Gpn3	GPN-loop GTPase 3	0.233973	4.27871	2.16785	0.0557421	0.654856	-4.03804
Slc16a1	solute carrier family 16 (monocarboxylic acid transporters), member 1	-0.330353	4.86559	-2.16734	0.0557899	0.654856	-4.0388
Sdk1	sidekick cell adhesion molecule 1	-0.548173	3.21573	-2.16679	0.055841	0.654856	-4.0396
Chst8	carbohydrate sulfotransferase 8	-0.690669	1.8099	-2.16668	0.0558519	0.654856	-4.03977
Kcnb2	potassium voltage gated channel, Shab-related subfamily, member 2	-0.384946	4.86031	-2.1665	0.0558687	0.654856	-4.04004
D330050I16Rik	RIKEN cDNA D330050I16 gene	0.679749	-0.0740336	2.16612	0.0559042	0.654856	-4.04059
Gnl3l	guanine nucleotide binding protein-like 3 (nucleolar)-like	-0.14871	7.43928	-2.16606	0.05591	0.654856	-4.04069
Cebpa	CCAAT/enhancer binding protein (C/EBP), alpha	-1.06149	1.75381	-2.16469	0.0560386	0.655051	-4.0427
Tnip3	TNFAIP3 interacting protein 3	0.837018	-0.269975	2.16459	0.0560479	0.655051	-4.04285
Zyx	zyxin	0.180378	5.30045	2.16236	0.0562583	0.655051	-4.04614
Gm26873	predicted gene, 26873	0.518321	2.00926	2.16236	0.0562583	0.655051	-4.04614
E130006D01Rik	RIKEN cDNA E130006D01 gene	0.455922	2.61747	2.1619	0.0563023	0.655051	-4.04683
Fam160a2	family with sequence similarity 160, member A2	-0.134762	6.01386	-2.16073	0.0564135	0.655051	-4.04856
Chchd3	coiled-coil-helix-coiled-coil-helix domain containing 3	0.175395	6.15446	2.15915	0.0565635	0.655051	-4.05089
Nt5c	5',3'-nucleotidase, cytosolic	0.227996	4.73689	2.15839	0.0566355	0.655051	-4.05201
Mrps5	mitochondrial ribosomal protein S5	0.148932	5.90034	2.15732	0.0567373	0.655051	-4.05359
Pld4	phospholipase D family, member 4	0.693872	0.0282603	2.15674	0.0567921	0.655051	-4.05444
Mob4	MOB family member 4, phocein	0.14623	6.81141	2.15669	0.0567968	0.655051	-4.05451
Bloc1s1	biogenesis of lysosomal organelles complex-1, subunit 1	-0.248762	3.45976	-2.15668	0.0567983	0.655051	-4.05453
Gm20754	predicted gene, 20754	-0.595005	0.505067	-2.15666	0.0568	0.655051	-4.05456
Bach2	BTB and CNC homology, basic leucine zipper transcription factor 2	-0.250517	7.54881	-2.1564	0.0568248	0.655051	-4.05494
Ttyh1	tweety family member 1	-0.28536	5.54383	-2.15587	0.0568759	0.655051	-4.05573
Btg3	BTG anti-proliferation factor 3	0.505332	1.58458	2.15561	0.0569002	0.655051	-4.05611
Rhoj	ras homolog family member J	0.963042	-0.0421499	2.15507	0.0569521	0.655051	-4.05691
Dpyd	dihydropyrimidine dehydrogenase	-0.534198	1.61521	-2.15505	0.0569539	0.655051	-4.05693
H2-Q4	histocompatibility 2, Q region locus 4	0.647904	1.22395	2.15503	0.0569558	0.655051	-4.05696
Gm12799	RNA binding motif protein 10 pseudogene	0.199981	4.27793	2.15475	0.0569827	0.655051	-4.05738
Cpeb2	cytoplasmic polyadenylation element binding protein 2	-0.232064	5.25792	-2.15464	0.0569934	0.655051	-4.05754
Gpr161	G protein-coupled receptor 161	-0.147527	7.18744	-2.15396	0.0570579	0.655051	-4.05854
Phlpp1	PH domain and leucine rich repeat protein phosphatase 1	-0.225514	5.59651	-2.15305	0.0571461	0.655051	-4.05989
Lipo3	lipase, member O3	0.418236	1.64263	2.15297	0.0571534	0.655051	-4.06001
Vma21	VMA21 vacuolar H+-ATPase homolog (S. cerevisiae)	0.206809	5.85746	2.15196	0.0572501	0.655051	-4.06149
Gbp5	guanylate binding protein 5	0.993716	0.242352	2.15166	0.0572791	0.655051	-4.06193
Tmem170b	transmembrane protein 170B	-0.16975	6.47705	-2.15138	0.0573066	0.655051	-4.06236
Pias2	protein inhibitor of activated STAT 2	0.121145	7.07689	2.15132	0.0573121	0.655051	-4.06244
Cdh12	cadherin 12	0.332759	4.58071	2.15119	0.0573241	0.655051	-4.06262
Atm	ataxia telangiectasia mutated	-0.401682	5.92808	-2.15106	0.0573369	0.655051	-4.06282
4930451G09Rik	RIKEN cDNA 4930451G09 gene	-0.392888	2.31624	-2.1505	0.0573907	0.655051	-4.06364
Ppid	peptidylprolyl isomerase D (cyclophilin D)	0.240907	6.342	2.14894	0.0575415	0.655051	-4.06595
Emg1	EMG1 N1-specific pseudouridine methyltransferase	0.144096	6.24955	2.1489	0.0575451	0.655051	-4.066
Rasgef1a	RasGEF domain family, member 1A	-0.483651	1.03824	-2.14832	0.0576013	0.655051	-4.06686
Napepld	N-acyl phosphatidylethanolamine phospholipase D	0.388964	2.54541	2.14789	0.0576426	0.655051	-4.06749
Rcor2	REST corepressor 2	0.247274	7.20099	2.14788	0.0576439	0.655051	-4.06751
Gm19181	PRP38 pre-mRNA processing factor 38 domain containing A pseudogene	-0.773169	0.0247252	-2.14777	0.0576544	0.655051	-4.06767
Mrc1	mannose receptor, C type 1	1.49462	0.221514	2.14748	0.0576827	0.655051	-4.0681
Dcaf6	DDB1 and CUL4 associated factor 6	-0.169621	5.56174	-2.14746	0.0576842	0.655051	-4.06812
4930590J08Rik	RIKEN cDNA 4930590J08 gene	-0.464026	1.286	-2.14743	0.0576878	0.655051	-4.06817
Prmt6	protein arginine N-methyltransferase 6	0.188785	4.61697	2.14702	0.0577273	0.655051	-4.06878
Tenm1	teneurin transmembrane protein 1	-0.507474	3.53144	-2.14672	0.0577563	0.655051	-4.06922
Gm9269	predicted gene 9269	0.760654	-0.200139	2.14638	0.0577897	0.655051	-4.06972
Hspa12b	heat shock protein 12B	0.580312	0.561558	2.14636	0.0577909	0.655051	-4.06974
Fgd3	FYVE, RhoGEF and PH domain containing 3	-0.337761	3.37483	-2.14559	0.0578661	0.655051	-4.07088
Spcs3	signal peptidase complex subunit 3 homolog (S. cerevisiae)	0.136881	6.31569	2.1454	0.0578848	0.655051	-4.07117
Igf2bp2	insulin-like growth factor 2 mRNA binding protein 2	0.214859	5.12034	2.14538	0.0578867	0.655051	-4.0712
Aarsd1	alanyl-tRNA synthetase domain containing 1	-0.36395	2.30418	-2.14536	0.0578879	0.655051	-4.07121
Peg10	paternally expressed 10	-0.583699	6.1474	-2.14475	0.0579477	0.655051	-4.07212
Rsl24d1	ribosomal L24 domain containing 1	0.14369	5.45981	2.14446	0.0579757	0.655051	-4.07254
Tubb4b-ps2	tubulin, beta 4B class IVB, pseudogene 2	-0.693381	0.00396014	-2.14436	0.0579852	0.655051	-4.07269
Ecel1	endothelin converting enzyme-like 1	-0.592417	1.88073	-2.14384	0.0580366	0.655051	-4.07346
Evi2a	ecotropic viral integration site 2a	0.635474	1.32959	2.14361	0.0580588	0.655051	-4.0738
Gm42658	NA	-0.902929	-0.376684	-2.14318	0.058101	0.655051	-4.07444
Ephb3	Eph receptor B3	-0.340388	3.79073	-2.14299	0.0581192	0.655051	-4.07471
Efnb1	ephrin B1	0.136934	6.79177	2.14297	0.0581214	0.655051	-4.07475
Cd109	CD109 antigen	-0.779256	2.06137	-2.14214	0.0582025	0.655523	-4.07597
Myt1l	myelin transcription factor 1-like	0.190244	8.37339	2.14079	0.0583336	0.656087	-4.07794
Capn5	calpain 5	-0.238375	4.72727	-2.13992	0.0584193	0.656087	-4.07923
Snrk	SNF related kinase	-0.16213	6.20454	-2.13984	0.0584266	0.656087	-4.07934
Exosc8	exosome component 8	0.238008	5.36747	2.13921	0.0584892	0.656087	-4.08028
Rhpn2	rhophilin, Rho GTPase binding protein 2	-0.492762	1.14957	-2.13909	0.0585009	0.656087	-4.08045
Lzts1	leucine zipper, putative tumor suppressor 1	0.153963	6.5024	2.13902	0.0585075	0.656087	-4.08055
Gm2140	SUMO-conjugating enzyme UBC9 pseudogene	-1.03163	-0.526979	-2.13877	0.0585325	0.656087	-4.08093
Znrf2	zinc and ring finger 2	0.113478	8.51538	2.13821	0.0585868	0.656087	-4.08174
Cbx3	chromobox 3	0.31453	5.43757	2.1374	0.0586672	0.656087	-4.08294
Gon4l	gon-4-like (C.elegans)	-0.153683	5.71361	-2.13736	0.0586712	0.656087	-4.083
Zfp248	zinc finger protein 248	-0.253992	4.07096	-2.1368	0.0587262	0.656087	-4.08382
Mpnd	MPN domain containing	0.144583	7.2315	2.13648	0.0587578	0.656087	-4.0843
Rbms1	RNA binding motif, single stranded interacting protein 1	0.363306	3.63909	2.13545	0.0588587	0.656087	-4.0858
Khdrbs2	KH domain containing, RNA binding, signal transduction associated 2	0.304221	5.16411	2.13516	0.0588873	0.656087	-4.08623
B3galt5	UDP-Gal:betaGlcNAc beta 1,3-galactosyltransferase, polypeptide 5	-0.690483	1.51214	-2.13483	0.0589203	0.656087	-4.08672
Akap13	A kinase (PRKA) anchor protein 13	-0.497836	4.32734	-2.13446	0.0589569	0.656087	-4.08726
Zhx1	zinc fingers and homeoboxes 1	-0.216087	6.28933	-2.13415	0.0589874	0.656087	-4.08772
Tbp	TATA box binding protein	0.278121	5.86723	2.13378	0.059024	0.656087	-4.08826
Ankle1	ankyrin repeat and LEM domain containing 1	0.423262	2.8497	2.13359	0.0590432	0.656087	-4.08854
Reps1	RalBP1 associated Eps domain containing protein	0.139144	6.40648	2.13323	0.0590784	0.656087	-4.08907
Thsd7a	thrombospondin, type I, domain containing 7A	-0.847445	5.00371	-2.13277	0.0591244	0.656087	-4.08975
Gramd1c	GRAM domain containing 1C	-0.692026	0.852705	-2.13238	0.0591628	0.656087	-4.09032
Rmi1	RecQ mediated genome instability 1	0.244825	3.83814	2.13221	0.05918	0.656087	-4.09057
Dll4	delta like canonical Notch ligand 4	-0.580627	2.16341	-2.13206	0.0591947	0.656087	-4.09079
Abca8a	ATP-binding cassette, sub-family A (ABC1), member 8a	-1.03208	0.347829	-2.13148	0.0592518	0.656285	-4.09164
Twsg1	twisted gastrulation BMP signaling modulator 1	0.140434	6.9499	2.12982	0.0594174	0.657273	-4.09408
Sh3gl3	SH3-domain GRB2-like 3	-0.165779	5.13441	-2.1298	0.0594196	0.657273	-4.09411
Zdhhc18	zinc finger, DHHC domain containing 18	0.182578	5.23868	2.12929	0.0594704	0.657313	-4.09486
Tshz2	teashirt zinc finger family member 2	-0.30525	2.93802	-2.12897	0.0595018	0.657313	-4.09533
1810026B05Rik	NA	0.341559	5.56276	2.12755	0.059644	0.658448	-4.09742
Bambi	BMP and activin membrane-bound inhibitor	-0.56691	1.20611	-2.12634	0.0597656	0.658531	-4.0992
Hectd4	HECT domain E3 ubiquitin protein ligase 4	-0.379842	7.81417	-2.12631	0.0597679	0.658531	-4.09924
Pcdhga11	protocadherin gamma subfamily A, 11	-0.35156	4.07597	-2.12623	0.0597761	0.658531	-4.09936
Hecw1	HECT, C2 and WW domain containing E3 ubiquitin protein ligase 1	-0.225504	7.63125	-2.1259	0.0598092	0.658531	-4.09984
Sptan1	spectrin alpha, non-erythrocytic 1	-0.187314	10.0084	-2.12479	0.059921	0.658563	-4.10148
Gm29770	enhancer of rudimentary homolog	-0.668406	0.362802	-2.12403	0.059997	0.658563	-4.10259
Grem1	gremlin 1, DAN family BMP antagonist	-0.347424	4.19894	-2.12371	0.0600288	0.658563	-4.10305
Rnasel	ribonuclease L (2', 5'-oligoisoadenylate synthetase-dependent)	-0.271664	6.42873	-2.12365	0.0600348	0.658563	-4.10314
Actn2	actinin alpha 2	-0.81871	0.221588	-2.12354	0.060046	0.658563	-4.1033
Slc44a5	solute carrier family 44, member 5	-0.440817	4.89593	-2.12331	0.0600696	0.658563	-4.10365
Commd2	COMM domain containing 2	0.161213	5.1031	2.12313	0.0600879	0.658563	-4.10391
Gm6195	replication protein A 14 kDa subunit pseudogene	0.532696	1.25278	2.12191	0.060211	0.65948	-4.10571
Mob1a	MOB kinase activator 1A	0.137336	6.34299	2.12098	0.0603049	0.659503	-4.10707
Gm16059	predicted gene 16059	0.772387	-0.562105	2.12094	0.0603084	0.659503	-4.10712
Gm2694	predicted gene 2694	-0.569841	0.0427544	-2.12071	0.0603315	0.659503	-4.10746
Vipr1	vasoactive intestinal peptide receptor 1	0.703666	2.93849	2.12004	0.0604001	0.659821	-4.10845
Zfp946	zinc finger protein 946	0.206614	5.67637	2.11892	0.0605135	0.660628	-4.11009
Clgn	calmegin	-0.373688	2.37641	-2.11733	0.060674	0.661291	-4.11241
Pcbd2	pterin 4 alpha carbinolamine dehydratase/dimerization cofactor of hepatocyte nuclear factor 1 alpha (TCF1) 2	0.420299	1.58423	2.11705	0.0607029	0.661291	-4.11283
Srsf11	serine and arginine-rich splicing factor 11	0.215325	8.19113	2.11689	0.060719	0.661291	-4.11306
Plch1	phospholipase C, eta 1	-0.357526	3.19194	-2.11648	0.0607606	0.661291	-4.11366
Acat2	acetyl-Coenzyme A acetyltransferase 2	0.232244	7.23469	2.11631	0.0607785	0.661291	-4.11392
Cdk4	cyclin-dependent kinase 4	0.132575	9.10855	2.11588	0.060822	0.661291	-4.11455
Nefl	neurofilament, light polypeptide	0.420707	4.17265	2.11559	0.0608515	0.661291	-4.11497
Ska1	spindle and kinetochore associated complex subunit 1	0.361438	2.15739	2.11521	0.0608907	0.661291	-4.11553
Stmn4	stathmin-like 4	-0.202268	8.40186	-2.11466	0.0609463	0.661465	-4.11633
Msi1	musashi RNA-binding protein 1	0.116653	7.77301	2.11396	0.0610175	0.661765	-4.11736
Gpc4	glypican 4	0.207294	4.94391	2.1136	0.0610552	0.661765	-4.1179
Fkbp4	FK506 binding protein 4	0.157296	8.35467	2.11285	0.0611316	0.661765	-4.11899
B3gnt9	UDP-GlcNAc:betaGal beta-1,3-N-acetylglucosaminyltransferase 9	0.63055	0.350092	2.11284	0.0611323	0.661765	-4.119
Cxxc4	CXXC finger 4	-0.330426	4.5771	-2.11202	0.0612168	0.661924	-4.12021
Rpp25	ribonuclease P/MRP 25 subunit	-0.39745	2.63358	-2.11193	0.0612262	0.661924	-4.12034
Tmsb15b1	thymosin beta 15b1	-0.334158	2.13698	-2.11129	0.0612911	0.662062	-4.12127
Wdr46	WD repeat domain 46	0.207251	5.14562	2.11103	0.0613181	0.662062	-4.12166
BC029722	cDNA sequence BC029722	-0.270929	3.72917	-2.11018	0.0614053	0.662542	-4.1229
Cdc45	cell division cycle 45	0.27278	3.52044	2.10981	0.0614439	0.662542	-4.12345
Prepl	prolyl endopeptidase-like	-0.158607	7.20437	-2.10944	0.0614815	0.662542	-4.12399
Clec12a	C-type lectin domain family 12, member a	0.733319	0.582099	2.10878	0.0615494	0.662845	-4.12495
Cdkl2	cyclin-dependent kinase-like 2 (CDC2-related kinase)	-0.348216	2.90105	-2.1067	0.0617642	0.663757	-4.128
Siah1a	siah E3 ubiquitin protein ligase 1A	0.124526	6.22288	2.10622	0.0618141	0.663757	-4.12871
Fbxw7	F-box and WD-40 domain protein 7	0.154691	5.83878	2.1061	0.0618262	0.663757	-4.12888
E430024I08Rik	RIKEN cDNA E430024I08 gene	-0.322511	3.98275	-2.10608	0.0618287	0.663757	-4.12891
Camk1d	calcium/calmodulin-dependent protein kinase ID	-0.25684	5.8134	-2.10604	0.0618326	0.663757	-4.12897
Aebp1	AE binding protein 1	1.65591	0.97476	2.10419	0.0620243	0.665387	-4.13167
Aldh3b1	aldehyde dehydrogenase 3 family, member B1	0.740398	-0.0997497	2.10334	0.0621124	0.665524	-4.13292
Tm7sf2	transmembrane 7 superfamily member 2	0.287834	5.53307	2.10309	0.0621391	0.665524	-4.13329
Mettl9	methyltransferase like 9	0.118998	7.36594	2.10292	0.0621564	0.665524	-4.13354
Selenok	selenoprotein K	0.15128	6.05519	2.102	0.0622524	0.666124	-4.13488
Gm50253	NA	-0.856181	-0.719121	-2.10094	0.0623624	0.666875	-4.13643
Gm22596	NA	0.675985	-0.417494	2.09877	0.0625899	0.667096	-4.13961
Kiz	kizuna centrosomal protein	-0.298066	4.06392	-2.09859	0.062608	0.667096	-4.13987
Gm6566	predicted gene 6566	-0.61101	0.613024	-2.09736	0.0627371	0.667096	-4.14167
Pwwp3a	PWWP domain containing 3A, DNA repair factor	0.267857	6.11672	2.09716	0.0627584	0.667096	-4.14196
Med8	mediator complex subunit 8	0.191872	5.70426	2.09697	0.0627787	0.667096	-4.14225
Herc1	HECT and RLD domain containing E3 ubiquitin protein ligase family member 1	-0.398861	8.1834	-2.09682	0.0627936	0.667096	-4.14245
Ubash3b	ubiquitin associated and SH3 domain containing, B	-0.299037	5.17798	-2.0968	0.0627963	0.667096	-4.14249
Henmt1	HEN1 methyltransferase homolog 1 (Arabidopsis)	-0.649499	-0.351047	-2.09674	0.0628021	0.667096	-4.14257
Bhlhb9	basic helix-loop-helix domain containing, class B9	-0.141273	6.62557	-2.09673	0.0628038	0.667096	-4.14259
Fam53c	family with sequence similarity 53, member C	-0.131303	6.55261	-2.09574	0.0629079	0.667096	-4.14404
Hydin	HYDIN, axonemal central pair apparatus protein	-0.826343	0.720094	-2.09556	0.062927	0.667096	-4.14431
Tmem216	transmembrane protein 216	0.278011	3.5325	2.0952	0.062964	0.667096	-4.14482
Dtx1	deltex 1, E3 ubiquitin ligase	0.130932	6.77869	2.09485	0.0630014	0.667096	-4.14534
Nupl2	nucleoporin like 2	0.233105	3.51571	2.0947	0.0630169	0.667096	-4.14556
Col12a1	collagen, type XII, alpha 1	-0.798848	4.33264	-2.09457	0.0630308	0.667096	-4.14575
Gm8641	membrane-associated ring finger (C3HC4) 5 pseudogene	0.428419	1.47058	2.09456	0.0630319	0.667096	-4.14576
Tmem86a	transmembrane protein 86A	0.262232	3.46646	2.09428	0.0630616	0.667096	-4.14618
Eif1b	eukaryotic translation initiation factor 1B	0.243943	7.94604	2.09325	0.0631699	0.667424	-4.14767
Adamtsl3	ADAMTS-like 3	0.706628	-0.0323113	2.09308	0.063188	0.667424	-4.14792
Kif5a	kinesin family member 5A	-0.149807	8.5067	-2.09285	0.0632124	0.667424	-4.14826
Ncapd2	non-SMC condensin I complex, subunit D2	0.167398	7.37617	2.09181	0.0633219	0.668158	-4.14977
Idh3a	isocitrate dehydrogenase 3 (NAD+) alpha	0.182652	6.45881	2.09123	0.0633839	0.66839	-4.15063
Trim21	tripartite motif-containing 21	0.989051	-0.127591	2.08942	0.0635755	0.669104	-4.15327
Gm27544	NA	-0.728511	0.347331	-2.08922	0.063597	0.669104	-4.15356
Ash1l	ASH1 like histone lysine methyltransferase	-0.290919	7.31002	-2.08921	0.063598	0.669104	-4.15357
Gart	phosphoribosylglycinamide formyltransferase	0.175933	6.006	2.08852	0.0636717	0.669104	-4.15459
Morn2	MORN repeat containing 2	-0.271929	2.84001	-2.08777	0.0637519	0.669104	-4.15569
Trim59	tripartite motif-containing 59	0.142167	5.98369	2.08693	0.0638411	0.669104	-4.15691
2810459M11Rik	RIKEN cDNA 2810459M11 gene	-0.423497	3.49946	-2.08688	0.063846	0.669104	-4.15697
Tmem150b	transmembrane protein 150B	0.759241	-0.0985758	2.08685	0.0638501	0.669104	-4.15703
Gm17149	AP-3 complex subunit sigma-1 pseudogene	0.448396	1.19036	2.08647	0.0638907	0.669104	-4.15759
Trnp1	TMF1-regulated nuclear protein 1	0.209758	4.12391	2.08646	0.0638908	0.669104	-4.15759
Cd14	CD14 antigen	0.578449	3.27899	2.08627	0.063912	0.669104	-4.15788
Gps2	G protein pathway suppressor 2	0.23949	5.1537	2.08571	0.0639719	0.669104	-4.15869
1110032F04Rik	RIKEN cDNA 1110032F04 gene	0.473638	2.39527	2.0857	0.0639721	0.669104	-4.1587
Paip1	polyadenylate binding protein-interacting protein 1	0.119487	7.2664	2.08467	0.064083	0.669501	-4.16021
Cd302	CD302 antigen	0.630567	0.871422	2.0846	0.0640901	0.669501	-4.16031
Zic3	zinc finger protein of the cerebellum 3	-0.843938	3.26658	-2.08315	0.064246	0.670711	-4.16243
Bicc1	BicC family RNA binding protein 1	0.722654	1.44978	2.08252	0.0643129	0.670952	-4.16334
Tmem47	transmembrane protein 47	-0.380518	5.17609	-2.08218	0.0643494	0.670952	-4.16383
Ankrd12	ankyrin repeat domain 12	-0.251851	6.95599	-2.07978	0.0646087	0.67243	-4.16734
2610203C22Rik	RIKEN cDNA 2610203C22 gene	-1.035	-0.999975	-2.0792	0.0646716	0.67243	-4.16819
Ramp3	receptor (calcitonin) activity modifying protein 3	-0.500395	0.837844	-2.07908	0.0646842	0.67243	-4.16836
Cacnb2	calcium channel, voltage-dependent, beta 2 subunit	-0.320634	2.70204	-2.07907	0.0646847	0.67243	-4.16837
Map9	microtubule-associated protein 9	-0.187661	7.18257	-2.07798	0.0648036	0.67243	-4.16997
Unc5d	unc-5 netrin receptor D	0.305887	6.5473	2.0777	0.0648337	0.67243	-4.17038
Maf1	MAF1 homolog, negative regulator of RNA polymerase III	0.116645	7.05768	2.0768	0.0649306	0.67243	-4.17168
C230013L11Rik	RIKEN cDNA C230013L11 gene	0.52957	1.04288	2.07636	0.064979	0.67243	-4.17233
Nlrc4	NLR family, CARD domain containing 4	0.873067	-0.294322	2.07624	0.0649918	0.67243	-4.1725
Syt14	synaptotagmin XIV	-0.170156	6.1826	-2.07591	0.065028	0.67243	-4.17299
4732496C06Rik	RIKEN cDNA 4732496C06 gene	-0.517666	1.38401	-2.07561	0.0650606	0.67243	-4.17343
Tank	TRAF family member-associated Nf-kappa B activator	0.190936	4.71317	2.07513	0.0651119	0.67243	-4.17411
Traf4	TNF receptor associated factor 4	0.131852	6.95526	2.07466	0.0651635	0.67243	-4.1748
Gm6311	ribosomal protein S2 pseudogene	-0.316137	3.9958	-2.07437	0.0651952	0.67243	-4.17523
Stip1	stress-induced phosphoprotein 1	0.163969	7.4971	2.07429	0.0652037	0.67243	-4.17534
Dst	dystonin	-0.436803	7.89376	-2.07416	0.065218	0.67243	-4.17553
Syncrip	synaptotagmin binding, cytoplasmic RNA interacting protein	0.144527	8.23001	2.07389	0.0652472	0.67243	-4.17592
S100pbp	S100P binding protein	-0.200499	5.29257	-2.07388	0.0652484	0.67243	-4.17594
Tbrg4	transforming growth factor beta regulated gene 4	0.20909	5.22254	2.0732	0.0653222	0.67243	-4.17693
Gm12870	replication factor C (activator 1) 5 pseudogene	0.376812	1.76836	2.07273	0.0653736	0.67243	-4.17761
Hck	hemopoietic cell kinase	0.637695	1.71942	2.0724	0.0654099	0.67243	-4.1781
Klf5	Kruppel-like factor 5	0.457723	1.92923	2.07229	0.0654223	0.67243	-4.17826
Ptprq	protein tyrosine phosphatase, receptor type, Q	-0.811315	-0.776523	-2.07207	0.0654455	0.67243	-4.17857
Armh4	armadillo-like helical domain containing 4	-0.297631	3.75296	-2.07195	0.0654586	0.67243	-4.17875
Rpl32	ribosomal protein L32	0.173005	7.25084	2.0716	0.0654969	0.67243	-4.17926
Grrp1	glycine/arginine rich protein 1	0.675092	0.430411	2.07041	0.0656271	0.673352	-4.18099
Nlrc5	NLR family, CARD domain containing 5	0.604983	0.426025	2.06959	0.0657178	0.673534	-4.18219
Prss23	protease, serine 23	0.499202	1.14338	2.06933	0.0657457	0.673534	-4.18256
Nkrf	NF-kappaB repressing factor	0.181675	4.86297	2.06888	0.0657956	0.673534	-4.18322
Dpp3	dipeptidylpeptidase 3	0.127686	6.24625	2.06812	0.0658785	0.673534	-4.18432
Hepacam	hepatocyte cell adhesion molecule	-0.782983	1.39323	-2.06802	0.0658898	0.673534	-4.18447
Blcap	bladder cancer associated protein	-0.188162	6.45112	-2.06774	0.0659201	0.673534	-4.18487
Pheta2	PH domain containing endocytic trafficking adaptor 2	0.825566	-0.793199	2.06768	0.0659269	0.673534	-4.18496
Slc25a37	solute carrier family 25, member 37	0.510339	3.32581	2.06591	0.0661227	0.675123	-4.18755
Plcb1	phospholipase C, beta 1	-0.220478	6.77815	-2.06495	0.0662286	0.675484	-4.18894
Prkch	protein kinase C, eta	0.686931	0.984244	2.06475	0.0662506	0.675484	-4.18923
Armcx4	armadillo repeat containing, X-linked 4	-0.16386	8.13511	-2.06435	0.0662951	0.675484	-4.18982
Inppl1	inositol polyphosphate phosphatase-like 1	0.22686	4.96358	2.06412	0.0663198	0.675484	-4.19014
Kti12	KTI12 homolog, chromatin associated	0.21293	4.41706	2.06287	0.0664583	0.676482	-4.19196
Mrtfb	myocardin related transcription factor B	-0.22604	4.39689	-2.06038	0.0667351	0.678887	-4.19558
Gm8930	polycomb group ring finger 1 pseudogene	0.560058	1.12569	2.0599	0.0667882	0.679014	-4.19628
Gm4617	prothymosin alpha pseudogene	0.120821	8.59064	2.05942	0.0668421	0.679148	-4.19698
Mga	MAX gene associated	-0.306118	7.39644	-2.0587	0.0669219	0.679498	-4.19802
Apba2	amyloid beta (A4) precursor protein-binding, family A, member 2	-0.147463	7.91462	-2.05838	0.0669578	0.679498	-4.19849
Gm7459	eukaryotic translation initiation factor 2, subunit 1 alpha pseudogene	0.40059	1.91705	2.05708	0.0671033	0.679981	-4.20038
Tmem63a	transmembrane protein 63a	0.643366	-0.185333	2.05676	0.0671397	0.679981	-4.20085
Eml2	echinoderm microtubule associated protein like 2	0.248326	5.05488	2.05664	0.067153	0.679981	-4.20102
Amph	amphiphysin	-0.218239	5.82412	-2.0565	0.0671682	0.679981	-4.20122
Tmem229b	transmembrane protein 229B	0.113175	7.15437	2.05586	0.0672402	0.680146	-4.20215
Gm12096	proteasome (prosome, macropain) 26S subunit, non-ATPase, 14 pseudogene	0.94856	0.144101	2.05563	0.0672659	0.680146	-4.20248
Snhg15	small nucleolar RNA host gene 15	0.348917	2.9547	2.05517	0.0673174	0.680177	-4.20315
Fam102b	family with sequence similarity 102, member B	-0.246898	6.37526	-2.05484	0.0673549	0.680177	-4.20364
Rps2	ribosomal protein S2	-0.157724	7.48766	-2.05419	0.0674276	0.680177	-4.20458
Bace1	beta-site APP cleaving enzyme 1	-0.126618	6.66276	-2.0531	0.0675501	0.680177	-4.20616
Spry1	sprouty RTK signaling antagonist 1	0.307492	3.08764	2.05262	0.0676043	0.680177	-4.20685
Eif4a1	eukaryotic translation initiation factor 4A1	0.165587	8.3068	2.05247	0.0676215	0.680177	-4.20708
A930024E05Rik	RIKEN cDNA A930024E05 gene	0.388491	4.04341	2.05244	0.0676249	0.680177	-4.20712
Ccn4	cellular communication network factor 4	0.957271	-0.195854	2.05242	0.0676266	0.680177	-4.20714
Cryab	crystallin, alpha B	-0.855313	1.50036	-2.05171	0.0677067	0.680177	-4.20817
Marchf1	membrane associated ring-CH-type finger 1	-0.248025	6.41803	-2.0517	0.067708	0.680177	-4.20819
Dcaf13	DDB1 and CUL4 associated factor 13	0.16445	5.92609	2.05162	0.0677166	0.680177	-4.2083
Gm16286	predicted gene 16286	0.169638	6.42839	2.05109	0.0677766	0.680372	-4.20907
Stard9	START domain containing 9	-0.315063	5.03899	-2.05025	0.0678717	0.680613	-4.21029
Dnah7c	dynein, axonemal, heavy chain 7C	-0.637521	0.683383	-2.05011	0.0678882	0.680613	-4.2105
Srgn	serglycin	0.757611	1.02198	2.04952	0.0679547	0.680613	-4.21136
Agtpbp1	ATP/GTP binding protein 1	-0.130086	7.00349	-2.04944	0.0679636	0.680613	-4.21147
Nrg4	neuregulin 4	0.596821	1.31394	2.04837	0.0680849	0.680946	-4.21302
Pgls	6-phosphogluconolactonase	0.18162	5.45445	2.04796	0.0681312	0.680946	-4.21361
Zxdc	ZXD family zinc finger C	-0.14836	5.55009	-2.04779	0.0681503	0.680946	-4.21386
Hsdl2	hydroxysteroid dehydrogenase like 2	-0.312664	3.72157	-2.047	0.06824	0.680946	-4.215
Meioc	meiosis specific with coiled-coil domain	-0.68369	-0.515735	-2.04665	0.0682802	0.680946	-4.21551
Mthfr	methylenetetrahydrofolate reductase	0.222927	5.04933	2.04655	0.0682913	0.680946	-4.21566
Nav1	neuron navigator 1	-0.294605	8.62531	-2.04624	0.0683271	0.680946	-4.21611
Peli2	pellino 2	0.251324	5.82746	2.04558	0.0684017	0.680946	-4.21706
Ldlr	low density lipoprotein receptor	0.229541	5.4414	2.04483	0.0684881	0.680946	-4.21816
Chtop	chromatin target of PRMT1	0.123258	8.12029	2.04476	0.0684951	0.680946	-4.21825
Katna1	katanin p60 (ATPase-containing) subunit A1	0.264153	4.64108	2.04458	0.0685156	0.680946	-4.21851
Znrd1as	zinc ribbon domain containing 1, antisense	0.453661	1.25185	2.04381	0.0686046	0.680946	-4.21964
C1qa	complement component 1, q subcomponent, alpha polypeptide	0.828261	2.49448	2.04348	0.0686414	0.680946	-4.22011
Brcc3	BRCA1/BRCA2-containing complex, subunit 3	0.177087	5.34393	2.04338	0.0686529	0.680946	-4.22025
Kcnq1ot1	KCNQ1 overlapping transcript 1	-0.748623	4.67309	-2.04328	0.0686651	0.680946	-4.22041
Rab40b	Rab40B, member RAS oncogene family	-0.390312	1.58899	-2.04312	0.0686826	0.680946	-4.22063
Rbm24	RNA binding motif protein 24	0.384621	5.50827	2.04306	0.0686894	0.680946	-4.22071
Cnih4	cornichon family AMPA receptor auxiliary protein 4	0.14182	5.52239	2.04246	0.0687591	0.681216	-4.2216
Ccdc47	coiled-coil domain containing 47	-0.119139	6.56508	-2.04211	0.0687982	0.681216	-4.22209
Gm26644	predicted gene, 26644	-0.373378	2.49805	-2.04143	0.0688763	0.681302	-4.22308
Atp1b1	ATPase, Na+/K+ transporting, beta 1 polypeptide	-0.398667	5.71501	-2.04133	0.0688884	0.681302	-4.22323
Dcc	deleted in colorectal carcinoma	-0.400926	8.82546	-2.04026	0.0690112	0.682113	-4.22478
Bub3	BUB3 mitotic checkpoint protein	0.135111	6.74798	2.03989	0.0690533	0.682126	-4.22531
Scn2a	sodium channel, voltage-gated, type II, alpha	-0.213957	5.53733	-2.03947	0.0691024	0.68216	-4.22593
Gm5256	solute carrier family 25 (mitochondrial carrier, adenine nucleotide translocator), member 5 pseudogene	0.427555	1.63903	2.03915	0.0691384	0.68216	-4.22638
Kcnh7	potassium voltage-gated channel, subfamily H (eag-related), member 7	-0.316996	5.6904	-2.03757	0.0693203	0.683177	-4.22867
Ank3	ankyrin 3, epithelial	-0.408515	8.94979	-2.03657	0.0694364	0.683177	-4.23012
Hes6	hairy and enhancer of split 6	0.137591	6.77181	2.03616	0.0694837	0.683177	-4.23071
Ddhd1	DDHD domain containing 1	0.216702	6.46296	2.03614	0.0694862	0.683177	-4.23075
Fam168a	family with sequence similarity 168, member A	-0.168383	8.48482	-2.03576	0.0695302	0.683177	-4.2313
Kmt2c	lysine (K)-specific methyltransferase 2C	-0.414367	7.80714	-2.03543	0.0695682	0.683177	-4.23177
1110059G10Rik	RIKEN cDNA 1110059G10 gene	0.173973	4.67285	2.03518	0.0695972	0.683177	-4.23213
Pdcl	phosducin-like	0.144407	6.30974	2.03471	0.0696513	0.683177	-4.23281
Stra6	stimulated by retinoic acid gene 6	0.659251	0.463859	2.03371	0.0697676	0.683177	-4.23426
Arhgap24	Rho GTPase activating protein 24	0.778402	-0.101266	2.03349	0.0697934	0.683177	-4.23458
Bhlhe40	basic helix-loop-helix family, member e40	0.419939	1.69879	2.03317	0.0698298	0.683177	-4.23503
Mir124-2hg	Mir124-2 host gene (non-protein coding)	0.376162	6.93626	2.03253	0.069905	0.683177	-4.23597
Gm13675	mitochondrial ribosomal protein L18 pseudogene	0.495511	0.216334	2.03192	0.0699754	0.683177	-4.23684
Tfe3	transcription factor E3	0.16758	5.31007	2.03117	0.0700637	0.683177	-4.23794
Popdc3	popeye domain containing 3	-0.524881	0.444308	-2.03074	0.0701137	0.683177	-4.23856
Nsun7	NOL1/NOP2/Sun domain family, member 7	-0.498693	1.51655	-2.03059	0.0701311	0.683177	-4.23878
Racgap1	Rac GTPase-activating protein 1	0.178359	5.85755	2.03028	0.070167	0.683177	-4.23922
Ripor2	RHO family interacting cell polarization regulator 2	-0.609158	4.66927	-2.03024	0.0701714	0.683177	-4.23928
Ptk2b	PTK2 protein tyrosine kinase 2 beta	0.384745	1.62353	2.03023	0.0701731	0.683177	-4.2393
Pde11a	phosphodiesterase 11A	-0.785228	-0.327296	-2.03021	0.0701754	0.683177	-4.23933
Ap1s2	adaptor-related protein complex 1, sigma 2 subunit	-0.205529	6.64974	-2.03004	0.070195	0.683177	-4.23957
Hmgn3	high mobility group nucleosomal binding domain 3	0.161166	5.8082	2.02935	0.070276	0.683177	-4.24057
Nxn	nucleoredoxin	-0.343601	4.20997	-2.02916	0.0702973	0.683177	-4.24083
Cpne9	copine family member IX	-0.865124	0.135396	-2.02895	0.0703221	0.683177	-4.24114
Mettl7a1	methyltransferase like 7A1	-0.356258	2.65761	-2.02886	0.0703327	0.683177	-4.24127
Hsf2	heat shock factor 2	0.199632	6.57182	2.0288	0.0703399	0.683177	-4.24136
Plch2	phospholipase C, eta 2	-0.26563	4.00678	-2.02876	0.0703451	0.683177	-4.24142
Gm14391	predicted gene 14391	0.462658	0.689291	2.02817	0.0704133	0.683317	-4.24227
Cpeb3	cytoplasmic polyadenylation element binding protein 3	-0.211205	4.47556	-2.02727	0.0705187	0.683317	-4.24356
Robo3	roundabout guidance receptor 3	-0.706316	1.08263	-2.0269	0.0705621	0.683317	-4.2441
Stab1	stabilin 1	0.737672	3.41585	2.02665	0.0705918	0.683317	-4.24447
Srsf7	serine and arginine-rich splicing factor 7	0.187034	8.39556	2.02657	0.0706018	0.683317	-4.24459
Nkiras1	NFKB inhibitor interacting Ras-like protein 1	0.197467	4.24684	2.02654	0.0706048	0.683317	-4.24463
Efcab7	EF-hand calcium binding domain 7	-0.317261	2.35843	-2.02594	0.0706757	0.683607	-4.2455
Grk6	G protein-coupled receptor kinase 6	0.161008	6.75073	2.02503	0.0707824	0.683611	-4.24681
Cd2bp2	CD2 cytoplasmic tail binding protein 2	0.116748	7.20009	2.02467	0.0708253	0.683611	-4.24733
App	amyloid beta (A4) precursor protein	-0.156438	8.77549	-2.02371	0.0709382	0.683611	-4.24872
Vps8	VPS8 CORVET complex subunit	-0.173719	6.14863	-2.02367	0.0709424	0.683611	-4.24877
Dhrs3	dehydrogenase/reductase (SDR family) member 3	0.348184	2.07353	2.02363	0.0709471	0.683611	-4.24883
Fbxo4	F-box protein 4	-0.3464	2.30732	-2.02361	0.0709502	0.683611	-4.24886
Gucy1a2	guanylate cyclase 1, soluble, alpha 2	-0.387341	3.53867	-2.0235	0.0709624	0.683611	-4.24901
Trim30a	tripartite motif-containing 30A	0.75966	0.678942	2.02278	0.0710474	0.684002	-4.25005
Kctd17	potassium channel tetramerisation domain containing 17	0.146735	6.45553	2.02215	0.0711221	0.684002	-4.25097
Rad51ap1	RAD51 associated protein 1	0.331297	3.5513	2.02197	0.071143	0.684002	-4.25122
Ptpn2	protein tyrosine phosphatase, non-receptor type 2	0.170686	5.31066	2.02177	0.0711667	0.684002	-4.25151
Pcdha3	protocadherin alpha 3	-0.385048	2.48665	-2.02066	0.071298	0.68422	-4.25311
Elfn1	leucine rich repeat and fibronectin type III, extracellular 1	-0.573854	2.54581	-2.02052	0.0713147	0.68422	-4.25331
4930429F24Rik	RIKEN cDNA 4930429F24 gene	0.743489	-0.784946	2.02049	0.0713183	0.68422	-4.25336
Jmjd7	jumonji domain containing 7	-0.593499	1.42864	-2.0202	0.071353	0.68422	-4.25378
Gm4737	predicted gene 4737	0.200637	4.16431	2.01975	0.0714068	0.684342	-4.25443
Pvt1	Pvt1 oncogene	-0.451091	1.43202	-2.01856	0.0715477	0.684924	-4.25615
Hacd4	3-hydroxyacyl-CoA dehydratase 4	0.498404	1.30952	2.01807	0.0716064	0.684924	-4.25686
Rps17	ribosomal protein S17	0.153206	5.765	2.01787	0.07163	0.684924	-4.25714
A730017L22Rik	RIKEN cDNA A730017L22 gene	-0.226986	4.39661	-2.01778	0.0716407	0.684924	-4.25727
Nono	non-POU-domain-containing, octamer binding protein	0.105472	8.68048	2.0172	0.0717097	0.684924	-4.25811
Pard3b	par-3 family cell polarity regulator beta	-0.381009	2.99891	-2.01717	0.0717133	0.684924	-4.25815
1700028K03Rik	RIKEN cDNA 1700028K03 gene	-0.717094	-0.242225	-2.01662	0.0717787	0.685019	-4.25894
Nfkbib	nuclear factor of kappa light polypeptide gene enhancer in B cells inhibitor, beta	0.199461	4.4011	2.0164	0.0718053	0.685019	-4.25927
Slx1b	SLX1 structure-specific endonuclease subunit homolog B (S. cerevisiae)	0.212053	4.32578	2.0148	0.0719968	0.686114	-4.26158
Fsd1l	fibronectin type III and SPRY domain containing 1-like	-0.184937	6.89925	-2.01437	0.0720484	0.686114	-4.2622
Eya4	EYA transcriptional coactivator and phosphatase 4	-0.457647	2.64192	-2.01416	0.0720732	0.686114	-4.2625
Uba7	ubiquitin-like modifier activating enzyme 7	0.982842	-0.239734	2.01407	0.0720843	0.686114	-4.26263
Pgr	progesterone receptor	-0.609065	0.455715	-2.01217	0.0723121	0.686796	-4.26537
Mief1	mitochondrial elongation factor 1	0.139417	5.68324	2.01195	0.0723379	0.686796	-4.26568
Phc3	polyhomeotic 3	-0.214921	6.62599	-2.01133	0.0724122	0.686796	-4.26657
Dagla	diacylglycerol lipase, alpha	-0.197101	4.7255	-2.01095	0.0724583	0.686796	-4.26712
Nhlh1	nescient helix loop helix 1	-0.428179	4.30014	-2.01087	0.0724681	0.686796	-4.26724
Vrk2	vaccinia related kinase 2	-0.370081	1.58465	-2.01085	0.0724702	0.686796	-4.26726
Gnpda2	glucosamine-6-phosphate deaminase 2	-0.240685	3.76009	-2.01062	0.0724983	0.686796	-4.2676
Snx29	sorting nexin 29	-0.251413	4.4581	-2.01019	0.07255	0.686796	-4.26822
Fam171b	family with sequence similarity 171, member B	-0.2116	7.45391	-2.00975	0.0726033	0.686796	-4.26886
Ccne2	cyclin E2	0.25934	3.63704	2.0088	0.0727181	0.686796	-4.27023
AI182371	expressed sequence AI182371	-0.701798	-0.503268	-2.00828	0.07278	0.686796	-4.27096
Gm49863	NA	-0.64896	0.751358	-2.00772	0.0728479	0.686796	-4.27177
Gm16111	ribosomal protein L17 pseudogene	-0.663191	0.317573	-2.00752	0.0728722	0.686796	-4.27206
Dock11	dedicator of cytokinesis 11	-0.288583	5.90076	-2.00721	0.0729095	0.686796	-4.27251
Chrna7	cholinergic receptor, nicotinic, alpha polypeptide 7	-0.313205	4.18171	-2.00709	0.0729244	0.686796	-4.27268
Sox2ot	SOX2 overlapping transcript (non-protein coding)	-0.318244	5.22066	-2.00698	0.0729382	0.686796	-4.27285
Ifitm7	interferon induced transmembrane protein 7	0.9044	-0.904432	2.00648	0.0729985	0.686796	-4.27356
Trpc4ap	transient receptor potential cation channel, subfamily C, member 4 associated protein	-0.337241	7.50495	-2.00609	0.073046	0.686796	-4.27413
Hnrnph1	heterogeneous nuclear ribonucleoprotein H1	0.204492	10.128	2.00543	0.073125	0.686796	-4.27506
Arl6ip4	ADP-ribosylation factor-like 6 interacting protein 4	0.170934	4.89405	2.00488	0.0731926	0.686796	-4.27587
Rsrc1	arginine/serine-rich coiled-coil 1	0.143158	5.7124	2.0047	0.0732148	0.686796	-4.27613
Ilf2	interleukin enhancer binding factor 2	0.120194	8.29154	2.00454	0.0732339	0.686796	-4.27635
Vps13c	vacuolar protein sorting 13C	-0.434325	5.75979	-2.00426	0.0732678	0.686796	-4.27676
Armc1	armadillo repeat containing 1	0.12221	6.59769	2.00399	0.073301	0.686796	-4.27715
Rbmx2	RNA binding motif protein, X-linked 2	0.225349	4.06219	2.00393	0.0733082	0.686796	-4.27723
Cd40	CD40 antigen	0.969893	-0.981122	2.00375	0.0733303	0.686796	-4.2775
Mtf2	metal response element binding transcription factor 2	0.152603	6.58841	2.00347	0.0733636	0.686796	-4.27789
Bcl2a1d	B cell leukemia/lymphoma 2 related protein A1d	0.671765	0.877682	2.00307	0.0734132	0.686796	-4.27847
Erap1	endoplasmic reticulum aminopeptidase 1	0.481025	2.0475	2.00282	0.0734429	0.686796	-4.27882
Usp25	ubiquitin specific peptidase 25	0.188675	4.96568	2.00263	0.0734661	0.686796	-4.2791
Hspe1	heat shock protein 1 (chaperonin 10)	0.18955	5.36189	2.00251	0.073481	0.686796	-4.27927
Gsr	glutathione reductase	0.205023	5.28912	2.00107	0.0736569	0.686796	-4.28135
Gm42573	predicted gene 42573	-0.472572	0.422454	-2.00086	0.073683	0.686796	-4.28165
Fam49a	NA	0.143165	9.2401	2.00082	0.0736869	0.686796	-4.2817
Bmpr1b	bone morphogenetic protein receptor, type 1B	0.365091	3.2106	1.99963	0.0738333	0.686796	-4.28342
Serhl	serine hydrolase-like	0.522636	0.921538	1.99907	0.0739011	0.686796	-4.28422
D430041D05Rik	RIKEN cDNA D430041D05 gene	-0.228474	7.36575	-1.99883	0.0739309	0.686796	-4.28456
Mplkip	M-phase specific PLK1 intereacting protein	0.203522	4.72837	1.9986	0.0739588	0.686796	-4.28489
Traf1	TNF receptor-associated factor 1	0.85292	1.06515	1.99848	0.0739734	0.686796	-4.28506
Sfxn1	sideroflexin 1	0.14459	6.47632	1.99841	0.073983	0.686796	-4.28517
Gm28438	NA	0.446643	3.61539	1.99804	0.0740281	0.686796	-4.2857
E2f2	E2F transcription factor 2	0.400799	2.73378	1.99696	0.0741611	0.686796	-4.28726
Wwc2	WW, C2 and coiled-coil domain containing 2	0.192477	4.51045	1.99691	0.0741667	0.686796	-4.28732
Htra1	HtrA serine peptidase 1	-0.568451	1.98466	-1.99687	0.0741718	0.686796	-4.28738
Btbd10	BTB (POZ) domain containing 10	0.159142	5.95022	1.99679	0.0741819	0.686796	-4.2875
Fam199x	family with sequence similarity 199, X-linked	-0.20878	3.8792	-1.99663	0.0742018	0.686796	-4.28773
Abcc8	ATP-binding cassette, sub-family C (CFTR/MRP), member 8	0.597527	5.08637	1.99632	0.074239	0.686796	-4.28817
Mettl15	methyltransferase like 15	-0.368037	2.22183	-1.99579	0.074305	0.686796	-4.28894
Zic1	zinc finger protein of the cerebellum 1	-0.66125	6.17196	-1.99566	0.074321	0.686796	-4.28912
Siglece	sialic acid binding Ig-like lectin E	0.696048	-0.197803	1.99558	0.074331	0.686796	-4.28924
Gm15774	predicted gene 15774	-0.755812	0.142491	-1.995	0.074402	0.686796	-4.29007
Usp42	ubiquitin specific peptidase 42	0.117322	6.10686	1.99462	0.0744494	0.686796	-4.29062
St13	suppression of tumorigenicity 13	0.123277	7.85797	1.99458	0.0744546	0.686796	-4.29068
Kdm1b	lysine (K)-specific demethylase 1B	0.133665	5.87906	1.99442	0.0744739	0.686796	-4.2909
Dync2h1	dynein cytoplasmic 2 heavy chain 1	-0.412467	5.51775	-1.99414	0.0745083	0.686796	-4.2913
Gh	growth hormone	0.684563	-0.196291	1.99384	0.0745454	0.686796	-4.29173
Trim28	tripartite motif-containing 28	0.134396	8.56483	1.99357	0.0745787	0.686796	-4.29212
Gm14480	calmodulin 2 pseudogene	0.441307	1.17231	1.99335	0.0746056	0.686796	-4.29243
Mst1r	macrophage stimulating 1 receptor (c-met-related tyrosine kinase)	0.728765	-0.47242	1.99335	0.0746067	0.686796	-4.29245
H4c9	H4 clustered histone 9	0.32686	2.02459	1.99323	0.0746214	0.686796	-4.29262
Wdr5b	WD repeat domain 5B	-0.196216	4.12269	-1.99278	0.0746761	0.686918	-4.29325
Sgsm1	small G protein signaling modulator 1	-0.211501	3.9302	-1.9918	0.0747986	0.686918	-4.29467
Gm20667	NA	0.488115	0.786053	1.99114	0.0748798	0.686918	-4.29561
Gm12928	NA	-0.409142	2.34318	-1.99091	0.0749088	0.686918	-4.29595
Sla	src-like adaptor	0.464366	5.17856	1.99084	0.0749167	0.686918	-4.29604
Dmxl2	Dmx-like 2	-0.228977	7.73989	-1.99083	0.0749181	0.686918	-4.29605
Tmem223	transmembrane protein 223	0.181409	5.31367	1.99006	0.0750146	0.686918	-4.29717
Mageh1	melanoma antigen, family H, 1	-0.150668	5.58934	-1.9899	0.0750339	0.686918	-4.29739
Lclat1	lysocardiolipin acyltransferase 1	-0.241841	4.49484	-1.98971	0.0750576	0.686918	-4.29766
Gm10060	NSFL1 (p97) cofactor (p47) pseudogene	-0.297594	2.15487	-1.98943	0.0750927	0.686918	-4.29807
Sox4	SRY (sex determining region Y)-box 4	0.147988	10.5068	1.98938	0.0750988	0.686918	-4.29814
Mbd4	methyl-CpG binding domain protein 4	0.266846	3.77328	1.98885	0.0751648	0.686918	-4.2989
Gm26407	NA	-0.742877	-0.351207	-1.98882	0.0751689	0.686918	-4.29895
Fundc1	FUN14 domain containing 1	0.176588	4.73702	1.98822	0.0752429	0.687219	-4.2998
Large1	LARGE xylosyl- and glucuronyltransferase 1	-0.132798	6.57031	-1.98756	0.0753257	0.687599	-4.30075
Gm7591	predicted gene 7591	-0.356006	1.65648	-1.98689	0.0754092	0.687618	-4.30171
Phkb	phosphorylase kinase beta	-0.227705	4.63468	-1.98643	0.0754669	0.687618	-4.30237
Gpr158	G protein-coupled receptor 158	-0.571682	2.074	-1.98609	0.0755089	0.687618	-4.30285
Slc5a3	solute carrier family 5 (inositol transporters), member 3	-0.303094	4.49925	-1.98518	0.075623	0.687618	-4.30416
Pin4	protein (peptidyl-prolyl cis/trans isomerase) NIMA-interacting, 4 (parvulin)	0.555704	-0.310961	1.98488	0.0756611	0.687618	-4.3046
Zcchc12	zinc finger, CCHC domain containing 12	-0.548124	4.07859	-1.98471	0.0756817	0.687618	-4.30483
Glra2	glycine receptor, alpha 2 subunit	-0.408443	5.87696	-1.98464	0.0756911	0.687618	-4.30494
Gm16046	predicted gene 16046	-0.832524	-0.508047	-1.98451	0.075707	0.687618	-4.30512
Cplane1	ciliogenesis and planar polarity effector 1	-0.238479	6.71529	-1.98384	0.075791	0.687618	-4.30608
Gm5697	RNA polymerase II associated protein 3 pseudogene	0.694969	-0.0595622	1.98372	0.0758069	0.687618	-4.30626
Golga7	golgi autoantigen, golgin subfamily a, 7	0.114961	6.83192	1.98337	0.0758504	0.687618	-4.30676
2610306M01Rik	RIKEN cDNA 2610306M01 gene	-0.252566	2.95177	-1.98318	0.075875	0.687618	-4.30704
2300009A05Rik	RIKEN cDNA 2300009A05 gene	0.272746	3.33577	1.98248	0.0759621	0.687618	-4.30803
Htr2a	5-hydroxytryptamine (serotonin) receptor 2A	0.536083	0.381385	1.98223	0.0759939	0.687618	-4.30839
As3mt	arsenite methyltransferase	0.525479	1.34232	1.982	0.0760227	0.687618	-4.30872
Ublcp1	ubiquitin-like domain containing CTD phosphatase 1	0.225827	4.51703	1.98157	0.0760776	0.687618	-4.30935
Cbx1	chromobox 1	0.166404	7.60888	1.98141	0.0760976	0.687618	-4.30957
Abcb7	ATP-binding cassette, sub-family B (MDR/TAP), member 7	0.15392	5.5142	1.98108	0.0761382	0.687618	-4.31003
Pcnp	PEST proteolytic signal containing nuclear protein	0.135048	6.13951	1.98006	0.076268	0.687618	-4.31151
Faim2	Fas apoptotic inhibitory molecule 2	-0.39899	1.35087	-1.97991	0.0762864	0.687618	-4.31172
Mturn	maturin, neural progenitor differentiation regulator homolog (Xenopus)	-0.170559	8.78534	-1.9798	0.0763	0.687618	-4.31187
Ldhb	lactate dehydrogenase B	0.14521	6.9957	1.97825	0.0764959	0.687618	-4.31409
Cyth2	cytohesin 2	0.132667	7.50411	1.97821	0.0765017	0.687618	-4.31415
Sfswap	splicing factor SWAP	0.190169	7.4247	1.97797	0.0765324	0.687618	-4.3145
Kcnu1	potassium channel, subfamily U, member 1	-0.391967	2.40111	-1.97795	0.0765341	0.687618	-4.31452
Tubd1	tubulin, delta 1	-0.39366	2.21918	-1.97772	0.076564	0.687618	-4.31486
Tspyl4	TSPY-like 4	-0.134903	7.37929	-1.97725	0.0766238	0.687618	-4.31553
Fat3	FAT atypical cadherin 3	-0.421971	5.53883	-1.97707	0.076646	0.687618	-4.31578
Yrdc	yrdC domain containing (E.coli)	0.168356	5.59787	1.97682	0.076678	0.687618	-4.31614
Arid5b	AT rich interactive domain 5B (MRF1-like)	-0.28768	5.11589	-1.97674	0.0766884	0.687618	-4.31626
Milr1	mast cell immunoglobulin like receptor 1	0.544218	0.766222	1.97672	0.0766909	0.687618	-4.31629
Pkdcc	protein kinase domain containing, cytoplasmic	0.313899	4.64499	1.97617	0.0767606	0.687618	-4.31707
C5ar1	complement component 5a receptor 1	0.577486	2.63583	1.97591	0.0767931	0.687618	-4.31744
Ryr3	ryanodine receptor 3	-0.311412	4.87081	-1.97583	0.0768033	0.687618	-4.31756
Acaa2	acetyl-Coenzyme A acyltransferase 2 (mitochondrial 3-oxoacyl-Coenzyme A thiolase)	-0.210568	3.90773	-1.97537	0.0768616	0.687618	-4.31821
Hipk4	homeodomain interacting protein kinase 4	0.771771	0.186219	1.9751	0.0768971	0.687618	-4.31861
Extl2	exostosin-like glycosyltransferase 2	0.195055	4.58385	1.97476	0.0769398	0.687618	-4.31909
Mafa	v-maf musculoaponeurotic fibrosarcoma oncogene family, protein A (avian)	-0.709444	-0.453363	-1.97354	0.077095	0.687618	-4.32083
Hdac4	histone deacetylase 4	-0.18789	6.08216	-1.97345	0.0771067	0.687618	-4.32096
Exosc9	exosome component 9	0.150209	5.67538	1.97296	0.0771696	0.687618	-4.32167
4930520O04Rik	RIKEN cDNA 4930520O04 gene	0.602963	1.15083	1.97278	0.0771928	0.687618	-4.32193
Gm20939	predicted gene, 20939	-0.605526	0.144666	-1.97239	0.0772421	0.687618	-4.32248
Pip5k1b	phosphatidylinositol-4-phosphate 5-kinase, type 1 beta	-0.664623	0.812521	-1.97213	0.077276	0.687618	-4.32286
Gm47814	predicted gene, 47814	-0.52153	1.17223	-1.97209	0.0772803	0.687618	-4.32291
Dr1	down-regulator of transcription 1	0.167978	6.02228	1.97155	0.07735	0.687618	-4.32369
Mtmr2	myotubularin related protein 2	0.127954	5.94112	1.97126	0.0773864	0.687618	-4.32409
Pmaip1	phorbol-12-myristate-13-acetate-induced protein 1	0.45145	2.00028	1.97107	0.0774113	0.687618	-4.32437
Tmsb15b2	thymosin beta 15b2	-0.296442	2.93776	-1.97095	0.0774266	0.687618	-4.32454
Sycp2	synaptonemal complex protein 2	-0.673766	-0.478918	-1.97075	0.0774528	0.687618	-4.32483
Cyhr1	cysteine and histidine rich 1	0.124274	6.69884	1.97071	0.0774576	0.687618	-4.32489
Fam49b	NA	0.13582	7.10901	1.97044	0.0774918	0.687618	-4.32527
D130040H23Rik	RIKEN cDNA D130040H23 gene	-0.209359	4.18895	-1.97023	0.0775184	0.687618	-4.32557
Tchh	trichohyalin	-0.843571	-0.567485	-1.96992	0.0775583	0.687618	-4.32601
Impg2	interphotoreceptor matrix proteoglycan 2	-0.521921	1.24284	-1.96974	0.0775812	0.687618	-4.32627
Lgals4	lectin, galactose binding, soluble 4	0.586611	0.464079	1.96967	0.0775905	0.687618	-4.32637
Dnajb9	DnaJ heat shock protein family (Hsp40) member B9	0.184842	4.95709	1.96853	0.0777371	0.688225	-4.328
Ccdc130	coiled-coil domain containing 130	0.296516	3.69687	1.96815	0.0777859	0.688225	-4.32854
Slc35a3	solute carrier family 35 (UDP-N-acetylglucosamine (UDP-GlcNAc) transporter), member 3	0.20141	4.55713	1.96799	0.0778065	0.688225	-4.32877
Rapgef3	Rap guanine nucleotide exchange factor (GEF) 3	-0.466018	2.07666	-1.96786	0.0778237	0.688225	-4.32896
Phf13	PHD finger protein 13	0.197426	4.53398	1.96747	0.0778737	0.688251	-4.32952
Aurka	aurora kinase A	0.237387	3.85265	1.96581	0.078088	0.688251	-4.33189
P2rx3	purinergic receptor P2X, ligand-gated ion channel, 3	-0.56378	0.949137	-1.96576	0.0780939	0.688251	-4.33196
Gabra1	gamma-aminobutyric acid (GABA) A receptor, subunit alpha 1	-0.433407	2.90328	-1.96564	0.0781098	0.688251	-4.33213
Iah1	isoamyl acetate-hydrolyzing esterase 1 homolog	0.193384	4.52634	1.96548	0.0781304	0.688251	-4.33236
Efna2	ephrin A2	0.180992	5.35123	1.96528	0.0781566	0.688251	-4.33265
Strap	serine/threonine kinase receptor associated protein	0.15081	7.7967	1.96523	0.0781623	0.688251	-4.33271
Gpat3	glycerol-3-phosphate acyltransferase 3	0.904321	-0.891868	1.96479	0.0782194	0.688251	-4.33334
Dtna	dystrobrevin alpha	-0.180212	5.99913	-1.9647	0.0782317	0.688251	-4.33348
Fzd1	frizzled class receptor 1	0.191526	6.45773	1.96464	0.0782385	0.688251	-4.33355
Vipr2	vasoactive intestinal peptide receptor 2	-0.905361	0.16324	-1.964	0.0783221	0.688625	-4.33447
Zfp575	zinc finger protein 575	-0.295558	2.4643	-1.96354	0.0783813	0.688782	-4.33513
Gm15428	PCNA-associated factor pseudogene	0.461176	3.06631	1.96282	0.0784743	0.68894	-4.33615
Lcor	ligand dependent nuclear receptor corepressor	-0.267146	5.52657	-1.96269	0.0784914	0.68894	-4.33634
Galnt13	polypeptide N-acetylgalactosaminyltransferase 13	-0.456227	1.83343	-1.96243	0.0785253	0.68894	-4.33671
Calm2	calmodulin 2	0.111383	8.83448	1.96188	0.0785965	0.68894	-4.33749
Trip11	thyroid hormone receptor interactor 11	-0.256645	5.8271	-1.96182	0.0786052	0.68894	-4.33759
Mipol1	mirror-image polydactyly 1	0.326135	2.32395	1.96141	0.0786585	0.689045	-4.33818
Ado	2-aminoethanethiol (cysteamine) dioxygenase	0.141864	6.16128	1.96093	0.0787206	0.689124	-4.33886
Uchl4	ubiquitin carboxyl-terminal esterase L4	0.218541	4.39279	1.96048	0.0787789	0.689124	-4.3395
Sema6a	sema domain, transmembrane domain (TM), and cytoplasmic domain, (semaphorin) 6A	-0.457914	4.88484	-1.96019	0.0788171	0.689124	-4.33991
Nr3c2	nuclear receptor subfamily 3, group C, member 2	-0.592939	2.29482	-1.95959	0.0788946	0.689124	-4.34076
Gm9299	armadillo repeat containing, X-linked 3 pseudogene	-0.396817	1.68869	-1.95924	0.078941	0.689124	-4.34127
Gm31356	predicted gene, 31356	-0.73168	-0.322772	-1.95915	0.0789519	0.689124	-4.34139
Gm5850	ribosomal protein L3 pseudogene	0.424661	1.19679	1.95897	0.0789765	0.689124	-4.34166
Sp8	trans-acting transcription factor 8	-0.634451	4.28427	-1.95881	0.0789973	0.689124	-4.34189
Frmpd3	FERM and PDZ domain containing 3	-0.397684	3.04271	-1.95848	0.0790392	0.68913	-4.34234
Cnot11	CCR4-NOT transcription complex, subunit 11	0.124804	5.60577	1.95774	0.0791361	0.689539	-4.3434
Gm15351	predicted gene 15351	0.361069	1.49117	1.95718	0.0792096	0.689539	-4.3442
Gmcl1	germ cell-less, spermatogenesis associated 1	0.130275	6.24953	1.95689	0.0792481	0.689539	-4.34462
Nphp4	nephronophthisis 4 (juvenile) homolog (human)	-0.265219	3.30979	-1.95676	0.0792648	0.689539	-4.3448
Slc2a10	solute carrier family 2 (facilitated glucose transporter), member 10	0.881434	-0.604212	1.9565	0.0792985	0.689539	-4.34517
A930004D18Rik	RIKEN cDNA A930004D18 gene	-0.251683	3.36581	-1.9555	0.07943	0.689539	-4.3466
Ust	uronyl-2-sulfotransferase	0.32049	5.82795	1.95536	0.079449	0.689539	-4.34681
Gadd45a	growth arrest and DNA-damage-inducible 45 alpha	0.339476	1.94507	1.95509	0.0794837	0.689539	-4.34718
Coro1a	coronin, actin binding protein 1A	0.226063	5.92126	1.95422	0.0795977	0.689539	-4.34842
F730043M19Rik	RIKEN cDNA F730043M19 gene	0.342972	3.30421	1.95415	0.0796073	0.689539	-4.34852
Gm8515	chromatin modifying protein 1A pseudogene	-0.270431	3.00339	-1.95403	0.0796236	0.689539	-4.3487
Gm38394	NA	-0.135311	6.44721	-1.95379	0.0796548	0.689539	-4.34904
Dbt	dihydrolipoamide branched chain transacylase E2	0.196773	5.23393	1.95368	0.0796691	0.689539	-4.34919
Gm15148	ribosomal protein L39 pseudogene	-0.571706	-0.160263	-1.95352	0.0796909	0.689539	-4.34943
Tmem132c	transmembrane protein 132C	-0.559637	3.35354	-1.95341	0.079705	0.689539	-4.34958
Inhbb	inhibin beta-B	0.197615	5.62617	1.95289	0.0797739	0.689778	-4.35033
Map1a	microtubule-associated protein 1 A	-0.346025	5.66884	-1.95134	0.0799781	0.691186	-4.35253
Fancc	Fanconi anemia, complementation group C	-0.325812	2.58022	-1.95101	0.0800217	0.691205	-4.353
Sapcd2	suppressor APC domain containing 2	0.32489	2.91747	1.94978	0.0801839	0.692094	-4.35475
Anpep	alanyl (membrane) aminopeptidase	0.754539	0.195692	1.9496	0.0802074	0.692094	-4.355
Vps45	vacuolar protein sorting 45	-0.151229	5.33976	-1.94894	0.0802959	0.692419	-4.35595
Polr2g	polymerase (RNA) II (DNA directed) polypeptide G	0.118676	5.95234	1.9482	0.080393	0.692419	-4.35699
Gm9801	predicted gene 9801	-0.339886	4.26601	-1.94801	0.0804188	0.692419	-4.35727
Cntrob	centrobin, centrosomal BRCA2 interacting protein	0.199703	5.79419	1.94743	0.0804953	0.692419	-4.35809
Mrpl18	mitochondrial ribosomal protein L18	0.128211	5.44057	1.94725	0.0805202	0.692419	-4.35836
Sfrp1	secreted frizzled-related protein 1	0.185431	7.07318	1.94694	0.0805606	0.692419	-4.35879
Tmem218	transmembrane protein 218	-0.265391	3.54255	-1.94694	0.080561	0.692419	-4.35879
Rnf122	ring finger protein 122	-0.150516	5.50907	-1.94682	0.0805764	0.692419	-4.35896
Wbp1	WW domain binding protein 1	0.125628	6.75053	1.94646	0.0806244	0.692475	-4.35947
Gm4833	ribosomal protein S4, X-linked pseudogene	0.23327	4.21251	1.94583	0.0807088	0.69254	-4.36037
Rgsl1	regulator of G-protein signaling like 1	-0.766232	-0.0919206	-1.94507	0.0808099	0.69254	-4.36145
Maf	avian musculoaponeurotic fibrosarcoma oncogene homolog	-0.268446	5.72617	-1.94492	0.0808302	0.69254	-4.36167
Spats2	spermatogenesis associated, serine-rich 2	0.124355	6.34627	1.9441	0.0809397	0.69254	-4.36283
Commd3	COMM domain containing 3	0.158527	6.64373	1.94373	0.0809882	0.69254	-4.36335
Frmpd1	FERM and PDZ domain containing 1	-0.854288	-0.294385	-1.94371	0.0809909	0.69254	-4.36338
Dhx15	DEAH (Asp-Glu-Ala-His) box polypeptide 15	0.133897	8.26968	1.94314	0.0810673	0.69254	-4.36419
2600014E21Rik	RIKEN cDNA 2600014E21 gene	0.54687	4.03432	1.94277	0.0811179	0.69254	-4.36473
Pcdhb20	protocadherin beta 20	-0.308619	3.54614	-1.94247	0.0811569	0.69254	-4.36514
Gm7962	Ewing sarcoma breakpoint region 1 pseudogene	0.217442	4.10766	1.94237	0.0811712	0.69254	-4.3653
Gm19503	cytochrome c oxidase subunit 7B, mitochondrial pseudogene	0.328487	3.37146	1.94236	0.0811715	0.69254	-4.3653
Osbpl6	oxysterol binding protein-like 6	0.196758	5.69804	1.94228	0.0811831	0.69254	-4.36542
Prrt4	proline-rich transmembrane protein 4	-0.373742	2.05549	-1.94198	0.0812236	0.69254	-4.36585
Nup85	nucleoporin 85	0.14882	6.01277	1.94188	0.0812369	0.69254	-4.36599
Smndc1	survival motor neuron domain containing 1	0.14445	6.05733	1.94175	0.0812536	0.69254	-4.36617
Scrt2	scratch family zinc finger 2	0.130589	6.56473	1.94112	0.081339	0.69254	-4.36708
Cpd	carboxypeptidase D	-0.219833	6.17337	-1.94089	0.0813696	0.69254	-4.3674
Cpe	carboxypeptidase E	-0.183324	8.05371	-1.94083	0.0813779	0.69254	-4.36749
Gm5425	predicted gene 5425	0.308979	3.331	1.94052	0.0814192	0.69254	-4.36792
Casp9	caspase 9	-0.132985	5.45927	-1.93905	0.0816171	0.693696	-4.37001
Fkbp15	FK506 binding protein 15	-0.130278	5.61116	-1.93889	0.0816381	0.693696	-4.37024
Gxylt2	glucoside xylosyltransferase 2	0.741115	1.32816	1.93829	0.0817185	0.694026	-4.37108
Epdr1	ependymin related protein 1 (zebrafish)	-0.281836	3.68608	-1.93796	0.081764	0.694059	-4.37156
Cenpv	centromere protein V	0.158036	6.10378	1.93733	0.0818488	0.694372	-4.37246
Gm15696	predicted gene 15696	-0.657758	-0.368974	-1.93662	0.0819449	0.694372	-4.37347
Sox6	SRY (sex determining region Y)-box 6	-0.330431	5.80179	-1.93659	0.0819487	0.694372	-4.37351
Ppp1r3d	protein phosphatase 1, regulatory subunit 3D	-0.391816	1.63342	-1.93601	0.0820268	0.694372	-4.37433
Scamp2	secretory carrier membrane protein 2	0.135229	5.64765	1.93593	0.0820378	0.694372	-4.37444
Thoc5	THO complex 5	0.175037	6.41975	1.93517	0.0821406	0.694372	-4.37552
Srcap	Snf2-related CREBBP activator protein	-0.306576	4.00246	-1.93514	0.0821449	0.694372	-4.37557
Bcl6	B cell leukemia/lymphoma 6	0.577044	4.21684	1.93506	0.0821556	0.694372	-4.37568
Il6	interleukin 6	1.19042	-0.0999332	1.93479	0.0821916	0.694372	-4.37605
Rasgrp3	RAS, guanyl releasing protein 3	-0.643693	-0.315086	-1.93437	0.0822494	0.694372	-4.37666
Esco2	establishment of sister chromatid cohesion N-acetyltransferase 2	0.368091	3.82044	1.93419	0.0822735	0.694372	-4.37691
Scrn1	secernin 1	0.139858	7.46786	1.934	0.0822993	0.694372	-4.37718
Tpm3	tropomyosin 3, gamma	0.163097	7.58292	1.93349	0.082369	0.694433	-4.37791
Srgap1	SLIT-ROBO Rho GTPase activating protein 1	-0.255619	6.63622	-1.93314	0.0824155	0.694433	-4.3784
Vxn	vexin	0.232777	5.4144	1.9315	0.0826385	0.694433	-4.38072
Cactin	cactin, spliceosome C complex subunit	0.136026	5.26177	1.9313	0.0826661	0.694433	-4.38101
Cep55	centrosomal protein 55	0.239497	3.35516	1.93125	0.0826729	0.694433	-4.38108
Dusp8	dual specificity phosphatase 8	-0.188023	7.9157	-1.93101	0.0827056	0.694433	-4.38142
Gm8849	predicted gene 8849	0.475967	1.69685	1.93085	0.0827278	0.694433	-4.38165
Atp1a3	ATPase, Na+/K+ transporting, alpha 3 polypeptide	-0.161596	7.44706	-1.93069	0.0827491	0.694433	-4.38187
Stk32b	serine/threonine kinase 32B	0.151999	6.19479	1.93024	0.0828113	0.694433	-4.38252
Flot2	flotillin 2	-0.11399	6.57733	-1.93014	0.0828238	0.694433	-4.38265
Ebf4	early B cell factor 4	0.412365	3.70025	1.9294	0.0829252	0.694433	-4.3837
Ywhaq	tyrosine 3-monooxygenase/tryptophan 5-monooxygenase activation protein theta	0.131792	7.34788	1.9294	0.082926	0.694433	-4.38371
Prrt1	proline-rich transmembrane protein 1	-0.295269	3.59864	-1.92929	0.0829406	0.694433	-4.38386
Hnrnpa1	heterogeneous nuclear ribonucleoprotein A1	0.292382	8.52499	1.92919	0.0829539	0.694433	-4.384
Gabra5	gamma-aminobutyric acid (GABA) A receptor, subunit alpha 5	-0.460043	4.08531	-1.92888	0.0829968	0.694433	-4.38445
Etnk1	ethanolamine kinase 1	-0.120518	7.78517	-1.92887	0.0829982	0.694433	-4.38446
Prc1	protein regulator of cytokinesis 1	0.180186	5.31341	1.92876	0.0830129	0.694433	-4.38461
[truncated: 14,716 more rows]
