# Supplementary material for: Acetyl-carnitine improves hyperactivity and learning deficits in KAT6A haploinsufficient mice
Source: Life Sci Alliance. 2026 Feb 17;9(5):e202503549. doi: 10.26508/lsa.202503549 (PMC12912912; doi:10.26508/lsa.202503549)
Supplement: Supplementary file 7 [file LSA-2025-03549_TableS5.xlsx]

## Sheet: Kat6a_KO_vs_WT_E12_DE_genes
Supplemental Table S5a: RNA-sequencing data of Kat6a–/– vs. Kat6a+/+ E2.5 dorsal telencephalon
gene_name	description	logFC	AveExpr	t	P.Value	adj.P.Val	B
Gm13237	predicted gene 13237	0.732053	5.4322	8.35575	8.7847e-09	0.000149718	9.68499
Gm4617	prothymosin alpha pseudogene	0.287576	9.50421	7.76794	2.66608e-08	0.00022719	8.73679
Hnrnpa1	heterogeneous nuclear ribonucleoprotein A1	-0.287962	8.38455	-7.15874	1.18341e-07	0.000634663	7.43137
Gja5	gap junction protein, alpha 5	1.3846	2.3717	7.06634	1.48956e-07	0.000634663	7.22836
Gm21596	predicted gene, 21596	0.36112	6.52961	6.34679	9.2439e-07	0.00293543	5.60525
Cep290	centrosomal protein 290	0.555718	5.11946	6.26702	1.13562e-06	0.00293543	5.42102
Cenpf	centromere protein F	0.304014	8.18064	6.28118	1.20566e-06	0.00293543	5.37016
Rpl13-ps3	ribosomal protein L13, pseudogene 3	-1.01028	3.44641	-6.21882	1.55377e-06	0.00331011	5.14594
Nrcam	neuronal cell adhesion molecule	0.389318	6.20016	5.92405	2.7699e-06	0.00524527	4.62028
Morf4l1	mortality factor 4 like 1	-0.47473	5.27897	-5.85504	3.31834e-06	0.00565545	4.45758
Celf4	CUGBP, Elav-like family member 4	0.392246	5.71039	5.80171	3.81643e-06	0.00566157	4.33153
Scube1	signal peptide, CUB domain, EGF-like 1	0.521569	5.00263	5.78512	3.98632e-06	0.00566157	4.29226
Rnf7	ring finger protein 7	-0.373618	6.06641	-5.67398	5.33945e-06	0.00649416	4.02853
Gm11847	heterogeneous nuclear ribonucleoprotein A3 pseudogene	0.288806	7.51358	5.63116	5.97734e-06	0.00649416	3.9266
Gm12960	heterogeneous nuclear ribonucleoprotein A3 pseudogene	0.49522	5.20454	5.60464	6.41042e-06	0.00649416	3.8634
Gm15421	ribosomal protein L22 like 1 pseudogene	-0.363699	6.66132	-5.66056	6.44532e-06	0.00649416	3.86703
Itga2b	integrin alpha 2b	-1.09096	2.65326	-5.60067	6.47777e-06	0.00649416	3.85395
Gm15464	40S ribosomal protein S23-like	0.755743	3.99616	5.56858	7.92794e-06	0.00708005	3.67834
Hnrnpk	heterogeneous nuclear ribonucleoprotein K	-0.236307	8.75315	-5.51413	8.14145e-06	0.00708005	3.64727
Gm10156	predicted gene 10156	0.460781	5.29561	5.50645	8.30846e-06	0.00708005	3.6289
Aspm	abnormal spindle microtubule assembly	0.255788	7.51199	5.45842	9.43417e-06	0.00765651	3.51393
Rpl22l1	ribosomal protein L22 like 1	-0.533975	4.98532	-5.44133	1.02048e-05	0.00777916	3.44504
Rev3l	REV3 like, DNA directed polymerase zeta catalytic subunit	0.284295	7.00329	5.40681	1.08161e-05	0.00777916	3.39018
Rps25	ribosomal protein S25	-0.587871	4.60359	-5.39511	1.12649e-05	0.00777916	3.35402
Slc6a13	solute carrier family 6 (neurotransmitter transporter, GABA), member 13	1.32125	1.93495	5.368	1.19879e-05	0.00777916	3.29703
Rps18	ribosomal protein S18	-0.339784	6.07067	-5.35844	1.22958e-05	0.00777916	3.27405
Pcdhgc3	protocadherin gamma subfamily C, 3	0.372944	5.51872	5.33981	1.29185e-05	0.00777916	3.22929
Tubb4a	tubulin, beta 4A class IVA	0.423647	5.92249	5.41605	1.36567e-05	0.00777916	3.19652
Gm11263	ribosomal protein S6 pseudogene	0.704412	3.38486	5.31483	1.38039e-05	0.00777916	3.16922
Rpl26	ribosomal protein L26	-0.592294	4.70331	-5.36698	1.42331e-05	0.00777916	3.15332
Gm9800	predicted gene 9800	0.203925	9.19339	5.30132	1.43081e-05	0.00777916	3.13671
Rps18-ps5	ribosomal protein S18, pseudogene 5	-0.319805	6.40782	-5.28819	1.48155e-05	0.00777916	3.10513
Gm15564	predicted gene 15564	-1.47567	5.96702	-9.62941	1.50626e-05	0.00777916	2.98458
Tra2b	transformer 2 beta	-0.260295	7.19541	-5.21656	1.7921e-05	0.00898318	2.93258
Gm11560	Y box protein 1 pseudogene	0.290255	7.18045	5.17963	1.99464e-05	0.00967492	2.83615
Gm10123	peptidylprolyl isomerase A-like pseudogene	0.259724	9.16783	5.55233	2.04364e-05	0.00967492	2.88133
Rpl14	ribosomal protein L14	-0.443483	6.19326	-5.51516	2.26716e-05	0.010443	2.78939
mt-Nd3	NA	-1.04239	2.67052	-5.10893	2.49519e-05	0.0110063	2.63596
Gm973	predicted gene 973	1.67589	0.702869	5.08864	2.51861e-05	0.0110063	2.62379
Eif1	eukaryotic translation initiation factor 1	-0.255281	7.0806	-5.02095	3.01607e-05	0.0126339	2.46013
Rps11-ps3	ribosomal protein S11, pseudogene 3	0.771884	3.25474	5.01807	3.03931e-05	0.0126339	2.45316
Fabp7	fatty acid binding protein 7, brain	0.275713	8.24753	5.23691	3.14014e-05	0.0127422	2.47247
Ppbp	pro-platelet basic protein	-1.6446	1.20084	-5.03425	3.3706e-05	0.0133593	2.372
Dnah3	dynein, axonemal, heavy chain 3	2.0507	0.048017	4.95835	3.56351e-05	0.0136639	2.30864
Cbx3-ps6	chromobox 3, pseudogene 6	0.682681	3.96875	4.9825	3.65508e-05	0.0136639	2.29365
Gm15590	ferritin light chain 1 pseudogene	0.516281	5.23424	5.14627	3.68797e-05	0.0136639	2.32229
Gm10557	cadherin 11 pseudogene	0.329813	6.12337	4.89206	4.25216e-05	0.0153576	2.14811
Npm1	nucleophosmin 1	-0.228502	8.04664	-4.88566	4.32531e-05	0.0153576	2.13261
Nav1	neuron navigator 1	0.300482	7.11631	4.96772	4.45827e-05	0.0155066	2.12794
Gm7931	non-histone chromosomal protein HMG-17-like	0.492701	4.48985	4.86271	4.59824e-05	0.0156503	2.077
Nfatc4	nuclear factor of activated T cells, cytoplasmic, calcineurin dependent 4	-0.310995	6.27594	-4.85584	4.68326e-05	0.0156503	2.06035
Smarce1	SWI/SNF related, matrix associated, actin dependent regulator of chromatin, subfamily e, member 1	-0.272825	7.0549	-4.83717	4.92214e-05	0.0157703	2.01514
Atrx	ATRX, chromatin remodeler	0.215873	8.56493	4.84396	4.92961e-05	0.0157703	2.01567
Hmgn1	high mobility group nucleosomal binding domain 1	-0.198232	8.55947	-4.83153	4.99674e-05	0.0157703	2.00146
Vdac3	voltage-dependent anion channel 3	-0.457985	4.77534	-4.81913	5.1647e-05	0.016004	1.97141
Gm10073	ribosomal protein, large, P1 pseudogene	-0.235476	7.71163	-4.80609	5.3474e-05	0.0162743	1.93981
Ank2	ankyrin 2, brain	0.321314	7.22822	5.05479	5.49722e-05	0.0164367	1.97674
Alx4	aristaless-like homeobox 4	-0.620601	4.22802	-4.83578	5.65483e-05	0.0166164	1.90231
Ube2d3	ubiquitin-conjugating enzyme E2D 3	-0.215123	7.83435	-4.75727	6.09073e-05	0.0174844	1.82149
Hnrnpa0	heterogeneous nuclear ribonucleoprotein A0	-0.147946	10.168	-4.75331	6.15538e-05	0.0174844	1.81189
Slc6a1	solute carrier family 6 (neurotransmitter transporter, GABA), member 1	0.515725	4.80788	4.7865	6.58074e-05	0.0183862	1.76693
Pclo	piccolo (presynaptic cytomatrix protein)	0.552934	4.38476	4.71569	6.95945e-05	0.0191306	1.70263
Gm12183	DEAD (Asp-Glu-Ala-Asp) box polypeptide 5 pseudogene	0.179468	8.89906	4.68946	7.29744e-05	0.0195674	1.65714
Dkk3	dickkopf WNT signaling pathway inhibitor 3	-0.364612	5.39462	-4.68687	7.34798e-05	0.0195674	1.65086
Ltbp3	latent transforming growth factor beta binding protein 3	-0.370076	5.72231	-4.67738	7.74199e-05	0.0202737	1.60626
Ajuba	ajuba LIM protein	-0.271535	6.53477	-4.66202	7.8511e-05	0.0202737	1.59064
Sphkap	SPHK1 interactor, AKAP domain containing	0.821527	2.99604	4.64808	8.14805e-05	0.0207265	1.55688
Rpl10-ps5	ribosomal protein L10, pseudogene 5	-0.569588	4.25576	-4.64522	8.39712e-05	0.0209086	1.53196
Btbd8	BTB (POZ) domain containing 8	0.577841	3.61562	4.63213	8.50177e-05	0.0209086	1.51824
Ccnb1	cyclin B1	-0.260536	6.67495	-4.62836	8.58769e-05	0.0209086	1.50909
Gm13577	NA	0.871054	2.52175	4.61729	8.84476e-05	0.0210769	1.48227
Gm5641	heterogeneous nuclear ribonucleoprotein A3 pseudogene	0.485737	5.52337	4.95379	9.00584e-05	0.0210769	1.55468
Gm10184	karyopherin (importin) alpha 2 pseudogene	0.305128	6.3905	4.61302	9.13809e-05	0.0210769	1.45497
Akap6	A kinase (PRKA) anchor protein 6	0.366058	5.60989	4.60449	9.15151e-05	0.0210769	1.45126
Gm9824	phosphatidylethanolamine-binding protein pseudogene	0.327109	5.68754	4.57814	9.81691e-05	0.0223079	1.38743
Htt	huntingtin	0.298348	6.8743	4.66848	9.96748e-05	0.0223521	1.40165
CT010467.2	NA	-0.48589	5.00391	-4.66442	0.000101952	0.0224336	1.38249
Cacna1g	calcium channel, voltage-dependent, T type, alpha 1G subunit	-0.266946	6.78616	-4.5613	0.000102671	0.0224336	1.34666
Apcdd1	adenomatosis polyposis coli down-regulated 1	-0.402625	7.23229	-5.2976	0.000110009	0.023699	1.45815
Oaz1	ornithine decarboxylase antizyme 1	-0.324069	5.76216	-4.53118	0.000111243	0.023699	1.27373
Ddx17	DEAD box helicase 17	-0.143748	10.2191	-4.51215	0.000117022	0.0246223	1.22767
Thoc2	THO complex 2	0.244368	7.13763	4.50323	0.000119835	0.0249067	1.20607
Tpm3	tropomyosin 3, gamma	-0.221284	7.15355	-4.48851	0.000124619	0.0255287	1.17047
Ptma	prothymosin alpha	-0.362023	8.29076	-5.40707	0.000125823	0.0255287	1.36567
Ubb-ps	ubiquitin B, pseudogene	0.174797	9.13996	4.46548	0.000132494	0.0265657	1.11475
Abr	active BCR-related gene	0.247032	7.13941	4.43778	0.00014262	0.0282637	1.04777
Hmgb2	high mobility group box 2	-0.260102	6.7329	-4.42931	0.000145866	0.0285747	1.0273
Gm17669	60S ribosomal protein L29 pseudogene	-0.623099	3.66354	-4.4202	0.000149445	0.0289431	1.00526
Rpl23	ribosomal protein L23	-0.360501	5.55684	-4.40097	0.000159254	0.0302706	0.94902
Fzd1	frizzled class receptor 1	-0.25765	6.88805	-4.39136	0.000161345	0.0302706	0.935591
Tmem255a	transmembrane protein 255A	0.703387	3.11398	4.3907	0.000161628	0.0302706	0.933998
Cfap52	cilia and flagella associated protein 52	1.04523	2.06872	4.37656	0.000167814	0.0310875	0.899846
Dct	dopachrome tautomerase	-0.515774	4.27573	-4.36424	0.000173393	0.0317757	0.870106
Gm6781	farnesyl diphosphate farnesyl transferase 1 pseudogene	0.375205	4.88843	4.35514	0.000177635	0.0322068	0.848131
Gm5786	ribosomal protein S2 pseudogene	-0.350592	5.64179	-4.34631	0.000185316	0.0332456	0.81209
Kif1a	kinesin family member 1A	0.17743	8.17878	4.32106	0.000194451	0.0340389	0.765897
Lepr	leptin receptor	0.783814	2.82526	4.32097	0.000194495	0.0340389	0.765688
Rpl7-ps9	ribosomal protein L7, pseudogene 9	-0.484811	4.66805	-4.35417	0.000195729	0.0340389	0.772166
Slc4a1	solute carrier family 4 (anion exchanger), member 1	-0.279552	5.89566	-4.3136	0.000198336	0.0341438	0.747911
Rps23	ribosomal protein S23	0.425857	4.73442	4.30672	0.000201986	0.0344245	0.73133
Slco5a1	solute carrier organic anion transporter family, member 5A1	0.323904	5.65632	4.2752	0.000219588	0.0370539	0.655373
Ube2n	ubiquitin-conjugating enzyme E2N	-0.256718	6.19593	-4.2665	0.000224711	0.0375466	0.63441
Gm5898	thyroid hormone receptor associated protein 3 pseudogene	0.218337	6.9694	4.24773	0.00023617	0.0387921	0.589204
Elavl3	ELAV like RNA binding protein 3	0.199547	7.80464	4.24685	0.000236717	0.0387921	0.587098
Mllt6	myeloid/lymphoid or mixed-lineage leukemia; translocated to, 6	-0.238718	7.12717	-4.23753	0.000242636	0.0393832	0.564654
Gm25911	NA	-0.85587	2.74557	-4.24191	0.000254472	0.0409147	0.52951
Sox3	SRY (sex determining region Y)-box 3	-0.193362	7.45272	-4.2131	0.000258843	0.0410902	0.505888
Derl2	Der1-like domain family, member 2	-0.265912	5.75449	-4.20778	0.000262511	0.0410902	0.4931
Gm2445	glyceraldehyde-3-phosphate dehydrogenase pseudogene	0.888112	2.1915	4.20633	0.00026352	0.0410902	0.489615
mt-Atp6	NA	-0.378012	7.03727	-4.81297	0.000265207	0.0410902	0.662648
Fryl	FRY like transcription coactivator	0.295024	6.52332	4.28101	0.000268044	0.0411556	0.503297
Lgals4	lectin, galactose binding, soluble 4	-1.79593	-0.28909	-4.18757	0.000276925	0.0419431	0.444527
Rps5	ribosomal protein S5	-0.188297	9.11112	-4.27395	0.000278095	0.0419431	0.47246
Gsx2	GS homeobox 2	1.34868	1.12451	4.181	0.000286615	0.0424862	0.41569
Snw1	SNW domain containing 1	0.217678	6.94821	4.17447	0.000286682	0.0424862	0.413065
Zfp462	zinc finger protein 462	0.18097	8.42828	4.16996	0.000290116	0.0426246	0.402245
Cenpe	centromere protein E	0.175846	7.78089	4.16454	0.000294307	0.0427876	0.389214
Col18a1	collagen, type XVIII, alpha 1	0.191585	7.93552	4.15886	0.000298751	0.0427876	0.375598
Pcdh9	protocadherin 9	0.496179	4.64598	4.2458	0.000298758	0.0427876	0.407421
Eif5a	eukaryotic translation initiation factor 5A	-0.147605	9.12774	-4.1465	0.000308668	0.0438385	0.345932
Atp8a2	ATPase, aminophospholipid transporter-like, class I, type 8A, member 2	0.50612	3.7488	4.14138	0.000312867	0.0440487	0.333655
Rack1	receptor for activated C kinase 1	-0.147821	9.86988	-4.13413	0.000319742	0.0440487	0.314285
Phgdh	3-phosphoglycerate dehydrogenase	-0.394205	4.89167	-4.12879	0.000323441	0.0440487	0.303463
Cgnl1	cingulin-like 1	0.405284	4.91338	4.1271	0.000324891	0.0440487	0.2994
Tgfa	transforming growth factor alpha	0.78246	2.31875	4.12688	0.000325074	0.0440487	0.298886
Ubr5	ubiquitin protein ligase E3 component n-recognin 5	0.175086	8.62459	4.12326	0.000328196	0.0440487	0.290204
Srsf3	serine and arginine-rich splicing factor 3	-0.151248	8.78585	-4.1216	0.000329637	0.0440487	0.286226
Gm10241	SMT3 suppressor of mif two 3 homolog 2 pseudogene	0.232957	6.80817	4.12024	0.000330824	0.0440487	0.282961
Plek	pleckstrin	-0.700077	2.94733	-4.11585	0.000334682	0.0442169	0.27243
Tent5c	terminal nucleotidyltransferase 5C	-0.434771	4.512	-4.11021	0.000339698	0.0445074	0.258919
Rpl10-ps3	ribosomal protein L10, pseudogene 3	-0.554653	3.8336	-4.10753	0.000342103	0.0445074	0.252509
Itgb3	integrin beta 3	-1.14996	2.67204	-4.50354	0.000352121	0.0452871	0.362726
Itm2a	integral membrane protein 2A	-0.403583	5.70969	-4.3461	0.000353411	0.0452871	0.312214
Tomm5	translocase of outer mitochondrial membrane 5	-0.548102	3.81333	-4.08234	0.0003656	0.0464323	0.192184
Nap1l1	nucleosome assembly protein 1-like 1	-0.153707	8.54777	-4.07866	0.000369164	0.0464323	0.183373
Adcy6	adenylate cyclase 6	-0.228785	6.46483	-4.07726	0.000370521	0.0464323	0.180041
Nfia	nuclear factor I/A	-0.225938	7.10097	-4.06728	0.000380397	0.0473219	0.156157
Isoc1	isochorismatase domain containing 1	-0.216342	7.16749	-4.05702	0.000390817	0.0482659	0.13162
Tbx1	T-box 1	-1.38038	0.367747	-4.04778	0.000400442	0.0487676	0.109531
Sgsm1	small G protein signaling modulator 1	0.467974	4.03542	4.04763	0.000400602	0.0487676	0.109168
Spcs3	signal peptidase complex subunit 3 homolog (S. cerevisiae)	-0.22586	6.56087	-4.03422	0.000414986	0.0501604	0.0771433
Il2rg	interleukin 2 receptor, gamma chain	1.41348	0.257765	4.03112	0.000418392	0.0502159	0.069723
Gm12715	actin, gamma, cytoplasmic 1 pseudogene	0.168129	9.57052	4.10576	0.000425925	0.0507625	0.0855259
Dynlrb2	dynein light chain roadblock-type 2	1.13875	1.63641	4.0208	0.000452519	0.0535575	0.00649221
Dscaml1	DS cell adhesion molecule like 1	0.666763	3.45381	4.03455	0.00046364	0.0542248	-0.00625152
Rps3	ribosomal protein S3	-0.154142	9.52605	-3.99948	0.000464521	0.0542248	-0.02185
Nsg2	neuron specific gene family member 2	0.3853	7.22884	4.70319	0.000476049	0.0548727	0.181015
Aldoa	aldolase A, fructose-bisphosphate	0.176836	7.7078	3.98158	0.000476567	0.0548727	-0.0484314
Fat4	FAT atypical cadherin 4	0.339607	6.98016	4.42409	0.00047973	0.0548727	0.101801
Gm48067	NA	-1.18062	0.963315	-3.97474	0.000485199	0.0551283	-0.0647177
Adam23	a disintegrin and metallopeptidase domain 23	0.455107	4.07956	3.96774	0.000494196	0.055544	-0.0813883
Pifo	primary cilia formation	1.48397	0.866961	4.02488	0.000495376	0.055544	-0.0598673
Zc3h13	zinc finger CCCH type containing 13	0.199216	7.29541	3.9632	0.00050013	0.0555645	-0.0922167
Bcan	brevican	-1.14772	1.76845	-4.02963	0.000503704	0.0555645	-0.0704925
Tmem101	transmembrane protein 101	-0.409417	4.31834	-3.95925	0.000505339	0.0555645	-0.101617
Smo	smoothened, frizzled class receptor	-0.181663	7.7395	-3.94995	0.000517807	0.0565705	-0.123727
Rpl39	ribosomal protein L39	-0.875553	4.48835	-4.87121	0.000522278	0.056616	0.145533
Apc	APC, WNT signaling pathway regulator	0.278182	7.69693	4.29738	0.000524868	0.056616	-0.00570665
Cnbp	cellular nucleic acid binding protein	-0.139921	9.04668	-3.92143	0.000557999	0.0598112	-0.191528
Naca	nascent polypeptide-associated complex alpha polypeptide	-0.30885	5.83271	-3.93901	0.000566319	0.0603236	-0.1951
Nrn1	neuritin 1	-0.389673	4.79444	-3.91126	0.000573058	0.0606623	-0.215677
Klhl25	kelch-like 25	-0.318487	5.6256	-3.91438	0.000578007	0.0608085	-0.220732
Slc25a37	solute carrier family 25, member 37	-0.31047	5.98449	-3.96546	0.000590975	0.0615742	-0.215853
Setx	senataxin	0.217817	7.05522	3.89548	0.000597215	0.0615742	-0.253113
Slc38a2	solute carrier family 38, member 2	-0.147599	8.40849	-3.8944	0.000598911	0.0615742	-0.255684
Mmp14	matrix metallopeptidase 14 (membrane-inserted)	0.195939	7.2935	3.89221	0.00060235	0.0615742	-0.260875
Chd5	chromodomain helicase DNA binding protein 5	0.547481	3.77156	3.89098	0.000604294	0.0615742	-0.263797
Golgb1	golgi autoantigen, golgin subfamily b, macrogolgin 1	0.210751	6.61252	3.88851	0.000608212	0.0615742	-0.269655
Gm5835	ribosomal protein L4 pseudogene	0.175538	7.63069	3.88594	0.000612315	0.0615742	-0.27575
Rab11b	RAB11B, member RAS oncogene family	-0.212321	6.36713	-3.88477	0.000614188	0.0615742	-0.278519
Tpr	translocated promoter region, nuclear basket protein	0.177813	8.32851	3.87767	0.000625703	0.0623617	-0.295356
Cdh5	cadherin 5	0.276877	6.25528	3.90316	0.000630568	0.0624812	-0.29009
H2az1	H2A.Z variant histone 1	-0.304318	5.52958	-3.86605	0.000644994	0.0632608	-0.322879
Zfp503	zinc finger protein 503	-0.553967	4.10607	-3.95422	0.000648206	0.0632608	-0.289189
Cachd1	cache domain containing 1	-0.171339	7.94372	-3.86334	0.000649571	0.0632608	-0.329288
Trf	transferrin	0.441602	4.07018	3.85485	0.000664142	0.063732	-0.349392
Gm28437	NA	-0.232571	7.16021	-3.89839	0.000664379	0.063732	-0.330781
Mycbp2	MYC binding protein 2, E3 ubiquitin protein ligase	0.262576	7.10809	4.0117	0.000665628	0.063732	-0.28589
Gm6883	ribosomal protein L6 pseudogene	-0.63902	3.2996	-3.85525	0.000672543	0.0640344	-0.358481
D16Ertd472e	DNA segment, Chr 16, ERATO Doi 472, expressed	-0.398494	4.50985	-3.83711	0.000695605	0.0658622	-0.391333
Cdh6	cadherin 6	0.334901	5.01832	3.83021	0.000708252	0.0666891	-0.407657
Gm8983	cyclin I pseudogene	-0.287517	5.32069	-3.82528	0.000717413	0.0671806	-0.4193
Lamc1	laminin, gamma 1	0.192715	7.34825	3.82265	0.000722351	0.0672733	-0.425513
Gm11878	predicted gene 11878	-0.914937	2.02871	-3.8088	0.000748907	0.0685955	-0.458217
Zfp664	zinc finger protein 664	-0.16043	8.68615	-3.80836	0.000749749	0.0685955	-0.459234
Hk1	hexokinase 1	0.281598	5.72706	3.8081	0.000750261	0.0685955	-0.459853
Ckap5	cytoskeleton associated protein 5	0.156381	8.98451	3.80633	0.000753726	0.0685955	-0.464026
Ier5l	immediate early response 5-like	-0.290871	5.15123	-3.80484	0.000756672	0.0685955	-0.467558
Gm13611	60S ribosomal protein L36 pseudogene	-0.50067	3.91946	-3.79846	0.000769337	0.069295	-0.482591
Hmgb1-ps6	high mobility group box 1, pseudogene 6	0.502604	3.90786	3.79495	0.000776399	0.069295	-0.490866
Erh	ERH mRNA splicing and mitosis factor	-0.408125	5.45272	-4.02011	0.000776585	0.069295	-0.397147
Zhx2	zinc fingers and homeoboxes 2	0.30787	5.02708	3.78777	0.000791061	0.070219	-0.507807
Sarnp	SAP domain containing ribonucleoprotein	-0.868331	1.69265	-3.78565	0.000795422	0.0702403	-0.512786
Slc39a8	solute carrier family 39 (metal ion transporter), member 8	-0.394233	4.38319	-3.7807	0.00080575	0.070339	-0.524466
Lars2	leucyl-tRNA synthetase, mitochondrial	-0.977148	9.94288	-6.02357	0.000807463	0.070339	-0.0650847
Msx1	msh homeobox 1	-0.43423	4.87962	-3.87994	0.000808921	0.070339	-0.48368
Msi1	musashi RNA-binding protein 1	-0.141838	8.77613	-3.77561	0.000816486	0.0706364	-0.53645
Zic2	zinc finger protein of the cerebellum 2	-0.377112	6.39443	-4.21726	0.000826781	0.071157	-0.374083
D030056L22Rik	RIKEN cDNA D030056L22 gene	-0.21546	6.67172	-3.7681	0.000832574	0.071157	-0.554115
Cntrl	centriolin	0.185109	6.99232	3.76544	0.000838364	0.071157	-0.560389
Zfp292	zinc finger protein 292	0.209447	7.2076	3.76309	0.000845195	0.071157	-0.567379
Vps26a	VPS26 retromer complex component A	-0.207153	6.35818	-3.76111	0.000847856	0.071157	-0.570579
Psma5	proteasome subunit alpha 5	-0.591708	3.27508	-3.76099	0.000848113	0.071157	-0.570853
Six3	sine oculis-related homeobox 3	-0.833219	2.66381	-3.82577	0.00085173	0.071157	-0.54481
Chodl	chondrolectin	-1.04077	1.74943	-3.77509	0.000863052	0.0717512	-0.577103
Lrp1	low density lipoprotein receptor-related protein 1	0.215684	7.52875	3.80475	0.000879111	0.0727315	-0.57719
Emx1	empty spiracles homeobox 1	-0.232463	6.85741	-3.76303	0.000890103	0.0730799	-0.605057
Eno1b	enolase 1B, retrotransposed	0.266917	6.46877	3.8068	0.000892819	0.0730799	-0.587559
H19	H19, imprinted maternally expressed transcript	0.510225	8.68709	5.3468	0.000899345	0.0730799	-0.201906
Gm6724	high mobility group nucleosomal binding domain 2 pseudogene	1.05952	1.22172	3.73793	0.000900474	0.0730799	-0.625071
Postn	periostin, osteoblast specific factor	0.410117	4.59794	3.73598	0.000915982	0.0739862	-0.638358
Gm19810	40S ribosomal protein S21 pseudogene	-0.538628	3.51988	-3.72934	0.000920752	0.0740207	-0.645222
Ighm	immunoglobulin heavy constant mu	-1.11379	1.12839	-3.7251	0.000930941	0.0743756	-0.655178
Ak7	adenylate kinase 7	1.14397	1.93401	3.8944	0.000933895	0.0743756	-0.582951
Ubr4	ubiquitin protein ligase E3 component n-recognin 4	0.267603	7.6165	4.03812	0.000938519	0.0743962	-0.530443
Sptssa	serine palmitoyltransferase, small subunit A	-0.268262	5.93083	-3.71808	0.000948056	0.0746577	-0.671659
Csf2rb2	colony stimulating factor 2 receptor, beta 2, low-affinity (granulocyte-macrophage)	1.84345	-0.658109	3.71705	0.000950579	0.0746577	-0.674063
Ubc	ubiquitin C	0.131619	9.56027	3.70675	0.000976301	0.0763261	-0.698214
Gm4734	60S ribosomal protein L7 pseudogene	0.925071	1.46802	3.70089	0.000991246	0.0768705	-0.711955
Gm47882	NA	0.319626	5.30223	3.69924	0.000995499	0.0768705	-0.715827
Hydin	HYDIN, axonemal central pair apparatus protein	1.02196	1.34953	3.69873	0.000996795	0.0768705	-0.717004
Gm6788	dynein family member	0.480355	4.21258	3.71932	0.00101634	0.0780248	-0.721315
Eno1	enolase 1, alpha non-neuron	-0.269653	6.62489	-3.80588	0.00102136	0.0780584	-0.685777
Mxra8	matrix-remodelling associated 8	0.486493	3.62081	3.68721	0.00102699	0.0781383	-0.743989
Ptges3	prostaglandin E synthase 3	-0.216671	6.68514	-3.68493	0.00103306	0.0782509	-0.749319
Ywhaq	tyrosine 3-monooxygenase/tryptophan 5-monooxygenase activation protein theta	-0.214604	6.94383	-3.67983	0.00104678	0.0788892	-0.76125
Snu13	SNU13 homolog, small nuclear ribonucleoprotein (U4/U6.U5)	-0.25122	5.70159	-3.67621	0.00105663	0.0788892	-0.769717
Lama3	laminin, alpha 3	1.83464	-0.86109	3.67602	0.00105715	0.0788892	-0.770156
Gm8430	NA	-0.218566	6.34888	-3.67498	0.00106	0.0788892	-0.772596
Lbr	lamin B receptor	-0.174977	7.32196	-3.66146	0.0010977	0.0813335	-0.804189
Rpl22	ribosomal protein L22	-0.175293	7.77358	-3.65981	0.00110239	0.0813335	-0.808039
Atm	ataxia telangiectasia mutated	0.236876	6.69654	3.68126	0.00111117	0.0816282	-0.803438
Tomm20	translocase of outer mitochondrial membrane 20	-0.241048	5.77896	-3.63619	0.00117173	0.0857074	-0.863165
Paip2	polyadenylate-binding protein-interacting protein 2	-0.186245	7.57046	-3.63279	0.00118205	0.086093	-0.871089
Baz2b	bromodomain adjacent to zinc finger domain, 2B	0.190267	7.07154	3.62732	0.00119885	0.0869445	-0.883834
Sppl3	signal peptide peptidase 3	-0.21676	6.44101	-3.62449	0.00120761	0.0872087	-0.89041
Lfng	LFNG O-fucosylpeptide 3-beta-N-acetylglucosaminyltransferase	-0.256597	5.9821	-3.61905	0.00122467	0.0879821	-0.903084
Gm14150	tubulin, alpha 1B pseudogene	0.355222	6.98099	4.15828	0.00123491	0.0879821	-0.69098
5330417C22Rik	NA	0.758696	2.2503	3.61578	0.00123503	0.0879821	-0.910691
Gm17491	predicted gene, 17491	-0.608615	2.81319	-3.61455	0.00123897	0.0879821	-0.913567
Gm15542	DnaJ (Hsp40) homolog, subfamily A, member 1 pseudogene	0.180427	7.61976	3.61043	0.0012522	0.0881999	-0.92316
Pgm1	phosphoglucomutase 1	0.321273	4.93391	3.61035	0.00125245	0.0881999	-0.923343
Unc13c	unc-13 homolog C	1.38741	0.455086	3.60761	0.0012613	0.0881999	-0.929704
F2rl2	coagulation factor II (thrombin) receptor-like 2	-1.5475	-0.306754	-3.60717	0.00126273	0.0881999	-0.930727
Gm10080	predicted gene 10080	0.237502	6.24654	3.60123	0.00128222	0.0891956	-0.944558
Hmgb3	high mobility group box 3	-0.174495	7.4628	-3.59925	0.00128875	0.0892851	-0.949141
Gm5776	Mrps33 pseudogene	0.273565	5.16444	3.59692	0.00129651	0.089459	-0.954561
H2bu2	H2B.U histone 2	-0.286115	5.2631	-3.59287	0.00131011	0.0900332	-0.963986
Pabpn1	poly(A) binding protein, nuclear 1	-0.170395	7.46983	-3.59006	0.00131961	0.090322	-0.97051
Akr1b8	aldo-keto reductase family 1, member B8	0.586569	3.1539	3.58707	0.0013298	0.0906554	-0.977455
Cfap53	cilia and flagella associated protein 53	1.2688	0.524082	3.58437	0.00133907	0.0909235	-0.983724
Imp3	IMP3, U3 small nucleolar ribonucleoprotein	-0.283016	5.19921	-3.57622	0.0013674	0.0914105	-1.00262
Fstl5	follistatin-like 5	0.369386	4.76105	3.57606	0.00136797	0.0914105	-1.00299
Frem1	Fras1 related extracellular matrix protein 1	0.3355	4.71564	3.57469	0.00137279	0.0914105	-1.00617
Pmepa1	prostate transmembrane protein, androgen induced 1	-0.319723	4.84209	-3.57366	0.00137644	0.0914105	-1.00857
Fbln5	fibulin 5	-0.904754	1.86883	-3.57234	0.00138112	0.0914105	-1.01163
Marcks	myristoylated alanine rich protein kinase C substrate	-0.109762	10.4656	-3.5707	0.00138695	0.0914105	-1.01543
Susd6	sushi domain containing 6	-0.234852	5.7944	-3.57053	0.00138756	0.0914105	-1.01583
Usf2	upstream transcription factor 2	-0.255226	6.01175	-3.57008	0.00138915	0.0914105	-1.01686
Gm8325	ubiquitin-conjugating enzyme E2 variant 1 pseudogene	0.298887	5.38879	3.56695	0.00140038	0.0914585	-1.02413
Eif4a1	eukaryotic translation initiation factor 4A1	-0.251221	7.82813	-3.87072	0.00140061	0.0914585	-0.887044
4931406C07Rik	RIKEN cDNA 4931406C07 gene	0.338416	4.70298	3.56413	0.00141055	0.0917558	-1.03066
Tanc2	tetratricopeptide repeat, ankyrin repeat and coiled-coil containing 2	0.309801	5.32027	3.56164	0.0014196	0.0919936	-1.03643
Tcte1	t-complex-associated testis expressed 1	1.48429	-0.351551	3.55984	0.00142619	0.0920705	-1.04061
Fscn1	fascin actin-bundling protein 1	-0.120148	9.37147	-3.5555	0.00144217	0.0923505	-1.05066
Gpi-ps	glucose-6-phosphate isomerase, pseudogene	0.192577	6.54377	3.55546	0.00144232	0.0923505	-1.05076
Srf	serum response factor	-0.280755	5.06808	-3.55425	0.00144679	0.0923505	-1.05355
Crocc2	ciliary rootlet coiled-coil, rootletin family member 2	1.14281	1.01073	3.55198	0.00145525	0.0925443	-1.05881
Depdc1b	DEP domain containing 1B	-0.34512	4.85526	-3.54954	0.0014644	0.0927797	-1.06446
Gm6180	cofilin 1, non-muscle pseudogene	0.159408	7.95565	3.54478	0.00148237	0.0935705	-1.07547
Ube2l3	ubiquitin-conjugating enzyme E2L 3	-0.16432	7.2406	-3.53952	0.00150252	0.0943337	-1.08764
Ankhd1	ankyrin repeat and KH domain containing 1	0.184841	6.96649	3.53874	0.00150553	0.0943337	-1.08945
Vcam1	vascular cell adhesion molecule 1	-0.256937	6.02418	-3.5413	0.00151182	0.0943808	-1.09107
Prdx1	peroxiredoxin 1	-0.195846	6.8702	-3.53553	0.00151795	0.0944176	-1.09686
Dcc	deleted in colorectal carcinoma	0.212562	7.71557	3.64267	0.00154819	0.0958442	-1.058
Prkcq	protein kinase C, theta	-1.26746	0.411632	-3.52617	0.00155479	0.0958442	-1.11848
Peak1	pseudopodium-enriched atypical kinase 1	0.424747	4.15212	3.52413	0.00156293	0.0958442	-1.1232
Myo5a	myosin VA	0.215487	7.84609	3.67669	0.00156338	0.0958442	-1.04907
Set	SET nuclear oncogene	-0.135917	8.80172	-3.51927	0.00158254	0.0962947	-1.13444
Gm5844	heat shock protein 90, alpha (cytosolic), class A member 1 pseudogene	0.196465	7.74885	3.57351	0.00158598	0.0962947	-1.10848
Sall3	spalt like transcription factor 3	0.441885	4.03333	3.518	0.00158768	0.0962947	-1.13736
Gm45930	NADH dehydrogenase (ubiquinone) 1 beta subcomplex 3 pseudogene	1.08744	1.36765	3.53275	0.001599	0.0966376	-1.13475
Unc79	unc-79 homolog	0.417077	3.88844	3.51127	0.00161526	0.0972752	-1.15289
Atp6v0c	ATPase, H+ transporting, lysosomal V0 subunit C	-0.319073	4.99375	-3.50795	0.00162905	0.09776	-1.16055
Smchd1	SMC hinge domain containing 1	0.159502	7.74714	3.50645	0.0016353	0.0977912	-1.164
Rpl18	ribosomal protein L18	-0.330243	5.66356	-3.62486	0.00164159	0.097824	-1.10779
Gm18646	adaptor protein complex AP-2, mu1 pseudogene	0.593627	2.82599	3.50317	0.00164907	0.0979007	-1.17156
Rpsa-ps9	ribosomal protein SA, pseudogene 9	0.260822	5.78262	3.50192	0.00165437	0.0979007	-1.17445
Prr3	proline-rich polypeptide 3	-0.261616	5.48892	-3.49618	0.00167881	0.0987866	-1.18767
mt-Nd4l	NA	-0.88816	3.04003	-3.79897	0.00168349	0.0987866	-1.04825
Gpr34	G protein-coupled receptor 34	-1.42592	0.0612998	-3.49306	0.00169226	0.0987866	-1.19486
Eid2	EP300 interacting inhibitor of differentiation 2	-0.267181	5.25722	-3.493	0.00169252	0.0987866	-1.195
Tmed4	transmembrane p24 trafficking protein 4	-0.22354	6.16966	-3.48629	0.00172177	0.100151	-1.21044
Sgk3	serum/glucocorticoid regulated kinase 3	-0.543626	2.92621	-3.48305	0.00173609	0.100617	-1.2179
Emcn	endomucin	0.376586	4.15823	3.48181	0.00174159	0.100617	-1.22075
Snord104	small nucleolar RNA, C/D box 104	-0.79905	1.90077	-3.47502	0.00177204	0.101703	-1.23637
Gm5611	nucleophosmin 1 pseudogene	0.309255	6.42913	3.7321	0.00177233	0.101703	-1.11319
Brinp2	bone morphogenic protein/retinoic acid inducible neural-specific 2	0.547708	3.49398	3.47564	0.00179764	0.102541	-1.24599
Olfml2a	olfactomedin-like 2A	0.533107	3.20547	3.4685	0.00180178	0.102541	-1.25136
Gm9493	40S ribosomal protein S7 pseudogene	-0.221543	6.56786	-3.46994	0.00181342	0.102541	-1.25505
4930430F08Rik	RIKEN cDNA 4930430F08 gene	0.466208	3.31773	3.46248	0.00182965	0.102541	-1.26518
Mapt	microtubule-associated protein tau	0.309241	6.15236	3.65023	0.0018346	0.102541	-1.17417
Rhog	ras homolog family member G	-0.39441	4.04443	-3.4608	0.0018375	0.102541	-1.26904
Gm44199	NA	-1.00965	1.10441	-3.46077	0.00183762	0.102541	-1.26909
Mylk	myosin, light polypeptide kinase	0.466996	3.78228	3.46034	0.00183963	0.102541	-1.27008
Dcdc2a	doublecortin domain containing 2a	0.662112	2.3104	3.45913	0.00184535	0.102541	-1.27288
Pf4	platelet factor 4	-0.737089	2.32446	-3.4573	0.00185397	0.102541	-1.27707
Tomm22	translocase of outer mitochondrial membrane 22	-0.199995	6.44646	-3.45687	0.001856	0.102541	-1.27806
C1qtnf6	C1q and tumor necrosis factor related protein 6	0.449169	3.89467	3.45621	0.00185914	0.102541	-1.27958
Reep3	receptor accessory protein 3	-0.170492	7.16985	-3.45424	0.00186846	0.102723	-1.28408
Ctdsp2	CTD (carboxy-terminal domain, RNA polymerase II, polypeptide A) small phosphatase 2	-0.175294	7.86871	-3.45782	0.0018808	0.102911	-1.28673
Akap9	A kinase (PRKA) anchor protein (yotiao) 9	0.332841	7.67436	4.07645	0.00189319	0.102911	-1.02948
Rbm3	RNA binding motif (RNP1, RRM) protein 3	-0.189423	6.72692	-3.44726	0.00190202	0.102911	-1.30011
Stmn1	stathmin 1	-0.29751	7.54972	-3.90443	0.00190378	0.102911	-1.09428
Ybx1-ps2	Y box protein 1, pseudogene 2	0.243289	6.88138	3.56282	0.0019056	0.102911	-1.24226
mt-Atp8	NA	-1.86497	2.04395	-4.29875	0.0019081	0.102911	-0.96786
Stmn4	stathmin-like 4	0.303139	5.38072	3.44561	0.00194192	0.103586	-1.31531
Hectd4	HECT domain E3 ubiquitin protein ligase 4	0.206274	6.96413	3.44785	0.00194438	0.103586	-1.315
C130021I20Rik	Riken cDNA C130021I20 gene	-0.730193	2.26412	-3.43649	0.00195485	0.103586	-1.32478
Gm2614	predicted gene 2614	-0.364058	4.7783	-3.44437	0.00195548	0.103586	-1.32078
Prr15	proline rich 15	-0.395536	4.28745	-3.43618	0.00195639	0.103586	-1.32548
Lrrc49	leucine rich repeat containing 49	0.226128	6.16872	3.43447	0.00196494	0.103586	-1.32941
Dnaja1	DnaJ heat shock protein family (Hsp40) member A1	-0.216297	6.70518	-3.44037	0.00197615	0.103586	-1.33016
Gm18180	zinc finger protein 617 pseudogene	0.4885	3.29416	3.4318	0.00197835	0.103586	-1.33553
Slc22a6	solute carrier family 22 (organic anion transporter), member 6	1.00906	1.51644	3.44349	0.00198519	0.103586	-1.33163
D930028M14Rik	RIKEN cDNA D930028M14 gene	-1.83481	-0.572641	-3.43387	0.00198664	0.103586	-1.33729
Rpl17-ps10	ribosomal protein L17, pseudogene 10	-0.484611	4.78611	-3.68139	0.00199637	0.103586	-1.21945
Gp5	glycoprotein 5 (platelet)	-1.79498	-0.81389	-3.42702	0.00200252	0.103586	-1.34646
Chd7	chromodomain helicase DNA binding protein 7	0.149011	8.11907	3.42656	0.00200489	0.103586	-1.34752
Rps3a2	ribosomal protein S3A2	0.132245	8.50659	3.4241	0.00201747	0.103586	-1.35315
Icam2	intercellular adhesion molecule 2	0.626237	2.54061	3.42404	0.00201777	0.103586	-1.35329
Car2	carbonic anhydrase 2	-0.390267	4.34903	-3.42339	0.0020211	0.103586	-1.35477
Lmx1a	LIM homeobox transcription factor 1 alpha	-0.486452	3.9221	-3.44407	0.00202396	0.103586	-1.34465
Ackr3	atypical chemokine receptor 3	-0.403944	4.59001	-3.45818	0.00203673	0.103928	-1.34151
Gramd1b	GRAM domain containing 1B	0.406364	4.19043	3.41806	0.00204864	0.104134	-1.36695
Gm17082	heterogeneous nuclear ribonucleoprotein A3 pseudogene	-1.12389	2.28157	-3.72933	0.00205299	0.104134	-1.21821
Slc7a5	solute carrier family 7 (cationic amino acid transporter, y+ system), member 5	-0.185168	6.81861	-3.40642	0.00211016	0.106716	-1.39356
Gstm7	glutathione S-transferase, mu 7	0.375829	4.12123	3.40364	0.0021251	0.107154	-1.39991
Cd81	CD81 antigen	-0.185107	6.65989	-3.40094	0.00213968	0.107571	-1.40606
Prkdc	protein kinase, DNA activated, catalytic polypeptide	0.296938	5.49682	3.41967	0.00214777	0.10766	-1.39849
Polr3g	polymerase (RNA) III (DNA directed) polypeptide G	-0.420753	4.09973	-3.39288	0.00218391	0.10776	-1.42446
Rpl29	ribosomal protein L29	-0.174815	6.92189	-3.39205	0.00218851	0.10776	-1.42635
Tmed2	transmembrane p24 trafficking protein 2	-0.245838	5.69362	-3.39152	0.00219142	0.10776	-1.42755
Csf1r	colony stimulating factor 1 receptor	-0.507442	3.80846	-3.42312	0.00219161	0.10776	-1.41047
Ywhaz	tyrosine 3-monooxygenase/tryptophan 5-monooxygenase activation protein, zeta polypeptide	-0.152017	8.15521	-3.38994	0.00220021	0.10776	-1.43115
Gm15500	ribosomal protein L5 pseudogene	-0.131299	9.28047	-3.38956	0.00220238	0.10776	-1.43203
Sema3f	sema domain, immunoglobulin domain (Ig), short basic domain, secreted, (semaphorin) 3F	-0.324457	4.48288	-3.38944	0.00220301	0.10776	-1.43229
Cox7c	cytochrome c oxidase subunit 7C	-0.500826	3.52467	-3.38907	0.00220511	0.10776	-1.43315
Phf5a	PHD finger protein 5A	-0.216687	6.29916	-3.38879	0.00220666	0.10776	-1.43378
mt-Rnr1	s-rRNA	-0.279591	6.34006	-3.53566	0.00222991	0.108584	-1.36468
Gm4708	predicted gene 4708	-0.584583	3.78165	-3.52275	0.00225409	0.109267	-1.37849
Pja1	praja ring finger ubiquitin ligase 1	0.15653	7.68596	3.37986	0.00225714	0.109267	-1.45411
Lzts2	leucine zipper, putative tumor suppressor 2	-0.205192	6.2606	-3.37822	0.00226655	0.109267	-1.45785
Eif4ebp2	eukaryotic translation initiation factor 4E binding protein 2	-0.129572	8.51848	-3.37734	0.00227162	0.109267	-1.45986
Alms1	ALMS1, centrosome and basal body associated	0.231232	6.02237	3.37658	0.00227599	0.109267	-1.46159
6330403K07Rik	RIKEN cDNA 6330403K07 gene	-0.200162	6.73302	-3.37453	0.00228782	0.109526	-1.46625
Gm7232	heat shock protein 8 pseudogene	0.450409	4.12657	3.39294	0.00231044	0.110024	-1.46284
Gm14857	importin 5 pseudogene	-0.439333	3.56592	-3.37026	0.00231273	0.110024	-1.47598
Ttyh3	tweety family member 3	-0.126142	9.4053	-3.36943	0.00231758	0.110024	-1.47787
Gcat	glycine C-acetyltransferase (2-amino-3-ketobutyrate-coenzyme A ligase)	-0.687736	2.40245	-3.36617	0.00233678	0.110444	-1.48528
Ctxn1	cortexin 1	-0.181403	6.64896	-3.36464	0.00234584	0.110444	-1.48876
Tmem65	transmembrane protein 65	-0.223739	5.77007	-3.36463	0.00234587	0.110444	-1.48877
Rnd3	Rho family GTPase 3	-0.1964	6.81756	-3.35975	0.00237504	0.110927	-1.49987
Samd9l	sterile alpha motif domain containing 9-like	1.15152	0.779236	3.35694	0.00239194	0.110927	-1.50624
Rassf4	Ras association (RalGDS/AF-6) domain family member 4	-0.228139	5.81074	-3.35684	0.00239255	0.110927	-1.50647
Anapc11	anaphase promoting complex subunit 11	-0.25305	5.87032	-3.35967	0.00239669	0.110927	-1.50607
Acsbg1	acyl-CoA synthetase bubblegum family member 1	0.456038	3.71216	3.35585	0.00239859	0.110927	-1.50874
Adamts12	a disintegrin-like and metallopeptidase (reprolysin type) with thrombospondin type 1 motif, 12	0.348888	4.55912	3.35572	0.00239933	0.110927	-1.50902
Gm49164	NA	0.868094	1.81097	3.35533	0.0024017	0.110927	-1.5099
Gimap4	GTPase, IMAP family member 4	0.688416	2.43334	3.35229	0.00242024	0.111481	-1.51681
Med12l	mediator complex subunit 12-like	0.303357	4.82682	3.34981	0.00243547	0.111881	-1.52245
Vps13b	vacuolar protein sorting 13B	0.287189	5.55803	3.36737	0.00244692	0.112104	-1.51587
Ankrd11	ankyrin repeat domain 11	0.142587	8.14916	3.34611	0.00245831	0.112324	-1.53083
Col2a1	collagen, type II, alpha 1	-0.201438	7.9701	-3.48441	0.0024739	0.112734	-1.46162
Lmx1b	LIM homeobox transcription factor 1 beta	-0.938316	1.13695	-3.34027	0.00249489	0.113388	-1.5441
Csgalnact2	chondroitin sulfate N-acetylgalactosaminyltransferase 2	-0.416977	3.70748	-3.33823	0.00250778	0.11367	-1.54873
Med22	mediator complex subunit 22	-0.195237	6.64325	-3.33381	0.00253585	0.114535	-1.55872
Rps2-ps6	ribosomal protein S2, pseudogene 6	0.328558	5.04384	3.34523	0.00254029	0.114535	-1.5535
Gm5529	solute carrier family 25 (mitochondrial carrier, adenine nucleotide translocator), member 5 pseudogene	0.229429	5.71547	3.33109	0.00255333	0.114711	-1.56489
Supt16	SPT16, facilitates chromatin remodeling subunit	0.142534	8.59573	3.33042	0.00255765	0.114711	-1.56641
Hspe1	heat shock protein 1 (chaperonin 10)	-0.342697	5.39147	-3.44204	0.00258463	0.115563	-1.51317
U2af2	U2 small nuclear ribonucleoprotein auxiliary factor (U2AF) 2	-0.160193	8.18052	-3.33026	0.00259157	0.115563	-1.57538
Mapkapk5	MAP kinase-activated protein kinase 5	-0.723855	2.22802	-3.32437	0.002597	0.115563	-1.58012
Gm4977	eukaryotic translation elongation factor 1 alpha 1 pseudogene	0.522027	3.50319	3.32806	0.00260934	0.11581	-1.58122
mt-Co3	NA	-0.2031	7.13854	-3.35598	0.00263699	0.116733	-1.57276
Cbx6	chromobox 6	-0.182463	6.98977	-3.3162	0.00265102	0.11705	-1.5986
Map2	microtubule-associated protein 2	0.141415	9.03482	3.32575	0.00268488	0.117962	-1.60173
Gm5182	acetyl-Coenzyme A carboxylase alpha pseudogene	0.184828	7.00562	3.31107	0.00268551	0.117962	-1.6102
Tubb2b	tubulin, beta 2B class IIB	0.102099	10.1166	3.30451	0.00273026	0.119439	-1.62503
Cenpw	centromere protein W	-0.311434	5.04692	-3.30365	0.00273617	0.119439	-1.62697
Ppp1r16a	protein phosphatase 1, regulatory subunit 16A	-0.217773	5.82683	-3.30307	0.00274017	0.119439	-1.62828
Gm4950	proteasome (prosome, macropain) subunit, beta type 3 pseudogene	-0.462933	3.58299	-3.30183	0.00274874	0.119507	-1.63108
Rpsa-ps2	ribosomal protein SA, pseudogene 2	0.237431	7.48947	3.52189	0.00277188	0.119904	-1.52099
Ddr1	discoidin domain receptor family, member 1	-0.138742	8.29407	-3.29849	0.00277193	0.119904	-1.63862
Vars	valyl-tRNA synthetase	-0.13719	8.08278	-3.29565	0.00279177	0.120456	-1.64502
Tpbg	trophoblast glycoprotein	-0.299523	5.30759	-3.30324	0.00282086	0.121404	-1.64762
Slc9a6	solute carrier family 9 (sodium/hydrogen exchanger), member 6	-0.273931	5.56949	-3.29489	0.00283556	0.121729	-1.65586
Wnt6	wingless-type MMTV integration site family, member 6	1.17549	0.213414	3.285	0.00286754	0.122692	-1.66904
Cdk12	cyclin-dependent kinase 12	0.189225	6.61091	3.28433	0.00287238	0.122692	-1.67055
Gm7666	prohibitin pseudogene	0.19729	6.46156	3.28284	0.00288314	0.122843	-1.6739
1700029J07Rik	RIKEN cDNA 1700029J07 gene	-0.762319	1.94605	-3.27538	0.00293768	0.124855	-1.69071
Aida	axin interactor, dorsalization associated	-0.219543	5.7167	-3.27274	0.00295717	0.12512	-1.69663
Mapk8ip1	mitogen-activated protein kinase 8 interacting protein 1	-0.146205	7.46769	-3.27255	0.0029586	0.12512	-1.69707
Tmem119	transmembrane protein 119	-0.67875	2.33628	-3.27036	0.00297492	0.125499	-1.702
Neil3	nei like 3 (E. coli)	0.253064	5.40444	3.2674	0.00299708	0.125969	-1.70865
Tcea1-ps1	transcription elongation factor A (SII) 1, pseudogene 1	0.206438	6.14702	3.2669	0.00300086	0.125969	-1.70978
Meis1	Meis homeobox 1	0.624156	2.87254	3.26837	0.00302	0.125981	-1.71316
Cep350	centrosomal protein 350	0.279883	6.72029	3.50909	0.0030216	0.125981	-1.58602
Iqca	IQ motif containing with AAA domain	1.46123	-0.333854	3.26393	0.00302331	0.125981	-1.71646
Mdc1	mediator of DNA damage checkpoint 1	0.153802	7.66953	3.26263	0.0030332	0.126085	-1.71939
Sema3g	sema domain, immunoglobulin domain (Ig), short basic domain, secreted, (semaphorin) 3G	0.462561	3.28556	3.25967	0.00305576	0.126173	-1.72603
Pecr	peroxisomal trans-2-enoyl-CoA reductase	0.478882	3.08474	3.25893	0.00306142	0.126173	-1.72769
Mzt1	mitotic spindle organizing protein 1	-0.178858	6.5427	-3.25882	0.00306229	0.126173	-1.72795
Celf2	CUGBP, Elav-like family member 2	0.151991	8.28735	3.26076	0.00306493	0.126173	-1.72738
Hip1r	huntingtin interacting protein 1 related	-0.24298	5.42887	-3.25424	0.00309765	0.126929	-1.73823
Tomm7	translocase of outer mitochondrial membrane 7	-0.359828	5.3761	-3.4176	0.00310304	0.126929	-1.64967
Gm13340	NA	-0.350492	4.83666	-3.27575	0.00310563	0.126929	-1.72748
H1f10	H1.10 linker histone	-0.142992	7.78283	-3.25162	0.003118	0.127049	-1.7441
Snrpd1	small nuclear ribonucleoprotein D1	0.173823	7.03928	3.25081	0.00312438	0.127049	-1.74593
Sult4a1	sulfotransferase family 4A, member 1	-0.362602	4.39573	-3.24993	0.00313129	0.127049	-1.74791
Sptb	spectrin beta, erythrocytic	-0.56678	3.34632	-3.2821	0.0031384	0.127049	-1.73081
Dcaf10	DDB1 and CUL4 associated factor 10	-0.217218	5.61838	-3.24674	0.00315641	0.127475	-1.75507
Zfp275	zinc finger protein 275	-0.192546	6.46854	-3.24479	0.00317179	0.127544	-1.75943
Tspan13	tetraspanin 13	-0.16521	6.90945	-3.24358	0.00318145	0.127544	-1.76215
Phf6	PHD finger protein 6	-0.151394	7.76672	-3.24291	0.0031868	0.127544	-1.76366
Smc1a	structural maintenance of chromosomes 1A	0.135331	8.43781	3.24191	0.00319477	0.127544	-1.76589
Eya4	EYA transcriptional coactivator and phosphatase 4	-0.338499	4.71876	-3.24178	0.00319585	0.127544	-1.7662
Cbln2	cerebellin 2 precursor protein	0.402676	4.17604	3.2414	0.00320301	0.127544	-1.76789
Arf1	ADP-ribosylation factor 1	-0.137737	8.05695	-3.23981	0.00321157	0.127587	-1.77059
Xlr3a	X-linked lymphocyte-regulated 3A	0.98901	0.900908	3.23825	0.00322419	0.127679	-1.7741
2610035F20Rik	RIKEN cDNA 2610035F20 gene	-0.707365	4.06562	-3.66594	0.00322888	0.127679	-1.56042
Kidins220	kinase D-interacting substrate 220	0.157699	7.64496	3.23377	0.00326048	0.128439	-1.78413
Rpl18a	ribosomal protein L18A	-0.306245	6.64097	-3.55083	0.00326317	0.128439	-1.61865
Atp5h	ATP synthase, H+ transporting, mitochondrial F0 complex, subunit D	-0.384605	3.82121	-3.2304	0.00328811	0.129123	-1.79169
Thbd	thrombomodulin	0.595838	2.76979	3.21978	0.0033765	0.132185	-1.81544
Abcc9	ATP-binding cassette, sub-family C (CFTR/MRP), member 9	0.406804	4.29186	3.23696	0.0033816	0.132185	-1.8063
Diras2	DIRAS family, GTP-binding RAS-like 2	1.13228	0.571638	3.21433	0.00342276	0.132845	-1.82762
Gm10069	predicted gene 10069	-0.781144	1.97069	-3.21329	0.00343165	0.132845	-1.82994
Mki67	antigen identified by monoclonal antibody Ki 67	0.286012	9.36155	3.97097	0.00344036	0.132845	-1.48965
Tecpr1	tectonin beta-propeller repeat containing 1	-0.218685	5.76951	-3.21221	0.00344096	0.132845	-1.83236
Gm21926	NLR family, pyrin domain containing 2 pseudogene	0.266087	5.2272	3.20846	0.0034733	0.132845	-1.84074
Zbtb12	zinc finger and BTB domain containing 12	-0.183296	6.83807	-3.20823	0.00347527	0.132845	-1.84124
Drc7	dynein regulatory complex subunit 7	1.28319	0.353738	3.20757	0.00348101	0.132845	-1.84272
Gm48583	NA	0.284842	5.4405	3.22471	0.00348283	0.132845	-1.8329
Rusc2	RUN and SH3 domain containing 2	0.248027	5.55118	3.20713	0.00348481	0.132845	-1.8437
Nudt9	nudix (nucleoside diphosphate linked moiety X)-type motif 9	0.282503	5.06771	3.20678	0.00348787	0.132845	-1.84448
Dmxl1	Dmx-like 1	0.235689	6.07129	3.2166	0.00349754	0.132845	-1.84046
Gm3756	tubulin, alpha 1B pseudogene	0.279514	6.62752	3.43886	0.00349792	0.132845	-1.71947
Tmem163	transmembrane protein 163	0.380581	4.17788	3.20541	0.00349983	0.132845	-1.84755
Tbx2	T-box 2	0.553913	2.88688	3.20267	0.00352384	0.133164	-1.85366
Gm20161	predicted gene, 20161	-1.61106	-0.55913	-3.20213	0.00352858	0.133164	-1.85487
Wdr60	WD repeat domain 60	0.277604	4.8042	3.20178	0.00353167	0.133164	-1.85565
Tdg-ps2	thymine DNA glycosylase, pseudogene 2	0.292908	4.81199	3.19957	0.00355118	0.1335	-1.86058
Chchd2	coiled-coil-helix-coiled-coil-helix domain containing 2	-0.781703	4.35381	-3.83629	0.003563	0.1335	-1.56113
Zic5	zinc finger protein of the cerebellum 5	-0.394397	5.57771	-3.50463	0.00357449	0.1335	-1.70205
Cenpv	centromere protein V	0.214832	6.00174	3.19617	0.00358138	0.1335	-1.86816
Kif9	kinesin family member 9	0.644709	2.3015	3.19576	0.00358506	0.1335	-1.86907
Gm5527	predicted gene 5527	0.354956	4.62769	3.20311	0.00358757	0.1335	-1.86513
Gm11223	stathmin 1 pseudogene	0.124663	9.54431	3.19744	0.00366706	0.136161	-1.88285
Gm10819	phosphatidylethanolamine-binding protein pseudogene	0.160531	7.08015	3.18379	0.00369357	0.136353	-1.89575
Rps12-ps3	ribosomal protein S12, pseudogene 3	-0.408628	4.75872	-3.31141	0.00369879	0.136353	-1.82332
Igfbpl1	insulin-like growth factor binding protein-like 1	-0.178732	8.28115	-3.29252	0.00370357	0.136353	-1.83458
Srsf3-ps	serine and arginine rich splicing factor 3, pseudogene	0.182774	6.64358	3.1821	0.00370906	0.136353	-1.89949
Hspg2	perlecan (heparan sulfate proteoglycan 2)	0.179258	6.96845	3.18176	0.00371225	0.136353	-1.90026
Gm27544	NA	-0.400075	3.78285	-3.17447	0.00378021	0.138551	-1.91648
Tril	TLR4 interactor with leucine-rich repeats	-0.454971	4.90306	-3.4274	0.00379959	0.13873	-1.78061
Slc25a24	solute carrier family 25 (mitochondrial carrier, phosphate carrier), member 24	0.29438	4.74649	3.17129	0.00381016	0.13873	-1.92353
Ep300	E1A binding protein p300	0.174113	7.2614	3.17034	0.00381917	0.13873	-1.92564
Sfr1	SWI5 dependent recombination repair 1	0.152411	7.97335	3.17024	0.00382014	0.13873	-1.92587
Mga	MAX gene associated	0.352436	7.18842	3.74716	0.00382588	0.13873	-1.64397
Dynll2	dynein light chain LC8-type 2	-0.127417	8.45695	-3.16821	0.00383943	0.13873	-1.93037
Gm10075	high mobility group protein B1 pseudogene	1.0095	4.68829	4.18435	0.00384208	0.13873	-1.50266
Ier2	immediate early response 2	-0.270582	5.20731	-3.16515	0.0038688	0.139363	-1.93718
Gm14335	TAF9 RNA polymerase II, TATA box binding protein (TBP)-associated factor pseudogene	0.609336	2.52286	3.1644	0.00387596	0.139363	-1.93884
Dync1h1	dynein cytoplasmic 1 heavy chain 1	0.238637	8.95715	3.64187	0.00388865	0.139525	-1.69779
Tagln3	transgelin 3	0.192125	6.60069	3.16121	0.00390678	0.139618	-1.94591
Mapkapk3	mitogen-activated protein kinase-activated protein kinase 3	-0.671197	1.99737	-3.16032	0.00391547	0.139618	-1.9479
Alpl	alkaline phosphatase, liver/bone/kidney	0.391839	3.82838	3.15984	0.00392009	0.139618	-1.94896
Gm50107	NA	-0.541049	3.20354	-3.16255	0.00392402	0.139618	-1.94795
Tmcc1	transmembrane and coiled coil domains 1	0.127132	8.83883	3.1584	0.00393417	0.139688	-1.95216
Atp2b4	ATPase, Ca++ transporting, plasma membrane 4	0.229131	5.71795	3.15749	0.00394303	0.139711	-1.95417
Gm5454	predicted gene 5454	0.473994	3.38127	3.15378	0.0039795	0.140209	-1.96239
Gm12727	microtubule-associated protein 1 light chain 3 copy 4	-1.01264	0.714886	-3.15334	0.00398384	0.140209	-1.96337
Mfsd14b	major facilitator superfamily domain containing 14B	-0.229912	5.68236	-3.15321	0.00398515	0.140209	-1.96366
Ank3	ankyrin 3, epithelial	0.371218	6.51328	3.64273	0.00399589	0.140209	-1.71592
Rps16	ribosomal protein S16	-0.571532	3.95669	-3.35422	0.00399823	0.140209	-1.8519
Ccdc17	coiled-coil domain containing 17	-0.845416	1.41588	-3.1475	0.00404197	0.141452	-1.97631
Rps19-ps6	ribosomal protein S19, pseudogene 6	-0.232427	8.05063	-3.44859	0.00406715	0.142042	-1.81562
Smad4	SMAD family member 4	-0.152864	7.51681	-3.14327	0.0040846	0.14236	-1.98568
Gm26789	NA	1.56015	-0.44887	3.13992	0.00411868	0.143254	-1.9931
Gm24270	NA	-0.813736	9.08455	-4.39966	0.00412918	0.143327	-1.4996
Gm20045	predicted gene, 20045	-0.700989	1.78197	-3.13647	0.00415405	0.143627	-2.00074
Eif2d	eukaryotic translation initiation factor 2D	0.205176	5.791	3.13543	0.00416474	0.143627	-2.00304
Bmp5	bone morphogenetic protein 5	-0.601717	2.63832	-3.13434	0.00417605	0.143627	-2.00546
Rpl6	ribosomal protein L6	-0.224292	5.80115	-3.13373	0.00418235	0.143627	-2.0068
Slc4a5	solute carrier family 4, sodium bicarbonate cotransporter, member 5	0.725621	2.08381	3.13344	0.00418531	0.143627	-2.00744
Islr2	immunoglobulin superfamily containing leucine-rich repeat 2	0.192744	8.65265	3.35909	0.00418838	0.143627	-1.88007
Chchd2-ps	coiled-coil-helix-coiled-coil-helix domain containing 2, pseudogene	0.229738	5.56481	3.12829	0.00423908	0.144467	-2.01883
Pdzph1	PDZ and pleckstrin homology domains 1	0.608053	2.4456	3.12804	0.00424163	0.144467	-2.01937
Nfasc	neurofascin	0.194094	6.64509	3.12664	0.0042614	0.144467	-2.02323
Nrxn2	neurexin II	0.200876	5.88763	3.12558	0.0042676	0.144467	-2.02482
U2surp	U2 snRNP-associated SURP domain containing	0.141599	7.73787	3.12461	0.00427784	0.144467	-2.02696
Gab2	growth factor receptor bound protein 2-associated protein 2	0.312655	4.67294	3.12403	0.00428393	0.144467	-2.02823
Gm3219	B-cell CLL/lymphoma 7C pseudogene	-0.620901	2.28861	-3.12398	0.00428452	0.144467	-2.02835
Traf3ip2	TRAF3 interacting protein 2	0.56721	2.70445	3.12397	0.00428458	0.144467	-2.02836
Rps24	ribosomal protein S24	-0.328448	7.25029	-3.63235	0.00428918	0.144467	-1.76831
Lratd1	LRAT domain containing 1	0.308657	4.33716	3.12232	0.00430209	0.144617	-2.032
Shisal1	shisa like 1	0.265515	5.06997	3.12107	0.00431541	0.144779	-2.03476
Cdh24	cadherin-like 24	-0.187946	6.21204	-3.11724	0.00435649	0.145422	-2.04322
Sema4d	sema domain, immunoglobulin domain (Ig), transmembrane domain (TM) and short cytoplasmic domain, (semaphorin) 4D	-0.262876	4.81293	-3.11659	0.00436349	0.145422	-2.04465
Gatm	glycine amidinotransferase (L-arginine:glycine amidinotransferase)	-0.383881	3.86739	-3.11617	0.00436802	0.145422	-2.04558
Rspo3	R-spondin 3	-0.552195	5.96659	-3.88648	0.00437489	0.145422	-1.68525
Plvap	plasmalemma vesicle associated protein	0.306706	4.63638	3.11494	0.00438133	0.145422	-2.04829
Phf14	PHD finger protein 14	0.146082	7.12626	3.11408	0.00439062	0.145422	-2.05018
Gm12350	coiled-coil-helix-coiled-coil-helix domain containing 2 pseudogene	-0.21317	6.01746	-3.11361	0.00439576	0.145422	-2.05123
mt-Nd6	NA	-0.252493	7.65471	-3.434	0.00440286	0.145422	-1.87549
Hmgb1-ps2	high mobility group box 1, pseudogene 2	0.279778	5.66299	3.17051	0.00441555	0.14556	-2.01944
Rps24-ps3	ribosomal protein S24, pseudogene 3	0.145159	7.94934	3.10717	0.00446622	0.146945	-2.06541
Akr7a5	aldo-keto reductase family 7, member A5 (aflatoxin aldehyde reductase)	-0.271789	4.91401	-3.10326	0.00450958	0.147534	-2.07403
Rpl7a	ribosomal protein L7A	-0.213755	6.3407	-3.11288	0.00451414	0.147534	-2.06868
Gm6123	pyruvate dehydrogenase (lipoamide) beta pseudogene	0.293516	4.85299	3.10148	0.00452949	0.147534	-2.07796
Gng5	guanine nucleotide binding protein (G protein), gamma 5	-0.504586	3.61783	-3.14014	0.00453882	0.147534	-2.05542
Fam53c	family with sequence similarity 53, member C	-0.184517	6.39665	-3.09991	0.00454703	0.147534	-2.08141
Hmgcs1	3-hydroxy-3-methylglutaryl-Coenzyme A synthase 1	0.11522	8.89855	3.09988	0.00454738	0.147534	-2.08148
Dnajb6-ps	DnaJ heat shock protein family (Hsp40) member B6, pseudogene	0.263501	5.05501	3.09778	0.00457103	0.147534	-2.08611
Prdx6	peroxiredoxin 6	-0.157687	7.3641	-3.09669	0.00458324	0.147534	-2.08848
Onecut2	one cut domain, family member 2	-0.899614	1.90503	-3.15986	0.00459153	0.147534	-2.05095
Chd9	chromodomain helicase DNA binding protein 9	0.196624	6.48322	3.0957	0.00459452	0.147534	-2.09068
Zkscan5	zinc finger with KRAB and SCAN domains 5	0.258151	4.97444	3.09387	0.00461533	0.147534	-2.09471
Snrpg	small nuclear ribonucleoprotein polypeptide G	-0.501206	3.0374	-3.09372	0.004617	0.147534	-2.09503
Gm6087	tera pseudogene	0.281203	5.1987	3.09403	0.00461866	0.147534	-2.09506
Notch4	notch 4	0.317839	4.25663	3.0928	0.00462747	0.147534	-2.09705
Gm13461	RAN, member RAS oncogene family, pseudogene	-0.119519	8.58266	-3.09269	0.00462874	0.147534	-2.09729
Cyfip2	cytoplasmic FMR1 interacting protein 2	0.154469	7.1121	3.09265	0.00462912	0.147534	-2.09737
Gp9	glycoprotein 9 (platelet)	-1.68645	-0.68332	-3.09247	0.00463126	0.147534	-2.09778
Prickle2	prickle planar cell polarity protein 2	0.512445	3.20334	3.09098	0.0046483	0.1478	-2.10105
Reln	reelin	0.33808	6.814	3.54684	0.00467397	0.148089	-1.86294
Gm4754	predicted gene 4754	0.26288	5.68479	3.11806	0.0046828	0.148089	-2.08891
Arhgap32	Rho GTPase activating protein 32	0.184692	6.42908	3.08666	0.00469799	0.148089	-2.11053
Rnf157	ring finger protein 157	0.23932	6.07209	3.12254	0.00469844	0.148089	-2.08828
Abca4	ATP-binding cassette, sub-family A (ABC1), member 4	0.81699	1.28954	3.08642	0.00470083	0.148089	-2.11107
Lemd2	LEM domain containing 2	-0.204827	5.98594	-3.08267	0.0047444	0.149186	-2.1193
A330076H08Rik	RIKEN cDNA A330076H08 gene	0.767115	1.6885	3.07932	0.00478377	0.150147	-2.12666
Mmrn1	multimerin 1	-0.370253	4.26546	-3.07798	0.0047995	0.150364	-2.12959
Pcdhb21	protocadherin beta 21	1.01722	0.527061	3.07488	0.00483635	0.15124	-2.13641
Yipf5	Yip1 domain family, member 5	-0.224934	5.68652	-3.07312	0.00485728	0.151617	-2.14026
Smco4	single-pass membrane protein with coiled-coil domains 4	-0.416357	3.64833	-3.06904	0.00490631	0.152867	-2.14921
Odf2	outer dense fiber of sperm tails 2	0.13668	7.76736	3.0671	0.00492981	0.153153	-2.15346
Tgfbr3	transforming growth factor, beta receptor III	0.400426	3.76744	3.06632	0.00493919	0.153153	-2.15516
Stmn2	stathmin-like 2	0.201054	6.99545	3.11961	0.00495367	0.153153	-2.1238
Satb2	special AT-rich sequence binding protein 2	-0.362642	4.0402	-3.065	0.0049553	0.153153	-2.15806
Nefl	neurofilament, light polypeptide	-0.659359	2.39599	-3.06397	0.0049678	0.153153	-2.1603
Cenpa	centromere protein A	-0.152253	7.5036	-3.06384	0.00496941	0.153153	-2.16059
Wnt7b	wingless-type MMTV integration site family, member 7B	-0.356349	6.92939	-3.58938	0.00502074	0.154341	-1.89238
Klk8	kallikrein related-peptidase 8	0.821413	1.24015	3.05923	0.00502605	0.154341	-2.17069
E4f1	E4F transcription factor 1	-0.245467	5.11925	-3.05841	0.0050362	0.154374	-2.17248
Slc37a3	solute carrier family 37 (glycerol-3-phosphate transporter), member 3	-0.182906	6.26815	-3.05543	0.0050732	0.155229	-2.179
Dnah5	dynein, axonemal, heavy chain 5	1.18175	-0.0101944	3.05417	0.00508888	0.15543	-2.18175
Gm5937	predicted gene 5937	0.524057	4.3369	3.2905	0.00510419	0.155618	-2.04555
Kdelr1	KDEL (Lys-Asp-Glu-Leu) endoplasmic reticulum protein retention receptor 1	-0.176768	6.52675	-3.05055	0.00513429	0.156018	-2.18966
Ddx49	DEAD box helicase 49	0.259871	5.15491	3.05045	0.0051356	0.156018	-2.18989
Plppr3	phospholipid phosphatase related 3	-0.154402	7.14333	-3.04824	0.00516358	0.156402	-2.19473
Reep6	receptor accessory protein 6	0.773996	1.62589	3.048	0.00516661	0.156402	-2.19525
Nrk	Nik related kinase	0.438163	3.39385	3.0462	0.00518938	0.156813	-2.19917
Hba-x	hemoglobin X, alpha-like embryonic chain in Hba complex	-0.365725	7.94	-3.77438	0.00524234	0.157945	-1.8486
Wwp1	WW domain containing E3 ubiquitin protein ligase 1	0.222528	5.4084	3.04183	0.00524538	0.157945	-2.20872
Ier5	immediate early response 5	-0.171044	7.02298	-3.03953	0.00527503	0.158019	-2.21374
Adamts15	a disintegrin-like and metallopeptidase (reprolysin type) with thrombospondin type 1 motif, 15	0.456842	4.13273	3.12835	0.00527565	0.158019	-2.15854
Stk17b	serine/threonine kinase 17b (apoptosis-inducing)	-0.376743	4.12995	-3.03889	0.0052833	0.158019	-2.21513
Gria2	glutamate receptor, ionotropic, AMPA2 (alpha 2)	0.231956	6.97259	3.19648	0.00528491	0.158019	-2.11977
Brcc3	BRCA1/BRCA2-containing complex, subunit 3	-0.205421	5.62737	-3.03768	0.00529901	0.158163	-2.21777
Vwa1	von Willebrand factor A domain containing 1	-0.382155	3.93458	-3.03628	0.00531721	0.158429	-2.22082
Snrpn	small nuclear ribonucleoprotein N	0.219455	5.71082	3.03372	0.00535063	0.159146	-2.2264
Acss1	acyl-CoA synthetase short-chain family member 1	0.214524	5.98227	3.03223	0.00537027	0.159314	-2.22966
Ash1l	ASH1 like histone lysine methyltransferase	0.180298	7.0628	3.04256	0.00537498	0.159314	-2.22356
Rps3a3	ribosomal protein S3A3	-0.208667	6.25511	-3.03419	0.005387	0.159393	-2.23034
Gm13039	ribosomal protein L7A pseudogene	0.697657	2.16122	3.02867	0.00541727	0.159611	-2.23742
Elob	elongin B	-0.235159	5.67477	-3.02848	0.0054198	0.159611	-2.23783
Ndst3	N-deacetylase/N-sulfotransferase (heparan glucosaminyl) 3	0.451585	3.44203	3.02776	0.00542936	0.159611	-2.2394
Nudt10	nudix (nucleoside diphosphate linked moiety X)-type motif 10	-0.344951	4.12957	-3.02757	0.0054318	0.159611	-2.2398
Fblim1	filamin binding LIM protein 1	-0.400117	3.82993	-3.02402	0.00547921	0.160727	-2.24753
Thbs1	thrombospondin 1	-0.501591	5.5595	-3.56243	0.00549953	0.160737	-1.96456
Ccdc40	coiled-coil domain containing 40	0.27535	4.93971	3.02208	0.00550538	0.160737	-2.25177
Mpeg1	macrophage expressed gene 1	-0.596961	2.74325	-3.02439	0.00551012	0.160737	-2.2508
Ppp1r14b	protein phosphatase 1, regulatory inhibitor subunit 14B	-0.169877	6.98686	-3.02119	0.0055173	0.160737	-2.25369
Slc25a3	solute carrier family 25 (mitochondrial carrier, phosphate carrier), member 3	-0.120728	8.54608	-3.01978	0.00553636	0.161017	-2.25676
Casp2	caspase 2	-0.17795	6.74259	-3.01862	0.00555215	0.161201	-2.25929
Pitpnc1	phosphatidylinositol transfer protein, cytoplasmic 1	0.196428	6.04497	3.01697	0.00557456	0.161577	-2.26288
Bin2	bridging integrator 2	-0.934744	1.012	-3.01401	0.00561512	0.162472	-2.26932
Dynll1	dynein light chain LC8-type 1	-0.208591	7.77287	-3.20134	0.0056245	0.162472	-2.15684
Rpl18-ps2	ribosomal protein L18, pseudogene 2	0.147645	7.20008	3.01145	0.00565037	0.162844	-2.27489
Rps15a	ribosomal protein S15A	-0.39699	6.90266	-3.63918	0.00565876	0.162844	-1.95178
Gm6104	high mobility group box 3 pseudogene	0.148313	7.80973	3.01031	0.00566604	0.162844	-2.27735
Grin2b	glutamate receptor, ionotropic, NMDA2B (epsilon 2)	0.677695	2.34149	3.00888	0.00573081	0.164428	-2.28535
Hdac1	histone deacetylase 1	-0.286749	5.04224	-3.00511	0.00575311	0.164553	-2.29022
Id3	inhibitor of DNA binding 3	-0.287321	6.06554	-3.17671	0.00576554	0.164553	-2.18658
Gm8524	histone H3.3-like	0.370522	3.90318	3.00303	0.00576769	0.164553	-2.29316
Gm14295	predicted gene 14295	0.455954	3.16532	3.00215	0.00578012	0.164553	-2.29507
Pbx3	pre B cell leukemia homeobox 3	0.309909	5.22019	3.05812	0.00579139	0.164553	-2.26042
Ubac2	ubiquitin associated domain containing 2	-0.224071	5.41114	-3.0007	0.00580064	0.164553	-2.29822
Gm43712	NA	-0.80311	2.79892	-3.19791	0.00580275	0.164553	-2.17866
Srpk2	serine/arginine-rich protein specific kinase 2	0.152751	7.03957	2.99964	0.00581558	0.164643	-2.30051
Otud5	OTU domain containing 5	-0.167561	6.93883	-2.99797	0.00583939	0.164919	-2.30414
Atp1a2	ATPase, Na+/K+ transporting, alpha 2 polypeptide	0.278034	6.02466	3.13862	0.00584468	0.164919	-2.2173
Vps13c	vacuolar protein sorting 13C	0.293962	5.49797	3.07556	0.00586115	0.164991	-2.25707
Ptgfrn	prostaglandin F2 receptor negative regulator	-0.151579	8.0136	-3.00758	0.00586676	0.164991	-2.30076
Snrpert	small nuclear ribonucleoprotein E, pseudogene	-0.260023	5.64529	-3.02797	0.00588163	0.164991	-2.28916
Firre	functional intergenic repeating RNA element	-0.188268	6.58375	-2.99313	0.00591483	0.164991	-2.31527
Pfdn5	prefoldin 5	-0.243182	5.70366	-3.00214	0.00592046	0.164991	-2.30995
Gm26384	NA	-1.55185	-0.839844	-2.99211	0.00592344	0.164991	-2.31684
Ndufs6b	NADH:ubiquinone oxidoreductase subunit S6B	-0.823237	1.40253	-2.99107	0.00593842	0.164991	-2.31908
Chd4	chromodomain helicase DNA binding protein 4	0.129968	9.47615	3.04483	0.00594634	0.164991	-2.28526
Nell2	NEL-like 2	0.203774	6.42646	3.00167	0.00596672	0.164991	-2.31508
D430041D05Rik	RIKEN cDNA D430041D05 gene	0.268872	5.01405	2.98898	0.00596881	0.164991	-2.32362
Akap11	A kinase (PRKA) anchor protein 11	0.151026	7.14255	2.98897	0.00596895	0.164991	-2.32364
Ylpm1	YLP motif containing 1	0.168761	7.33555	2.99794	0.0059766	0.164991	-2.31854
Gpr83	G protein-coupled receptor 83	1.51694	-0.496072	2.98838	0.0059775	0.164991	-2.32491
Shank2	SH3 and multiple ankyrin repeat domains 2	0.34355	4.11641	2.98763	0.00598855	0.164991	-2.32655
Rgs7	regulator of G protein signaling 7	0.676474	1.87261	2.98663	0.00600311	0.164991	-2.32871
Rbm38	RNA binding motif protein 38	-0.198431	6.07761	-2.98632	0.00600764	0.164991	-2.32938
Gm13232	predicted gene 13232	0.30278	4.77219	2.98573	0.00601632	0.164991	-2.33066
Gm5946	predicted gene 5946	0.578549	2.32565	2.98486	0.00602897	0.164991	-2.33253
E130114P18Rik	RIKEN cDNA E130114P18 gene	0.20631	5.94035	2.98265	0.00606164	0.164991	-2.33733
Btf3	basic transcription factor 3	-0.338041	4.70472	-3.00605	0.00607206	0.164991	-2.32307
Phka1	phosphorylase kinase alpha 1	0.285184	4.63816	2.98192	0.00607239	0.164991	-2.3389
Med12	mediator complex subunit 12	0.160932	6.78588	2.98187	0.00607309	0.164991	-2.33901
Slc38a5	solute carrier family 38, member 5	-1.33001	0.728853	-3.09398	0.00607867	0.164991	-2.26864
Rspo2	R-spondin 2	-0.60297	5.60785	-3.70296	0.00608348	0.164991	-1.97531
Gabra2	gamma-aminobutyric acid (GABA) A receptor, subunit alpha 2	-0.424984	3.64656	-2.98078	0.00608927	0.164991	-2.34137
Gm14567	polymerase (RNA) II (DNA directed) polypeptide K pseudogene	-0.380061	4.0417	-2.97965	0.00610601	0.165182	-2.34381
Tnpo2	transportin 2 (importin 3, karyopherin beta 2b)	-0.152351	7.65688	-2.97642	0.00615425	0.165446	-2.3508
Armc7	armadillo repeat containing 7	0.464121	2.90943	2.97607	0.00615942	0.165446	-2.35154
Rtl8c	retrotransposon Gag like 8C	0.427293	3.1979	2.97553	0.00616758	0.165446	-2.35272
Cdkn1b	cyclin-dependent kinase inhibitor 1B	-0.170548	7.23757	-2.98432	0.00617045	0.165446	-2.34719
Pctp	phosphatidylcholine transfer protein	0.495286	3.12033	2.97467	0.00618046	0.165446	-2.35457
Gm5879	60S ribosomal protein L3 related	0.209379	5.79359	2.9744	0.00618453	0.165446	-2.35515
Gm3257	predicted gene 3257	1.30558	-0.506867	2.97393	0.00619154	0.165446	-2.35616
Nrgn	neurogranin	-0.781071	1.65907	-2.97381	0.00619342	0.165446	-2.35643
Tal1	T cell acute lymphocytic leukemia 1	-0.503871	3.21417	-2.97372	0.00622746	0.165845	-2.35986
Srcin1	SRC kinase signaling inhibitor 1	-0.17633	6.09587	-2.97153	0.00622782	0.165845	-2.36135
Htra2	HtrA serine peptidase 2	0.249849	4.85618	2.96932	0.00626137	0.166317	-2.36612
Map1s	microtubule-associated protein 1S	-0.214727	5.77357	-2.96908	0.00626508	0.166317	-2.36664
Ripor2	RHO family interacting cell polarization regulator 2	0.446928	3.35285	2.96599	0.00631234	0.167001	-2.37331
Cntn1	contactin 1	0.626771	2.5468	2.96863	0.00631959	0.167001	-2.37226
Gm13464	glyceraldehyde-3-phosphate dehydrogenase pseudogene	0.794634	1.43855	2.96548	0.00632022	0.167001	-2.37442
Plekhn1	pleckstrin homology domain containing, family N member 1	-0.191139	6.37366	-2.96255	0.00636524	0.16793	-2.38072
Megf6	multiple EGF-like-domains 6	-0.217679	5.56933	-2.9615	0.0063815	0.168099	-2.38299
Usp34	ubiquitin specific peptidase 34	0.200407	7.5788	3.10052	0.00640894	0.168561	-2.29782
2810429I04Rik	RIKEN cDNA 2810429I04 gene	0.345657	3.96442	2.95793	0.00643716	0.169042	-2.39069
Gm12338	cytochrome c oxidase, subunit VIIc pseudogene	-0.22248	6.53929	-3.03524	0.0064496	0.169109	-2.34177
Ifitm2	interferon induced transmembrane protein 2	0.313199	4.41621	2.9557	0.00647207	0.169221	-2.39549
Ier3ip1	immediate early response 3 interacting protein 1	-0.208766	5.62811	-2.9556	0.00647375	0.169221	-2.39572
Gnmt	glycine N-methyltransferase	1.40818	-0.593359	2.95441	0.00649245	0.169385	-2.39828
Rpl27a	ribosomal protein L27A	-0.265727	5.219	-2.95393	0.00649989	0.169385	-2.3993
Prdx4	peroxiredoxin 4	-0.196553	6.06884	-2.95234	0.00652509	0.169782	-2.40273
Dedd2	death effector domain-containing DNA binding protein 2	-0.303817	4.45019	-2.9507	0.00655114	0.169892	-2.40627
Tshr	thyroid stimulating hormone receptor	0.836249	1.22595	2.9506	0.00655265	0.169892	-2.40647
Wasl	WASP like actin nucleation promoting factor	-0.18675	6.21232	-2.95019	0.00655923	0.169892	-2.40736
Fam171b	family with sequence similarity 171, member B	0.160225	6.99652	2.94865	0.00658377	0.169973	-2.41067
Bod1l	biorientation of chromosomes in cell division 1-like	0.181961	6.4909	2.94794	0.00659516	0.169973	-2.41221
Rps18-ps3	ribosomal protein S18, pseudogene 3	0.266135	6.08167	3.07401	0.00660126	0.169973	-2.33223
Vps13d	vacuolar protein sorting 13D	0.212857	5.7907	2.94749	0.00660226	0.169973	-2.41316
Sncaip	synuclein, alpha interacting protein (synphilin)	0.255833	5.26898	2.94524	0.00663839	0.170646	-2.418
Psma2	proteasome subunit alpha 2	-0.170262	6.51287	-2.94105	0.00670624	0.17213	-2.42702
Zfp442	zinc finger protein 442	0.529211	2.84385	2.94021	0.00671994	0.172223	-2.42883
Morf4l1-ps1	mortality factor 4 like 1, pseudogene 1	0.181846	6.3992	2.93887	0.00674169	0.172283	-2.4317
1700006J14Rik	RIKEN cDNA 1700006J14 gene	1.16742	0.046524	2.93882	0.00674252	0.172283	-2.4318
Gm13408	ribosomal protein S3A pseudogene	0.658522	4.91847	3.5431	0.00676732	0.172658	-2.1096
Ptprz1	protein tyrosine phosphatase, receptor type Z, polypeptide 1	0.522485	7.53692	3.86087	0.0068097	0.173323	-1.99533
Gm34785	predicted gene, 34785	-1.20772	0.226333	-2.93439	0.0068153	0.173323	-2.44132
Rps15a-ps5	ribosomal protein S15A, pseudogene 5	0.219112	5.68947	2.93366	0.00682735	0.173323	-2.44289
Efna5	ephrin A5	-0.297229	4.47973	-2.93325	0.00683406	0.173323	-2.44376
Gm9833	myelin basic protein expression factor 2, repressor pseudogene	0.149234	7.30246	2.93215	0.00685235	0.173528	-2.44613
Znrd1	zinc ribbon domain containing 1	-0.270645	4.71566	-2.92937	0.00689858	0.17444	-2.45209
Cetn3	centrin 3	0.156645	7.03916	2.92711	0.0069364	0.175032	-2.45694
Slc22a17	solute carrier family 22 (organic cation transporter), member 17	-0.15986	6.94605	-2.92675	0.00694252	0.175032	-2.45772
Pgam5	phosphoglycerate mutase family member 5	-0.201112	6.29224	-2.92977	0.00695882	0.175035	-2.45709
B3galt2	UDP-Gal:betaGlcNAc beta 1,3-galactosyltransferase, polypeptide 2	0.628237	2.19132	2.92552	0.00696319	0.175035	-2.46035
Pcna-ps2	proliferating cell nuclear antigen pseudogene 2	0.132108	8.06397	2.92478	0.0069756	0.175076	-2.46193
Ybx3	Y box protein 3	-0.140419	7.10539	-2.9242	0.00698536	0.175076	-2.46317
Vgll4	vestigial like family member 4	-0.206475	5.90905	-2.92246	0.00701481	0.175556	-2.4669
Hmga1	high mobility group AT-hook 1	-0.197218	5.95719	-2.91968	0.00706215	0.176481	-2.47286
Dab1	disabled 1	0.14767	7.05769	2.91856	0.00708124	0.176699	-2.47525
Cfap45	cilia and flagella associated protein 45	0.690387	1.85404	2.91719	0.00710481	0.177028	-2.47819
Gm14038	zinc finger, AN1-type domain 1 pseudogene	0.409861	3.45441	2.91436	0.00715351	0.177981	-2.48425
Tubb1	tubulin, beta 1 class VI	-0.796275	1.24904	-2.91297	0.00717752	0.178318	-2.48721
Tnfaip8l2	tumor necrosis factor, alpha-induced protein 8-like 2	-1.41392	-0.538645	-2.91088	0.00721393	0.178962	-2.4917
Arpc4	actin related protein 2/3 complex, subunit 4	-0.181613	6.43181	-2.90832	0.00725856	0.179618	-2.49716
Krt7	keratin 7	1.39081	-0.568776	2.90816	0.00726143	0.179618	-2.49751
Gm12164	ferritin light chain 1 pseudogene	0.518417	2.64265	2.90664	0.00728815	0.179929	-2.50076
Cldnd1	claudin domain containing 1	-0.178983	6.10391	-2.90624	0.00729512	0.179929	-2.50161
Gm4786	predicted gene 4786	-0.570456	2.89514	-2.91819	0.0073233	0.180363	-2.4958
Pou6f1	POU domain, class 6, transcription factor 1	0.19276	5.84993	2.90178	0.00737403	0.18135	-2.51113
Gm18649	ubiquitin-conjugating enzyme E2C pseudogene	0.91898	0.563861	2.90046	0.00739762	0.181426	-2.51396
Gramd1a	GRAM domain containing 1A	-0.147322	7.35014	-2.90041	0.00739842	0.181426	-2.51406
Gm12919	karyopherin (importin) alpha 2 pseudogene	0.539618	2.62316	2.89946	0.00741535	0.181433	-2.51608
Slc7a11	solute carrier family 7 (cationic amino acid transporter, y+ system), member 11	0.381756	3.88034	2.8988	0.00742723	0.181433	-2.5175
Tsc22d4	TSC22 domain family, member 4	-0.208822	5.77598	-2.89849	0.00743276	0.181433	-2.51816
Farp2	FERM, RhoGEF and pleckstrin domain protein 2	0.411856	3.49094	2.89802	0.00744129	0.181433	-2.51917
Sptbn1	spectrin beta, non-erythrocytic 1	0.156156	8.03713	2.93609	0.00748087	0.182138	-2.49664
Arsg	arylsulfatase G	0.492934	2.80929	2.89432	0.00750792	0.182536	-2.52706
Arl5b	ADP-ribosylation factor-like 5B	-0.157872	6.71704	-2.89342	0.00752411	0.182669	-2.52897
Rbm8a2	RNA binding motif protein 8A2	0.248164	4.85402	2.89184	0.00755282	0.18307	-2.53234
Hgh1	HGH1 homolog	-0.331386	4.1715	-2.89112	0.0075659	0.18307	-2.53387
Polr1d	polymerase (RNA) I polypeptide D	-0.205373	5.4377	-2.89074	0.00757288	0.18307	-2.53469
Gm12799	RNA binding motif protein 10 pseudogene	0.228292	5.31639	2.88857	0.00761259	0.18377	-2.53932
Mx2	MX dynamin-like GTPase 2	1.38232	-0.456057	2.88722	0.0076374	0.183813	-2.5422
Slc35b1	solute carrier family 35, member B1	-0.195545	5.72923	-2.88619	0.00765621	0.183813	-2.54437
Gm14322	predicted gene 14322	-0.717575	1.89283	-2.88619	0.00765628	0.183813	-2.54438
Hdac6	histone deacetylase 6	-0.156095	6.80257	-2.88521	0.00767431	0.183813	-2.54646
Nexn	nexilin	0.59442	2.15655	2.8848	0.00768197	0.183813	-2.54734
Exoc3	exocyst complex component 3	0.162258	6.73894	2.88445	0.00768841	0.183813	-2.54809
4930447C04Rik	RIKEN cDNA 4930447C04 gene	0.610515	1.87743	2.88401	0.0076965	0.183813	-2.54902
Lrrc8a	leucine rich repeat containing 8A VRAC subunit A	-0.337298	3.85308	-2.88379	0.00770067	0.183813	-2.5495
Gm3226	tubulin, alpha 1B pseudogene	0.170889	6.9981	2.88647	0.00772223	0.183837	-2.54932
Dnah11	dynein, axonemal, heavy chain 11	0.968489	1.15803	2.90041	0.00772324	0.183837	-2.53985
Lamtor3	late endosomal/lysosomal adaptor, MAPK and MTOR activator 3	-0.295664	4.53482	-2.88048	0.00776227	0.184508	-2.55654
6330408M09Rik	RIKEN cDNA 6330408M09 gene	0.948814	0.799411	2.8748	0.00786902	0.18648	-2.56862
Gm28175	predicted gene 28175	1.51376	-0.599445	2.87413	0.00788157	0.18648	-2.57003
1110017D15Rik	RIKEN cDNA 1110017D15 gene	0.884573	1.02889	2.87336	0.00789612	0.18648	-2.57166
Gm18588	oxysterol binding protein-like 9 pseudogene	-0.477927	2.93388	-2.87328	0.00789771	0.18648	-2.57184
Chtop	chromatin target of PRMT1	-0.122085	8.06991	-2.87316	0.00789995	0.18648	-2.57209
Serpinh1	serine (or cysteine) peptidase inhibitor, clade H, member 1	-0.12123	8.83942	-2.87165	0.00792863	0.186597	-2.5753
Znrf1	zinc and ring finger 1	-0.149164	6.81186	-2.8708	0.00794488	0.186597	-2.57711
Ramac	RNA guanine-7 methyltransferase activating subunit	-0.304991	4.41931	-2.86992	0.0079617	0.186597	-2.57898
Fbxl18	F-box and leucine-rich repeat protein 18	-0.186592	5.70427	-2.86991	0.0079619	0.186597	-2.579
Rpl32l	ribosomal protein L32-like	0.210764	5.6563	2.86941	0.00797151	0.186597	-2.58007
Nr6a1os	nuclear receptor subfamily 6, group A, member 1, opposite strand	-1.25905	-0.261155	-2.86887	0.00798176	0.186597	-2.5812
Tlr12	toll-like receptor 12	0.838919	1.01605	2.8684	0.00799077	0.186597	-2.5822
Pabpc4	poly(A) binding protein, cytoplasmic 4	-0.196265	5.83232	-2.86831	0.0079925	0.186597	-2.58239
Rpsa-ps10	ribosomal protein SA, pseudogene 10	0.108961	9.29295	2.86769	0.00800439	0.18662	-2.58371
Cyhr1	cysteine and histidine rich 1	-0.155115	6.95513	-2.86438	0.00806843	0.187856	-2.59075
Cntn4	contactin 4	0.781279	1.54405	2.86221	0.00811049	0.188387	-2.59535
Filip1	filamin A interacting protein 1	0.327877	4.47985	2.86371	0.00812798	0.188387	-2.59558
Adam8	a disintegrin and metallopeptidase domain 8	-0.435108	3.16612	-2.86111	0.008132	0.188387	-2.59769
Dusp11	dual specificity phosphatase 11 (RNA/RNP complex 1-interacting)	-0.1455	7.32601	-2.86077	0.00813863	0.188387	-2.59841
Ap2m1	adaptor-related protein complex 2, mu 1 subunit	-0.272687	5.56211	-2.92535	0.00814813	0.188387	-2.55518
Abhd17a	abhydrolase domain containing 17A	-0.226719	5.80262	-2.87	0.00815756	0.188387	-2.59337
Scn3a	sodium channel, voltage-gated, type III, alpha	0.326023	5.05978	2.9412	0.00818868	0.188451	-2.54772
Atp13a1	ATPase type 13A1	-0.165887	6.65323	-2.85807	0.00819146	0.188451	-2.60413
Pi4ka	phosphatidylinositol 4-kinase alpha	0.148914	6.89097	2.85796	0.00819354	0.188451	-2.60435
Zfp524	zinc finger protein 524	0.865999	0.824856	2.85673	0.00821771	0.188753	-2.60695
Gad2	glutamic acid decarboxylase 2	0.775273	2.51936	2.98309	0.00824779	0.188976	-2.52513
Sptan1	spectrin alpha, non-erythrocytic 1	0.114576	8.99848	2.85467	0.00825853	0.188976	-2.61133
Kif2c	kinesin family member 2C	0.145823	6.90053	2.85456	0.00826069	0.188976	-2.61156
Vcan	versican	0.343441	8.10789	3.50439	0.00827754	0.189107	-2.25687
Arrdc1	arrestin domain containing 1	-0.440191	3.17693	-2.85239	0.00830364	0.189182	-2.61615
B930095G15Rik	RIKEN cDNA B930095G15 gene	0.283139	4.39996	2.85051	0.00834122	0.189182	-2.62014
Gm10052	heterogeneous nuclear ribonucleoprotein A1 pseudogene	0.100366	9.91972	2.85003	0.00835081	0.189182	-2.62115
Slc6a8	solute carrier family 6 (neurotransmitter transporter, creatine), member 8	-0.193339	5.91778	-2.84942	0.00836302	0.189182	-2.62244
Slc24a5	solute carrier family 24, member 5	0.759587	1.33947	2.84916	0.00836823	0.189182	-2.62299
Ube2j2	ubiquitin-conjugating enzyme E2J 2	-0.226161	5.52575	-2.84891	0.00837332	0.189182	-2.62353
Cd1d1	CD1d1 antigen	-0.313898	4.24889	-2.84856	0.0083803	0.189182	-2.62426
Gba	glucosidase, beta, acid	0.27967	4.58531	2.84831	0.00838528	0.189182	-2.62479
Gm15583	predicted gene 15583	0.805643	1.38371	2.84812	0.00838903	0.189182	-2.62518
Tbca	tubulin cofactor A	-0.409699	4.28076	-2.92652	0.00839182	0.189182	-2.57205
Fmo5	flavin containing monooxygenase 5	1.2289	-0.249577	2.84735	0.00840451	0.189218	-2.62681
Sfrp2	secreted frizzled-related protein 2	-0.299036	5.00063	-2.87308	0.00846609	0.190324	-2.61326
Gm14794	predicted gene 14794	-1.23091	-0.0849071	-2.84356	0.00848116	0.190324	-2.63483
Ppp2r2c	protein phosphatase 2, regulatory subunit B, gamma	-0.561276	3.41153	-2.94631	0.00848714	0.190324	-2.56589
Atf5	activating transcription factor 5	-0.231723	5.52864	-2.83944	0.00856518	0.191289	-2.64354
Erc1	ELKS/RAB6-interacting/CAST family member 1	0.182015	6.46827	2.83923	0.00856953	0.191289	-2.64398
Ncoa6	nuclear receptor coactivator 6	0.15766	7.16736	2.8385	0.00858448	0.191289	-2.64552
Apc2	APC regulator of WNT signaling pathway 2	0.141567	7.65891	2.83847	0.00858513	0.191289	-2.64559
Fam221b	family with sequence similarity 221, member B	0.187142	6.10637	2.83812	0.00859227	0.191289	-2.64633
Pde1c	phosphodiesterase 1C	0.309693	4.18456	2.83787	0.00859751	0.191289	-2.64686
Pip5k1a	phosphatidylinositol-4-phosphate 5-kinase, type 1 alpha	-0.182479	6.06283	-2.83694	0.00861666	0.191394	-2.64883
Fermt3	fermitin family member 3	-0.565489	2.72327	-2.83819	0.00863922	0.191394	-2.64948
Rps19-ps7	ribosomal protein S19, pseudogene 7	0.484828	3.1848	2.83755	0.00863949	0.191394	-2.64995
Bsn	bassoon	0.272976	4.70238	2.83546	0.00864715	0.191394	-2.65195
Gm9247	L-lactate dehydrogenase A pseudogene	0.312095	4.1978	2.82979	0.00876508	0.193753	-2.6639
Arih2	ariadne RBR E3 ubiquitin protein ligase 2	-0.188952	5.84722	-2.8286	0.00879004	0.194053	-2.66641
Mrpl45	mitochondrial ribosomal protein L45	0.18769	5.74641	2.82511	0.00886353	0.195422	-2.67376
Pag1	phosphoprotein associated with glycosphingolipid microdomains 1	0.256729	5.06402	2.82447	0.00887713	0.195469	-2.67511
Rpl36a-ps1	ribosomal protein L36A, pseudogene 1	-0.40252	3.60873	-2.8238	0.00889141	0.195531	-2.67653
Maats1	MYCBP-associated, testis expressed 1	0.908802	1.06707	2.82173	0.00893534	0.195807	-2.68088
Entpd1	ectonucleoside triphosphate diphosphohydrolase 1	0.405505	3.27069	2.82143	0.00894176	0.195807	-2.68151
H3f3a-ps1	H3.3 histone A, pseudogene 1	0.233695	5.39541	2.82114	0.00894799	0.195807	-2.68213
Pak3	p21 (RAC1) activated kinase 3	0.144736	6.83146	2.82105	0.00894995	0.195807	-2.68232
Rps8	ribosomal protein S8	-0.507837	6.34416	-3.50655	0.00903017	0.196297	-2.31196
Psd	pleckstrin and Sec7 domain containing	0.274454	4.3686	2.81715	0.00903355	0.196297	-2.69052
Gm14017	mitochondrial ribosomal protein L51 pseudogene	0.370395	3.88256	2.81667	0.00904391	0.196297	-2.69154
Gm10705	predicted gene 10705	0.278808	4.84949	2.81592	0.00906011	0.196297	-2.69311
Rab6b	RAB6B, member RAS oncogene family	0.161203	6.95183	2.81575	0.00906387	0.196297	-2.69348
Six5	sine oculis-related homeobox 5	-0.213045	5.3593	-2.81542	0.00907089	0.196297	-2.69416
Trim28	tripartite motif-containing 28	-0.100352	9.63475	-2.81541	0.00907107	0.196297	-2.69418
Nkd2	naked cuticle 2	-0.362173	3.86457	-2.81497	0.0090806	0.196297	-2.69511
Sdhc	succinate dehydrogenase complex, subunit C, integral membrane protein	-0.159936	6.90813	-2.81415	0.00909856	0.196297	-2.69685
Cldn2	claudin 2	1.50105	-0.880244	2.81396	0.0091025	0.196297	-2.69723
Sla	src-like adaptor	-0.756887	1.19168	-2.8136	0.00911033	0.196297	-2.69799
Ankrd54	ankyrin repeat domain 54	-0.223807	5.1919	-2.81355	0.00911155	0.196297	-2.69811
Bloc1s2	biogenesis of lysosomal organelles complex-1, subunit 2	-0.426472	3.24316	-2.81306	0.00912206	0.196297	-2.69913
Lrrn4cl	LRRN4 C-terminal like	-1.09559	-0.119803	-2.81202	0.00914477	0.196338	-2.70132
Gfpt2	glutamine fructose-6-phosphate transaminase 2	0.375162	3.41592	2.81192	0.00914702	0.196338	-2.70153
Sgip1	SH3-domain GRB2-like (endophilin) interacting protein 1	0.36804	3.80537	2.8109	0.00916932	0.19657	-2.70368
Mapk10	mitogen-activated protein kinase 10	0.351273	4.21208	2.81178	0.00920897	0.197171	-2.70556
Gm23201	predicted gene, 23201	-0.85866	1.05307	-2.808	0.00923273	0.19741	-2.70976
Brd3	bromodomain containing 3	-0.119208	8.0509	-2.8057	0.00928354	0.19741	-2.7146
Podxl	podocalyxin-like	-0.155071	6.96902	-2.80546	0.00928879	0.19741	-2.7151
Pcna	proliferating cell nuclear antigen	-0.143929	7.39016	-2.80467	0.00930633	0.19741	-2.71676
Supt6	SPT6, histone chaperone and transcription elongation factor	0.138537	7.35935	2.80466	0.00930659	0.19741	-2.71678
Gm5963	40S ribosomal protein S21 pseudogene	-0.220365	5.94822	-2.82487	0.00930872	0.19741	-2.70258
Zfp651	zinc finger protein 651	-0.196291	5.67983	-2.80423	0.00931599	0.19741	-2.71767
Pak1	p21 (RAC1) activated kinase 1	0.157675	6.54615	2.80382	0.00932515	0.19741	-2.71854
Kat6a	K(lysine) acetyltransferase 6A	0.134629	8.05942	2.80347	0.00933295	0.19741	-2.71928
Rps27	ribosomal protein S27	-0.550585	2.83002	-2.81037	0.00933593	0.19741	-2.71454
Slc7a8	solute carrier family 7 (cationic amino acid transporter, y+ system), member 8	-0.599219	2.19845	-2.80246	0.00935551	0.197579	-2.72141
Cyp1b1	cytochrome P450, family 1, subfamily b, polypeptide 1	0.343851	3.9036	2.80154	0.00937594	0.197765	-2.72333
CT010467.1	NA	-0.589144	9.33539	-3.69354	0.00941304	0.198302	-2.26698
Hmgn5	high-mobility group nucleosome binding domain 5	0.167015	6.36685	2.79853	0.00944331	0.198694	-2.72964
Slc25a53	solute carrier family 25, member 53	-0.369555	4.11024	-2.80716	0.00946591	0.198924	-2.72486
Slc6a17	solute carrier family 6 (neurotransmitter transporter), member 17	0.245761	5.21505	2.7962	0.00949591	0.19909	-2.73454
Trp53i13	transformation related protein 53 inducible protein 13	-0.343718	4.2415	-2.79794	0.00950564	0.19909	-2.73387
Tpt1-ps3	tumor protein, translationally-controlled, pseudogene 3	-0.0954051	10.3279	-2.80029	0.00950887	0.19909	-2.73239
Bptf	bromodomain PHD finger transcription factor	0.152283	8.01408	2.83519	0.00952744	0.199234	-2.7089
Rpl34-ps1	ribosomal protein L34, pseudogene 1	-0.297238	5.7551	-2.95534	0.00953953	0.199243	-2.62996
2410004P03Rik	RIKEN cDNA 2410004P03 gene	0.915634	1.29028	2.81603	0.00957018	0.199625	-2.72494
Zmiz1	zinc finger, MIZ-type containing 1	0.134062	8.1951	2.79538	0.00958124	0.199625	-2.7403
Ddah1	dimethylarginine dimethylaminohydrolase 1	0.191349	6.66569	2.82537	0.00960739	0.199828	-2.72062
Gadd45g	growth arrest and DNA-damage-inducible 45 gamma	-0.197184	5.91265	-2.79098	0.00961443	0.199828	-2.74546
Grb2	growth factor receptor bound protein 2	-0.153398	6.55499	-2.78899	0.00966001	0.200323	-2.74963
Myo9a	myosin IXa	0.203378	6.45998	2.83082	0.00966617	0.200323	-2.72037
Gm9843	predicted gene 9843	-0.181251	7.98952	-2.92925	0.00967351	0.200323	-2.65489
Pdzk1ip1	PDZK1 interacting protein 1	0.656961	1.57888	2.78693	0.00970726	0.200547	-2.75393
Ddx18	DEAD box helicase 18	-0.280387	4.5241	-2.78653	0.00971656	0.200547	-2.75477
Lrrc34	leucine rich repeat containing 34	1.03337	0.631524	2.78783	0.00971965	0.200547	-2.75402
Myof	myoferlin	0.467312	2.92618	2.78296	0.00979929	0.201946	-2.76224
Atp2a3	ATPase, Ca++ transporting, ubiquitous	-0.823652	0.913303	-2.78151	0.00983313	0.202168	-2.76528
Slc25a29	solute carrier family 25 (mitochondrial carrier, palmitoylcarnitine transporter), member 29	-0.439027	3.17791	-2.78148	0.00983389	0.202168	-2.76534
Kcnq1ot1	KCNQ1 overlapping transcript 1	0.438355	3.4336	2.7824	0.00984566	0.202168	-2.76537
Gm14399	predicted gene 14399	0.557959	2.63151	2.77935	0.00988372	0.202686	-2.7698
Myrf	myelin regulatory factor	0.573578	2.1668	2.77888	0.00989468	0.202686	-2.77077
Gm7511	RNA polymerase II, polypeptide H	-0.548238	2.2607	-2.77708	0.00993691	0.203307	-2.77452
Pogk	pogo transposable element with KRAB domain	-0.121758	7.87878	-2.77561	0.00997164	0.203773	-2.77759
Bloc1s1	biogenesis of lysosomal organelles complex-1, subunit 1	0.349939	3.66199	2.77448	0.00999836	0.203872	-2.77995
Marchf8	membrane associated ring-CH-type finger 8	-0.156338	6.4992	-2.77404	0.0100088	0.203872	-2.78087
AC151602.1	NA	1.00966	0.548314	2.77389	0.0100124	0.203872	-2.78118
Rsl24d1	ribosomal L24 domain containing 1	-0.2405	5.11664	-2.77298	0.010034	0.204069	-2.78308
Gm10327	glyceraldehyde-3-phosphate dehydrogenase pseudogene	0.932753	0.745801	2.77243	0.0100471	0.204091	-2.78423
Gm10451	predicted gene 10451	1.4554	-0.636027	2.77117	0.0100772	0.204214	-2.78686
Uqcrb	ubiquinol-cytochrome c reductase binding protein	-0.447331	3.03023	-2.77074	0.0100874	0.204214	-2.78776
Dancr	differentiation antagonizing non-protein coding RNA	-0.34379	3.88508	-2.77062	0.0100905	0.204214	-2.78802
Foxc1	forkhead box C1	-0.266548	4.86841	-2.77004	0.0101042	0.204214	-2.78922
Lcp2	lymphocyte cytosolic protein 2	-0.825518	1.01505	-2.76924	0.0101234	0.204214	-2.79089
Slco3a1	solute carrier organic anion transporter family, member 3a1	0.343283	3.92552	2.76884	0.0101329	0.204214	-2.79172
Fbrs	fibrosin	-0.188528	5.86411	-2.76757	0.0101635	0.204214	-2.79437
Gm6204	ribosomal protein S14 pseudogene	-0.163881	6.89545	-2.76836	0.0101655	0.204214	-2.79391
Ppp1r2-ps2	protein phosphatase 1, regulatory (inhibitor) subunit 2, pseudogene 2	0.527792	3.5346	2.86613	0.0101763	0.204214	-2.72619
Mkrn3	makorin, ring finger protein, 3	-0.36783	3.78673	-2.76661	0.0101867	0.204214	-2.79637
Mrto4-ps2	mRNA turnover 4, pseudogene 2	0.60433	2.33677	2.76632	0.0101936	0.204214	-2.79697
Lrrc7	leucine rich repeat containing 7	0.559084	2.82398	2.78052	0.0102063	0.204214	-2.78742
Nbea	neurobeachin	0.170572	6.94282	2.7765	0.0102409	0.204214	-2.79226
Itfg1	integrin alpha FG-GAP repeat containing 1	0.14571	6.69858	2.76381	0.0102545	0.204214	-2.80221
Pms1	PMS1 homolog 1, mismatch repair system component	-0.269006	4.51543	-2.76326	0.0102679	0.204214	-2.80336
Tmem14a	transmembrane protein 14A	0.593127	1.99299	2.76295	0.0102754	0.204214	-2.80401
Luzp2	leucine zipper protein 2	-0.50929	3.02651	-2.76875	0.0102886	0.204214	-2.80052
Gm13456	eukaryotic translation elongation factor 1 alpha 1 pseudogene	0.0788437	10.4107	2.76187	0.0103016	0.204214	-2.80624
Zfp704	zinc finger protein 704	0.24083	6.59748	2.92259	0.010306	0.204214	-2.69657
Clk4	CDC like kinase 4	-0.160755	6.24264	-2.76152	0.0103103	0.204214	-2.80699
Rpl35	ribosomal protein L35	-0.779808	2.59943	-2.91899	0.0103138	0.204214	-2.69932
Brca2	breast cancer 2, early onset	0.18112	6.13195	2.76125	0.0103167	0.204214	-2.80754
Dtx4	deltex 4, E3 ubiquitin ligase	-0.16506	6.94609	-2.76295	0.010359	0.204812	-2.80863
Pdgfra	platelet derived growth factor receptor, alpha polypeptide	-0.224511	5.4245	-2.75862	0.0103812	0.205014	-2.81302
Dazap2	DAZ associated protein 2	-0.138286	7.22731	-2.75691	0.0104234	0.205367	-2.81658
Gm11189	TAF13 RNA polymerase II, TATA box binding protein (TBP)-associated factor pseudogene	0.483104	2.68031	2.75628	0.0104387	0.205367	-2.81788
Katnbl1	katanin p80 subunit B like 1	-0.251545	4.98608	-2.75604	0.0104447	0.205367	-2.81838
Acsl5	acyl-CoA synthetase long-chain family member 5	0.251818	4.79264	2.75556	0.0104566	0.205367	-2.81939
Dcp1b	decapping mRNA 1B	-0.244184	4.71735	-2.75511	0.0104678	0.205367	-2.82032
Gm5805	40S ribosomal protein S14	0.178824	6.41388	2.75496	0.0104714	0.205367	-2.82062
Tedc2	tubulin epsilon and delta complex 2	-0.267704	4.75611	-2.75359	0.0105054	0.205743	-2.82348
Hrob	homologous recombination factor with OB-fold	-0.254203	4.64068	-2.75322	0.0105147	0.205743	-2.82425
Mnat1	menage a trois 1	0.233805	5.16346	2.75194	0.0105464	0.206126	-2.8269
Usp9x	ubiquitin specific peptidase 9, X chromosome	0.176281	7.8238	2.8593	0.010622	0.207193	-2.75574
Lrp4	low density lipoprotein receptor-related protein 4	0.161838	6.84071	2.74879	0.0106253	0.207193	-2.83345
Mob1a	MOB kinase activator 1A	-0.139563	7.19349	-2.74767	0.0106534	0.207504	-2.83578
Ttc29	tetratricopeptide repeat domain 29	1.28652	-0.239294	2.74611	0.0106926	0.20803	-2.83901
Cavin2	caveolae associated 2	0.643336	1.9191	2.74434	0.0107375	0.208648	-2.84269
Nfe2	nuclear factor, erythroid derived 2	-0.821399	1.44981	-2.75116	0.0107489	0.208648	-2.83829
Crebl2	cAMP responsive element binding protein-like 2	-0.673822	1.67357	-2.74286	0.0107752	0.208921	-2.84577
Srsf6	serine and arginine-rich splicing factor 6	-0.105457	9.27196	-2.74143	0.0108116	0.209241	-2.84873
Prrc2c	proline-rich coiled-coil 2C	0.170824	8.30185	2.8802	0.0108191	0.209241	-2.75254
Srrm2	serine/arginine repetitive matrix 2	0.145731	9.79479	2.93352	0.0108285	0.209241	-2.71871
Gm7846	predicted gene 7846	-0.233661	5.01926	-2.73943	0.0108626	0.209661	-2.85287
Myh10	myosin, heavy polypeptide 10, non-muscle	0.118274	9.07804	2.75258	0.0108932	0.210015	-2.84484
Wtip	WT1-interacting protein	-0.300436	4.51667	-2.73661	0.0109351	0.210224	-2.85872
Utp20	UTP20 small subunit processome component	0.167929	6.50248	2.73607	0.0109491	0.210224	-2.85984
Atg4a	autophagy related 4A, cysteine peptidase	-0.655424	1.57653	-2.73534	0.0109681	0.210224	-2.86136
Syt1	synaptotagmin I	0.285887	4.50327	2.73528	0.0109695	0.210224	-2.86148
Esd	esterase D/formylglutathione hydrolase	-0.18994	5.55449	-2.73514	0.0109732	0.210224	-2.86177
Gm8186	small nuclear ribonucleoprotein polypeptide G pseudogene	-0.369577	6.46965	-3.18363	0.0109781	0.210224	-2.58396
Etaa1	Ewing tumor-associated antigen 1	-0.186685	6.01752	-2.7328	0.0110339	0.210874	-2.86662
Gm9308	predicted gene 9308	-0.835659	1.00087	-2.73269	0.0110368	0.210874	-2.86685
Rpl28-ps3	ribosomal protein L28, pseudogene 3	-0.559197	2.21868	-2.73066	0.0110898	0.211291	-2.87106
Timm23	translocase of inner mitochondrial membrane 23	-0.898465	1.67636	-2.81121	0.011093	0.211291	-2.81357
Cks2	CDC28 protein kinase regulatory subunit 2	-0.52713	3.1711	-2.77053	0.0111122	0.211291	-2.84321
Gm8775	heterogeneous nuclear ribonucleoprotein H2 pseudogene	0.27992	4.3165	2.72959	0.0111178	0.211291	-2.87327
Gm14788	NA	-1.00441	0.282313	-2.72948	0.0111206	0.211291	-2.87349
Tmem181b-ps	transmembrane protein 181B, pseudogene	-0.269421	4.85577	-2.72841	0.0111487	0.211363	-2.87571
Egln1	egl-9 family hypoxia-inducible factor 1	-0.144252	6.96904	-2.72839	0.0111492	0.211363	-2.87575
Tsg101	tumor susceptibility gene 101	-0.178006	6.05251	-2.72448	0.0112522	0.212772	-2.88383
Gm3150	guanine nucleotide binding protein (G protein), gamma 5 pseudogene	-0.450862	3.43267	-2.73579	0.0112581	0.212772	-2.87578
Igf1	insulin-like growth factor 1	-0.388902	3.47284	-2.72415	0.0112609	0.212772	-2.88451
Kbtbd7	kelch repeat and BTB (POZ) domain containing 7	-0.224426	5.2757	-2.72134	0.0113358	0.213949	-2.89033
Fzd7	frizzled class receptor 7	-0.209946	5.5561	-2.72035	0.0113622	0.214211	-2.89237
Npc1	NPC intracellular cholesterol transporter 1	-0.234177	5.13913	-2.71856	0.01141	0.214455	-2.89606
Evc	EvC ciliary complex subunit 1	-0.188781	5.83138	-2.71852	0.0114112	0.214455	-2.89615
Ldb1	LIM domain binding 1	-0.104095	8.46692	-2.71845	0.011413	0.214455	-2.89628
Tinagl1	tubulointerstitial nephritis antigen-like 1	0.656169	1.84623	2.71766	0.0114342	0.214618	-2.89792
Hyal3	hyaluronoglucosaminidase 3	-1.44744	-0.656381	-2.71698	0.0114526	0.214727	-2.89933
Rsph1	radial spoke head 1 homolog (Chlamydomonas)	0.756377	1.62783	2.71738	0.0114984	0.215012	-2.90127
Fjx1	four jointed box 1	-0.14562	6.55608	-2.71507	0.0115042	0.215012	-2.90327
Vwf	Von Willebrand factor	0.721383	4.33436	3.20883	0.0115057	0.215012	-2.59974
Sema6b	sema domain, transmembrane domain (TM), and cytoplasmic domain, (semaphorin) 6B	0.426854	3.12062	2.71319	0.0115551	0.215699	-2.90715
Tmed10	transmembrane p24 trafficking protein 10	-0.154114	6.46926	-2.7127	0.0115684	0.215711	-2.90816
Rtkn2	rhotekin 2	0.224254	4.99786	2.71121	0.011609	0.215839	-2.91123
Atad2	ATPase family, AAA domain containing 2	0.137554	7.61877	2.71114	0.0116109	0.215839	-2.91138
Cap2	CAP, adenylate cyclase-associated protein, 2 (yeast)	0.305075	3.99542	2.711	0.0116149	0.215839	-2.91168
Fam122a	family with sequence similarity 122, member A	0.286605	4.15699	2.71015	0.0116379	0.215839	-2.91341
Oprl1	opioid receptor-like 1	0.326768	4.14688	2.71013	0.0116386	0.215839	-2.91347
Mtus1	mitochondrial tumor suppressor 1	0.221128	5.40844	2.70868	0.0116782	0.216339	-2.91645
Timm29	translocase of inner mitochondrial membrane 29	-0.164737	6.46021	-2.70773	0.0117044	0.21644	-2.91841
Gm37108	predicted gene, 37108	-0.770449	1.91363	-2.74616	0.0117245	0.21644	-2.89113
Wnt4	wingless-type MMTV integration site family, member 4	-0.776148	1.0802	-2.70687	0.0117279	0.21644	-2.92017
Gm13359	calcyclin binding protein pseudogene	-0.744168	1.58913	-2.70663	0.0117344	0.21644	-2.92066
mt-Co2	NA	-0.257644	6.85211	-2.94782	0.0117644	0.216757	-2.7584
Myo18a	myosin XVIIIA	0.152765	6.7289	2.70472	0.0117872	0.216943	-2.9246
Cep57l1	centrosomal protein 57-like 1	0.289917	4.23384	2.70175	0.0118698	0.218228	-2.93073
P2ry13	purinergic receptor P2Y, G-protein coupled 13	-1.22402	-0.377046	-2.70084	0.011895	0.218353	-2.93259
Setd2	SET domain containing 2	0.136835	7.63696	2.70028	0.0119108	0.218353	-2.93375
Rpl30-ps1	ribosomal protein L30, pseudogene 1	-0.528201	2.625	-2.70013	0.011915	0.218353	-2.93406
Arid1a	AT rich interactive domain 1A (SWI-like)	0.129137	8.50574	2.71625	0.0119437	0.218644	-2.92341
Clspn	claspin	0.153762	6.84187	2.69814	0.0119707	0.218772	-2.93815
Gm9844	thymosin, beta 10 pseudogene	0.310599	7.76543	3.19533	0.0119765	0.218772	-2.63092
Veph1	ventricular zone expressed PH domain-containing 1	0.442211	3.23117	2.69716	0.0119981	0.218934	-2.94016
Slc25a51	solute carrier family 25, member 51	-0.14517	6.84836	-2.69571	0.012039	0.219326	-2.94314
Casc4	NA	-0.157499	6.564	-2.69547	0.0120458	0.219326	-2.94364
Plxnd1	plexin D1	0.191649	7.01003	2.77876	0.0120583	0.219326	-2.88376
Nedd9	neural precursor cell expressed, developmentally down-regulated gene 9	-0.172879	6.06643	-2.69338	0.0121049	0.219724	-2.94793
Nek10	NIMA (never in mitosis gene a)- related kinase 10	1.58145	-0.767304	2.70207	0.0121059	0.219724	-2.94146
Gmnc	geminin coiled-coil domain containing	-0.390344	4.34436	-2.77428	0.0121758	0.220757	-2.89239
Gm4459	NADH dehydrogenase (ubiquinone) 1, alpha/beta subcomplex, 1 pseudogene	0.227604	5.28857	2.68988	0.0122049	0.221049	-2.95513
Peg3	paternally expressed 3	0.129589	7.7097	2.68802	0.0122579	0.221584	-2.95893
Gas5	growth arrest specific 5	-0.151161	7.8124	-2.72428	0.0122604	0.221584	-2.93213
Gm18609	Rho GTPase activating protein 20 pseudogene	-0.999842	0.278505	-2.68443	0.0123616	0.223035	-2.96632
Srsf5	serine and arginine-rich splicing factor 5	-0.136564	8.08827	-2.69786	0.0123669	0.223035	-2.95648
Odf3b	outer dense fiber of sperm tails 3B	1.41938	-0.741339	2.68306	0.0124011	0.223417	-2.96912
Greb1l	growth regulation by estrogen in breast cancer-like	0.95345	0.53453	2.68202	0.0124313	0.223495	-2.97124
Ntm	neurotrimin	0.322356	3.97974	2.68201	0.0124317	0.223495	-2.97128
Tspan5	tetraspanin 5	-0.178559	6.20308	-2.68136	0.0124506	0.223599	-2.97261
Myt1l	myelin transcription factor 1-like	0.256787	4.9875	2.68087	0.0124649	0.223621	-2.97361
Arl1	ADP-ribosylation factor-like 1	-0.167755	5.86831	-2.67811	0.0125455	0.224595	-2.97926
Sec16b	SEC16 homolog B (S. cerevisiae)	0.689712	1.2242	2.67811	0.0125456	0.224595	-2.97926
Ankib1	ankyrin repeat and IBR domain containing 1	0.16141	6.29787	2.67673	0.0125862	0.225086	-2.98209
Sned1	sushi, nidogen and EGF-like domains 1	0.266912	4.7648	2.67616	0.0126029	0.225148	-2.98326
Ubr3	ubiquitin protein ligase E3 component n-recognin 3	0.136615	7.01046	2.67432	0.0126572	0.22588	-2.98702
Itga9	integrin alpha 9	0.255204	4.47324	2.67376	0.0126738	0.22594	-2.98817
Nudt2	nudix (nucleoside diphosphate linked moiety X)-type motif 2	0.28974	4.26426	2.67283	0.0127015	0.22606	-2.99008
Ndufa12-ps	NADH:ubiquinone oxidoreductase subunit A12, pseudogene	-0.24986	4.97823	-2.67264	0.012707	0.22606	-2.99046
Itpkc	inositol 1,4,5-trisphosphate 3-kinase C	-0.358409	3.59044	-2.67128	0.0127473	0.226354	-2.99324
Gm2423	predicted gene 2423	0.17235	6.13885	2.67119	0.0127501	0.226354	-2.99343
Sdc1	syndecan 1	-0.184368	6.39027	-2.68122	0.0127712	0.226492	-2.98676
C130071C03Rik	RIKEN cDNA C130071C03 gene	-0.128462	8.7926	-2.7073	0.0127918	0.226623	-2.96824
C230034O21Rik	RIKEN cDNA C230034O21 gene	0.689294	2.03585	2.68249	0.0128211	0.226861	-2.98796
Rnf2	ring finger protein 2	-0.130553	7.34916	-2.66845	0.0128319	0.226861	-2.99903
Jpt1	Jupiter microtubule associated homolog 1	-0.110096	8.49951	-2.66657	0.0128884	0.22745	-3.00287
Rfxap	regulatory factor X-associated protein	-0.194871	5.54611	-2.66645	0.0128921	0.22745	-3.00312
Hsp90aa1	heat shock protein 90, alpha (cytosolic), class A member 1	-0.113673	8.80187	-2.66632	0.0129053	0.22745	-3.00378
Cc2d2a	coiled-coil and C2 domain containing 2A	0.222864	4.98577	2.66526	0.0129278	0.227465	-3.00554
Ncs1	neuronal calcium sensor 1	-0.148503	6.70824	-2.66497	0.0129365	0.227465	-3.00614
Rpl10a-ps1	ribosomal protein L10A, pseudogene 1	-0.11336	8.54105	-2.66465	0.0129462	0.227465	-3.00679
Cyb5r3	cytochrome b5 reductase 3	0.148204	6.64977	2.66321	0.01299	0.227941	-3.00975
Klf1	Kruppel-like factor 1 (erythroid)	-0.886987	0.99562	-2.66438	0.0130017	0.227941	-3.00935
Atg2b	autophagy related 2B	0.196622	6.10662	2.67259	0.0130283	0.227941	-3.00425
Ndufa6	NADH:ubiquinone oxidoreductase subunit A6	-0.229542	5.42006	-2.66394	0.0130368	0.227941	-3.01116
Svep1	sushi, von Willebrand factor type A, EGF and pentraxin domain containing 1	0.5333	2.55809	2.66117	0.0130517	0.227941	-3.01389
Gm14928	predicted gene 14928	-0.9672	0.252556	-2.66082	0.0130625	0.227941	-3.01462
Gm10359	glyceraldehyde-3-phosphate dehydrogenase pseudogene	0.873642	0.991303	2.66027	0.0130793	0.227941	-3.01574
Ilk	integrin linked kinase	0.332204	3.86452	2.66004	0.0130862	0.227941	-3.0162
Herc2	HECT and RLD domain containing E3 ubiquitin protein ligase 2	0.266748	7.10864	2.96246	0.0130973	0.227941	-2.81214
Supt4a	SPT4A, DSIF elongation factor subunit	-0.432757	2.92902	-2.65887	0.0131219	0.227941	-3.01859
Mdga1	MAM domain containing glycosylphosphatidylinositol anchor 1	-0.17004	6.12085	-2.65885	0.0131227	0.227941	-3.01864
Ccdc71l	coiled-coil domain containing 71 like	-0.231971	4.89975	-2.65835	0.0131379	0.227941	-3.01965
Gm10698	transmembrane emp24 domain trafficking protein 2 pseudogene	0.148188	6.61635	2.6575	0.013164	0.227941	-3.0214
Gm15432	uncharacterized protein C4orf3 homolog pseudogene	-0.800208	1.20902	-2.6573	0.0131702	0.227941	-3.02181
Dmxl2	Dmx-like 2	0.18995	5.97965	2.65688	0.0131829	0.227941	-3.02265
Bri3bp	Bri3 binding protein	-0.176042	6.57226	-2.66715	0.0131928	0.227941	-3.01525
Exosc9	exosome component 9	0.194111	5.8902	2.65631	0.0132006	0.227941	-3.02382
Memo1	mediator of cell motility 1	-0.185443	5.9415	-2.65374	0.01328	0.229079	-3.02907
A730081D07Rik	RIKEN cDNA A730081D07 gene	-1.21887	-0.337995	-2.65302	0.013302	0.229227	-3.03052
Acsl6	acyl-CoA synthetase long-chain family member 6	0.199751	5.28942	2.65196	0.013335	0.229564	-3.03269
Ints5	integrator complex subunit 5	-0.181282	5.79345	-2.65074	0.0133729	0.229805	-3.03517
Inpp5f	inositol polyphosphate-5-phosphatase F	0.149725	6.52283	2.65032	0.0133862	0.229805	-3.03604
Cnep1r1	CTD nuclear envelope phosphatase 1 regulatory subunit 1	-0.177901	5.87476	-2.65021	0.0133894	0.229805	-3.03625
Rbm3-ps	RNA binding motif (RNP1, RRM) protein 3	0.324714	7.13687	3.0918	0.0134285	0.230244	-2.75347
Ak9	adenylate kinase 9	1.31792	0.316342	2.72578	0.0134826	0.230938	-2.98397
Gpr37	G protein-coupled receptor 37	0.867809	0.973419	2.64641	0.0135084	0.231095	-3.04399
Gm25005	predicted gene, 25005	-1.06544	-0.208465	-2.64607	0.0135192	0.231095	-3.04468
Siva1	SIVA1, apoptosis-inducing factor	-0.199385	5.59942	-2.64565	0.0135324	0.231095	-3.04554
Xlr3b	X-linked lymphocyte-regulated 3B	1.07343	2.72197	3.04745	0.0135545	0.23124	-2.78321
Nono	non-POU-domain-containing, octamer binding protein	-0.0982699	8.95739	-2.64445	0.0135702	0.231276	-3.04797
AC159819.1	NA	0.115058	8.00918	2.64265	0.013627	0.231752	-3.05163
Tdrkh	tudor and KH domain containing protein	0.18375	6.0145	2.64217	0.0136422	0.231752	-3.0526
Cdkn1a	cyclin-dependent kinase inhibitor 1A (P21)	-0.300156	4.36346	-2.64158	0.0136612	0.231752	-3.05382
Prex2	phosphatidylinositol-3,4,5-trisphosphate-dependent Rac exchange factor 2	0.238046	4.82618	2.64143	0.0136657	0.231752	-3.05411
Csf2rb	colony stimulating factor 2 receptor, beta, low-affinity (granulocyte-macrophage)	0.798219	0.78874	2.64128	0.0136705	0.231752	-3.05441
Kif18a	kinesin family member 18A	0.176862	6.03575	2.64099	0.0136797	0.231752	-3.055
Shc1	src homology 2 domain-containing transforming protein C1	-0.232084	5.2347	-2.64046	0.0136965	0.231807	-3.05608
Camk2a	calcium/calmodulin-dependent protein kinase II alpha	0.234082	4.88395	2.63851	0.0137587	0.232629	-3.06004
Gprc5c	G protein-coupled receptor, family C, group 5, member C	0.398834	3.09364	2.63638	0.013827	0.233552	-3.06437
Rab9	RAB9, member RAS oncogene family	-0.228779	4.89817	-2.63392	0.0139065	0.234662	-3.06938
Gm36371	predicted gene, 36371	1.15193	0.215712	2.64186	0.0139256	0.234734	-3.06402
Lyve1	lymphatic vessel endothelial hyaluronan receptor 1	0.512025	2.73603	2.63293	0.0139383	0.234734	-3.07137
Gm17709	ornithine decarboxylase, structural 1 pseudogene	0.231611	5.41374	2.63687	0.0140219	0.23567	-3.07158
Gm4799	predicted gene 4799	-0.333956	3.88576	-2.63028	0.0140245	0.23567	-3.07676
Pigt	phosphatidylinositol glycan anchor biosynthesis, class T	-0.166851	5.95483	-2.62994	0.0140354	0.23567	-3.07744
Hba-a2	hemoglobin alpha, adult chain 2	-0.32369	6.70141	-3.00559	0.0140819	0.236219	-2.82912
Zmynd15	zinc finger, MYND-type containing 15	-0.627645	1.62824	-2.62557	0.0141787	0.236837	-3.08631
Tcf3	transcription factor 3	-0.100176	8.75542	-2.62537	0.014185	0.236837	-3.0867
Alk	anaplastic lymphoma kinase	1.07746	-0.0681267	2.62528	0.0141881	0.236837	-3.08689
Ocln	occludin	-0.635633	1.7538	-2.62503	0.0141964	0.236837	-3.08741
Chd6	chromodomain helicase DNA binding protein 6	0.129474	7.36367	2.62489	0.0142009	0.236837	-3.08768
Rpa3	replication protein A3	-0.258078	4.69115	-2.62485	0.0142022	0.236837	-3.08776
Vcp-rs	valosin containing protein, related sequence	0.0962363	9.20512	2.62413	0.014226	0.236861	-3.08922
Galnt10	polypeptide N-acetylgalactosaminyltransferase 10	-0.226929	5.01708	-2.62367	0.0142412	0.236861	-3.09016
Gm10051	predicted pseudogene 10051	0.534012	2.32623	2.62345	0.0142485	0.236861	-3.0906
Ube2h	ubiquitin-conjugating enzyme E2H	-0.179016	6.29801	-2.62538	0.0142592	0.236861	-3.08951
Deup1	deuterosome assembly protein 1	0.776542	2.73272	2.81255	0.0142839	0.236898	-2.9562
Igsf9	immunoglobulin superfamily, member 9	-0.120006	7.86123	-2.62076	0.0143374	0.236898	-3.09603
Gm9987	NA	-0.958774	0.513568	-2.62067	0.0143406	0.236898	-3.09623
Eif4a2	eukaryotic translation initiation factor 4A2	-0.12887	8.19918	-2.62896	0.0143448	0.236898	-3.08997
Zyx	zyxin	0.15092	6.53561	2.62028	0.0143534	0.236898	-3.09701
Fam111a	family with sequence similarity 111, member A	0.187945	5.71178	2.61991	0.0143657	0.236898	-3.09776
Slc31a1	solute carrier family 31, member 1	-0.164607	6.29367	-2.6198	0.0143694	0.236898	-3.09798
Ssc4d	scavenger receptor cysteine rich family, 4 domains	1.1129	-0.048429	2.61896	0.0143973	0.236898	-3.09968
Dapp1	dual adaptor for phosphotyrosine and 3-phosphoinositides 1	0.404414	3.52404	2.61979	0.0144335	0.236898	-3.10039
Gm5644	prefoldin 5 pseudogene	0.306755	4.35579	2.61719	0.0144565	0.236898	-3.10326
Vezf1	vascular endothelial zinc finger 1	-0.114849	7.61949	-2.61695	0.0144645	0.236898	-3.10374
Scand1	SCAN domain-containing 1	0.224724	5.26076	2.61692	0.0144658	0.236898	-3.10382
Pcdhb4	protocadherin beta 4	-0.965577	0.555606	-2.6164	0.014483	0.236898	-3.10486
Vangl2	VANGL planar cell polarity 2	-0.136826	8.04544	-2.6373	0.0144846	0.236898	-3.08881
Itpripl1	inositol 1,4,5-triphosphate receptor interacting protein-like 1	-0.249592	4.63787	-2.61618	0.0144903	0.236898	-3.1053
Vps35l	VPS35 endosomal protein sorting factor like	0.146839	6.37242	2.61579	0.0145035	0.236898	-3.10609
Map1lc3b	microtubule-associated protein 1 light chain 3 beta	-0.194099	6.15948	-2.63168	0.0145074	0.236898	-3.09396
Krt10	keratin 10	-0.420052	3.29064	-2.61543	0.0145156	0.236898	-3.10682
Rufy3	RUN and FYVE domain containing 3	0.126279	7.3423	2.61497	0.0145311	0.236898	-3.10775
Chd8	chromodomain helicase DNA binding protein 8	0.131312	7.75346	2.61472	0.0145394	0.236898	-3.10825
Tmem130	transmembrane protein 130	0.97906	2.22192	2.84978	0.014566	0.237105	-2.9429
Gm6039	protein phosphatase 4, regulatory subunit 2 pseudogene	0.329041	4.65129	2.66809	0.0145845	0.23718	-3.06932
Hdac5	histone deacetylase 5	-0.161422	6.3098	-2.61215	0.0146264	0.237634	-3.11346
Wrnip1	Werner helicase interacting protein 1	-0.204579	5.46613	-2.61054	0.014681	0.238294	-3.11671
Gad1	glutamate decarboxylase 1	0.823294	1.88998	2.69116	0.0147295	0.238821	-3.05771
Gm5841	ubiquitin specific peptidase 1 pseudogene	0.19188	5.52642	2.60876	0.0147415	0.238821	-3.1203
Ptp4a2	protein tyrosine phosphatase 4a2	-0.100183	8.41845	-2.60721	0.0147943	0.23938	-3.12342
Jun	jun proto-oncogene	0.152777	7.1977	2.61622	0.0148309	0.23938	-3.11774
Gm10282	high mobility group nucleosomal binding domain 2 pseudogene	0.283061	7.44109	2.98579	0.0148329	0.23938	-2.87058
Grem1	gremlin 1, DAN family BMP antagonist	0.998297	0.315786	2.60589	0.0148395	0.23938	-3.12608
Vinac1	vinculin/alpha-catenin family member 1	-1.32224	-0.844139	-2.6057	0.0148462	0.23938	-3.12648
Rap1b	RAS related protein 1b	-0.134987	6.9373	-2.6044	0.014891	0.239874	-3.1291
Hs3st3a1	heparan sulfate (glucosamine) 3-O-sulfotransferase 3A1	0.56791	2.11301	2.60264	0.0149515	0.240622	-3.13264
Slc39a10	solute carrier family 39 (zinc transporter), member 10	-0.126075	7.36727	-2.60138	0.0149953	0.240993	-3.13519
Sod2	superoxide dismutase 2, mitochondrial	-0.178212	5.82233	-2.60116	0.0150029	0.240993	-3.13563
Pltp	phospholipid transfer protein	-0.339325	4.05943	-2.60215	0.0150335	0.24113	-3.13595
Pip4p2	phosphatidylinositol-4,5-bisphosphate 4-phosphatase 2	-0.168869	6.25847	-2.59974	0.015052	0.24113	-3.13848
Zhx1	zinc fingers and homeoboxes 1	0.185764	5.5859	2.59969	0.0150538	0.24113	-3.13859
Tmem229b	transmembrane protein 229B	0.24433	4.77306	2.59877	0.0150858	0.24117	-3.14044
Fgf11	fibroblast growth factor 11	-0.382811	3.09739	-2.59873	0.0150871	0.24117	-3.14051
Il1a	interleukin 1 alpha	1.22984	-0.534736	2.59816	0.0151072	0.24117	-3.14168
Zfp219	zinc finger protein 219	-0.126728	7.74849	-2.59799	0.0151129	0.24117	-3.14201
Cmip	c-Maf inducing protein	0.155876	6.33659	2.59717	0.0151416	0.241401	-3.14366
Dusp8	dual specificity phosphatase 8	0.196192	5.35497	2.59646	0.0151665	0.241573	-3.14509
Sipa1l2	signal-induced proliferation-associated 1 like 2	0.144648	6.74857	2.59549	0.0152006	0.241698	-3.14705
Col4a4	collagen, type IV, alpha 4	-0.914884	0.480232	-2.59516	0.0152122	0.241698	-3.14772
Atxn7l3b	ataxin 7-like 3B	-0.107581	8.74039	-2.59502	0.0152169	0.241698	-3.14799
Sptbn2	spectrin beta, non-erythrocytic 2	0.139176	7.04628	2.59276	0.0152965	0.242528	-3.15254
Aldh1l2	aldehyde dehydrogenase 1 family, member L2	0.352748	3.67305	2.59235	0.015311	0.242528	-3.15336
Igip	IgA inducing protein	0.600892	1.60434	2.59223	0.0153154	0.242528	-3.15361
Macf1	microtubule-actin crosslinking factor 1	0.306521	8.59958	3.14232	0.0153273	0.242528	-2.80537
Igfbp2	insulin-like growth factor binding protein 2	-0.116772	8.00623	-2.59123	0.0153506	0.242528	-3.15561
Gm5763	regulator of G-protein signaling 3 pseudogene	0.379927	3.76259	2.59731	0.0153572	0.242528	-3.15108
Ipo4	importin 4	-0.199595	5.24412	-2.59072	0.0153688	0.242528	-3.15664
Fbxl14	F-box and leucine-rich repeat protein 14	-0.162519	6.15097	-2.58978	0.0154023	0.242831	-3.15854
Stxbp1	syntaxin binding protein 1	0.177887	6.06794	2.58757	0.0154807	0.243842	-3.16297
Cpt1b	carnitine palmitoyltransferase 1b, muscle	-1.03179	0.0260774	-2.58512	0.0155683	0.244896	-3.16789
Atf1	activating transcription factor 1	-0.239787	4.78603	-2.58462	0.0155864	0.244896	-3.1689
Gstcd	glutathione S-transferase, C-terminal domain containing	0.170388	5.8656	2.58433	0.015597	0.244896	-3.16949
Gm9595	predicted gene 9595	0.813943	0.769237	2.5841	0.0156051	0.244896	-3.16994
N4bp2	NEDD4 binding protein 2	0.143216	7.28498	2.58515	0.0156313	0.24491	-3.17001
Ttll7	tubulin tyrosine ligase-like family, member 7	0.379383	3.4074	2.58323	0.0156365	0.24491	-3.17169
H2az2	H2A.Z histone variant 2	-0.138735	7.78382	-2.59687	0.0156575	0.24491	-3.16171
Cebpzos	CCAAT/enhancer binding protein (C/EBP), zeta, opposite strand	0.316319	3.84256	2.58233	0.0156688	0.24491	-3.17349
Tet1	tet methylcytosine dioxygenase 1	0.176247	5.80886	2.58142	0.0157016	0.24491	-3.17532
Mxd3	Max dimerization protein 3	-0.233047	5.0698	-2.58141	0.0157022	0.24491	-3.17535
Snhg1	small nucleolar RNA host gene 1	-0.140137	6.54085	-2.58129	0.0157066	0.24491	-3.17559
Ctdnep1	CTD nuclear envelope phosphatase 1	-0.149235	6.32907	-2.58061	0.0157309	0.245066	-3.17694
Ndufs6	NADH:ubiquinone oxidoreductase core subunit S6	-0.28818	4.36681	-2.57938	0.0157757	0.245539	-3.17942
Npff	neuropeptide FF-amide peptide precursor	1.04829	0.0607363	2.57814	0.0158209	0.246019	-3.18191
Plekhj1	pleckstrin homology domain containing, family J member 1	-0.181043	5.52014	-2.57547	0.0159182	0.24725	-3.18725
Cdc20b	cell division cycle 20B	0.497758	2.95964	2.58654	0.0159471	0.24725	-3.17949
Dido1	death inducer-obliterator 1	0.140198	7.33668	2.57511	0.015948	0.24725	-3.18852
Mau2	MAU2 sister chromatid cohesion factor	-0.133415	6.92363	-2.57407	0.0159695	0.24725	-3.19005
Tenm3	teneurin transmembrane protein 3	0.137331	7.31569	2.57363	0.0159858	0.24725	-3.19094
Arhgap4	Rho GTPase activating protein 4	-0.567169	2.11471	-2.57337	0.0159954	0.24725	-3.19146
Maged2	melanoma antigen, family D, 2	0.1226	7.39739	2.57306	0.0160068	0.24725	-3.19209
Ankrd42	ankyrin repeat domain 42	0.345141	3.56512	2.57281	0.0160162	0.24725	-3.1926
Gm8623	predicted gene 8623	-0.929225	0.622074	-2.57192	0.0160487	0.247528	-3.19436
Serpinf1	serine (or cysteine) peptidase inhibitor, clade F, member 1	0.339698	3.86078	2.57149	0.0160648	0.247552	-3.19523
Hspd1-ps3	heat shock protein 1 (chaperonin), pseudogene 3	0.116821	8.25269	2.56976	0.0161287	0.248312	-3.19869
Naga	N-acetyl galactosaminidase, alpha	-0.296548	3.96916	-2.56936	0.0161437	0.248318	-3.1995
Kif5c	kinesin family member 5C	0.115587	8.73864	2.57635	0.0161807	0.248499	-3.19517
Gm48337	NA	0.735317	1.16132	2.56826	0.0161846	0.248499	-3.2017
Hspd1	heat shock protein 1 (chaperonin)	-0.139908	7.70682	-2.58151	0.016251	0.249294	-3.19339
Carhsp1	calcium regulated heat stable protein 1	-0.153356	6.7806	-2.5648	0.0163136	0.25003	-3.20861
Ulk2	unc-51 like kinase 2	-0.13306	6.85902	-2.56381	0.0163509	0.250376	-3.2106
Otx1	orthodenticle homeobox 1	-0.158549	6.61041	-2.56265	0.0163943	0.250815	-3.21291
St8sia2	ST8 alpha-N-acetyl-neuraminide alpha-2,8-sialyltransferase 2	0.143194	6.44894	2.56203	0.0164176	0.250864	-3.21414
Arglu1	arginine and glutamate rich 1	-0.102514	8.28384	-2.56179	0.016427	0.250864	-3.21464
Tor1b	torsin family 1, member B	-0.172822	6.21768	-2.55884	0.0165384	0.251977	-3.22052
Pik3r1	phosphoinositide-3-kinase regulatory subunit 1	0.20484	5.42845	2.5582	0.0165626	0.251977	-3.22179
Scn4b	sodium channel, type IV, beta	-0.790524	0.909614	-2.55798	0.0165712	0.251977	-3.22225
Dlx1	distal-less homeobox 1	1.80169	3.89101	3.24313	0.0165783	0.251977	-2.80329
Atcay	ataxia, cerebellar, Cayman type	0.177255	5.90864	2.55773	0.0165807	0.251977	-3.22275
Rpl34	ribosomal protein L34	-0.362293	5.22391	-2.76024	0.0165885	0.251977	-3.07422
Glis2	GLIS family zinc finger 2	-0.182469	5.89345	-2.55704	0.0166069	0.252031	-3.22412
Gm19028	DEAD (Asp-Glu-Ala-Asp) box polypeptide 3, Y-linked pseudogene	1.15348	-0.433393	2.55654	0.0166257	0.252093	-3.2251
Vps33b	vacuolar protein sorting 33B	0.249495	4.79658	2.55455	0.016702	0.252838	-3.22908
Clcn2	chloride channel, voltage-sensitive 2	-0.204597	5.35145	-2.55448	0.0167046	0.252838	-3.22922
Lrrtm2	leucine rich repeat transmembrane neuronal 2	0.719041	1.28786	2.55336	0.0167477	0.253213	-3.23146
Hdlbp	high density lipoprotein (HDL) binding protein	0.0935231	8.59762	2.55306	0.0167591	0.253213	-3.23205
Zfyve19	zinc finger, FYVE domain containing 19	-0.308178	4.31319	-2.55432	0.0167817	0.253331	-3.23175
Ptpn3	protein tyrosine phosphatase, non-receptor type 3	-0.566285	2.28108	-2.55204	0.0167984	0.253359	-3.23409
Tbx3	T-box 3	0.82683	0.673619	2.55133	0.0168258	0.253498	-3.23551
Gm20369	gamma-secretase subunit PEN-2 pseudogene	1.24687	-0.609583	2.55076	0.0168475	0.253498	-3.23663
Gm15163	succinate-Coenzyme A ligase, GDP-forming, beta subunit pseudogene	0.219016	5.17616	2.55019	0.0168697	0.253498	-3.23777
Taf1	TATA-box binding protein associated factor 1	0.12832	7.29841	2.54942	0.0168996	0.253498	-3.23932
Gm6430	heterogeneous nuclear ribonucleoprotein F pseudogene	0.44197	4.22022	2.69196	0.0169005	0.253498	-3.1317
Drc1	dynein regulatory complex subunit 1	0.723028	1.45695	2.54921	0.0169076	0.253498	-3.23972
Slc35g3	solute carrier family 35, member G3	0.936786	0.186437	2.5491	0.0169118	0.253498	-3.23994
Pmpcb	peptidase (mitochondrial processing) beta	0.142839	6.428	2.54846	0.0169367	0.253649	-3.24122
Gm4374	predicted gene 4374	-0.794264	0.92403	-2.54727	0.0169829	0.254118	-3.24359
Sfrp1	secreted frizzled-related protein 1	-0.136369	9.14467	-2.65762	0.0170321	0.25463	-3.16063
Gm2199	mitochondrial carrier homolog 2 pseudogene	-0.32141	3.72477	-2.54427	0.0170999	0.255174	-3.24956
Dsp	desmoplakin	-0.813108	0.928449	-2.54403	0.0171092	0.255174	-3.25003
Sltm	SAFB-like, transcription modulator	0.11647	7.5194	2.54393	0.0171134	0.255174	-3.25025
Fndc10	fibronectin type III domain containing 10	-0.424678	2.97986	-2.54329	0.0171382	0.255321	-3.25151
Slc29a4	solute carrier family 29 (nucleoside transporters), member 4	-0.187544	5.47213	-2.54219	0.0171817	0.255642	-3.25371
Ranbp2	RAN binding protein 2	0.154666	7.85948	2.61256	0.0171898	0.255642	-3.19906
Dner	delta/notch-like EGF repeat containing	0.269855	5.297	2.60492	0.0172323	0.25581	-3.20617
Rplp0	ribosomal protein, large, P0	-0.166844	8.71682	-2.72091	0.0172391	0.25581	-3.12207
Eif2ak2	eukaryotic translation initiation factor 2-alpha kinase 2	0.261492	4.69303	2.54055	0.0172461	0.25581	-3.25696
Rph3a	rabphilin 3A	0.784881	1.30037	2.54136	0.0173231	0.256288	-3.25861
Klhdc2	kelch domain containing 2	-0.113883	7.61816	-2.53856	0.0173246	0.256288	-3.26091
Mir670hg	MIR670 host gene (non-protein coding)	0.36119	3.40315	2.53816	0.0173405	0.256288	-3.2617
Ptchd4	patched domain containing 4	0.91561	0.616066	2.53804	0.0173456	0.256288	-3.26196
Socs2	suppressor of cytokine signaling 2	-0.191923	5.6146	-2.53767	0.01736	0.256288	-3.26268
Castor1	cytosolic arginine sensor for mTORC1 subunit 1	1.01785	-0.052057	2.53746	0.0173686	0.256288	-3.26311
Ei24	etoposide induced 2.4 mRNA	-0.129703	6.93318	-2.53521	0.0174579	0.257064	-3.26756
Grik3	glutamate receptor, ionotropic, kainate 3	0.600819	2.77408	2.60449	0.0174906	0.257064	-3.21432
Bgn	biglycan	0.241299	5.90844	2.62794	0.0174959	0.257064	-3.19682
Plxna4	plexin A4	0.417076	6.24187	2.99644	0.0175202	0.257064	-2.96014
Ptbp1	polypyrimidine tract binding protein 1	-0.0997566	8.38559	-2.5336	0.0175226	0.257064	-3.27078
Tuba1c	tubulin, alpha 1C	-0.280968	6.80742	-2.8263	0.0175355	0.257064	-3.06152
Bicd1	BICD cargo adaptor 1	0.229647	4.88294	2.5332	0.0175383	0.257064	-3.27156
Sox7	SRY (sex determining region Y)-box 7	0.332654	3.39834	2.53312	0.0175418	0.257064	-3.27173
Zbtb8a	zinc finger and BTB domain containing 8a	-0.435578	2.91667	-2.53088	0.0176317	0.258159	-3.27617
Trp53rka	transformation related protein 53 regulating kinase A	-0.225756	4.76054	-2.5303	0.0176548	0.258275	-3.27731
Vsig10	V-set and immunoglobulin domain containing 10	-0.40263	3.11795	-2.52977	0.0176765	0.258308	-3.27838
Cltb	clathrin, light polypeptide (Lcb)	0.278725	4.0668	2.5295	0.0176873	0.258308	-3.27891
Gm43848	NA	1.35656	-0.607183	2.52929	0.0177067	0.25837	-3.27964
Nr2e1	nuclear receptor subfamily 2, group E, member 1	-0.112152	7.71323	-2.52815	0.0177419	0.2585	-3.28158
Scube2	signal peptide, CUB domain, EGF-like 2	0.807716	0.709691	2.52774	0.0177583	0.2585	-3.28238
Wdfy3	WD repeat and FYVE domain containing 3	0.192624	7.53677	2.68122	0.0177612	0.2585	-3.166
Col9a2	collagen, type IX, alpha 2	0.307366	3.98562	2.52651	0.0178084	0.258966	-3.28483
Dgkk	diacylglycerol kinase kappa	0.699188	1.49319	2.5255	0.0178496	0.259149	-3.28683
Rps15-ps2	ribosomal protein S15, pseudogene 2	0.128829	6.83037	2.52509	0.0178662	0.259149	-3.28764
Gm8773	predicted gene 8773	-1.02254	-0.214505	-2.5247	0.0178821	0.259149	-3.28841
Cmtm8	CKLF-like MARVEL transmembrane domain containing 8	-0.444022	2.84235	-2.52447	0.0178915	0.259149	-3.28887
Ube2nl	ubiquitin-conjugating enzyme E2N-like	0.678141	1.66183	2.5238	0.0179188	0.259149	-3.2902
Gm15344	NA	-0.707716	1.51431	-2.52378	0.0179198	0.259149	-3.29025
Afap1l1	actin filament associated protein 1-like 1	0.335315	3.80987	2.52329	0.0179395	0.259149	-3.2912
Rnase4	ribonuclease, RNase A family 4	-0.459292	2.55422	-2.52322	0.0179426	0.259149	-3.29135
Gusb	glucuronidase, beta	0.242178	4.72713	2.52276	0.0179613	0.259199	-3.29225
Wdr5b	WD repeat domain 5B	0.324804	3.73276	2.52222	0.0179836	0.259302	-3.29333
Pole	polymerase (DNA directed), epsilon	0.139548	7.13922	2.52176	0.0180023	0.259352	-3.29423
Myo5b	myosin VB	0.406561	3.6881	2.54955	0.018021	0.259402	-3.27251
Tgfbr2	transforming growth factor, beta receptor II	0.261159	4.80966	2.52238	0.0180481	0.259572	-3.29504
Csnk1g3	casein kinase 1, gamma 3	-0.143634	6.30758	-2.51953	0.0180941	0.259963	-3.29865
Rpsa	ribosomal protein SA	-0.37916	6.97574	-3.01369	0.0181119	0.259963	-2.96962
Elp4	elongator acetyltransferase complex subunit 4	0.155807	5.89556	2.51872	0.0181275	0.259963	-3.30025
Fnbp4	formin binding protein 4	-0.116472	7.24487	-2.51851	0.0181362	0.259963	-3.30067
Rtf2	replication termination factor 2	0.149506	6.18563	2.51756	0.0181756	0.260308	-3.30255
Cfap298	cilia and flagella associate protien 298	0.298246	3.93281	2.51719	0.0181909	0.260308	-3.30328
Pcm1	pericentriolar material 1	0.119648	8.32697	2.52157	0.0182218	0.260532	-3.3006
Atp13a2	ATPase type 13A2	-0.149479	6.57971	-2.51475	0.0182925	0.261174	-3.30811
Tmsb4x	thymosin, beta 4, X chromosome	-0.0974187	9.98496	-2.53923	0.0182974	0.261174	-3.28855
Tmem43	transmembrane protein 43	-0.15054	6.37748	-2.51292	0.0183689	0.261976	-3.31173
1700069B07Rik	RIKEN cDNA 1700069B07 gene	-1.05436	-0.127224	-2.51123	0.0184397	0.262571	-3.31506
Gm13534	nudix (nucleoside diphosphate linked moiety X)-type motif 15 pseudogene	0.71283	1.04113	2.51118	0.0184415	0.262571	-3.31515
Gm5586	40S RIBOSOMAL PROTEIN S3A (V-FOS TRANSFORMATION EFFECTOR PROTEIN)	-0.297499	3.86668	-2.5106	0.018466	0.262702	-3.3163
Gm8399	actin, gamma, cytoplasmic 1 pseudogene	0.123803	7.32798	2.50997	0.0184926	0.26286	-3.31755
Pcsk5	proprotein convertase subtilisin/kexin type 5	-0.332309	3.79096	-2.50945	0.0185145	0.262953	-3.31858
Lims1	LIM and senescent cell antigen-like domains 1	-0.141528	6.90021	-2.50862	0.0185495	0.263044	-3.32021
Wdr78	WD repeat domain 78	0.264468	4.27213	2.50856	0.0185519	0.263044	-3.32032
Cdca7l	cell division cycle associated 7 like	0.167992	5.58672	2.50756	0.0185941	0.26331	-3.3223
Tuba1b	tubulin, alpha 1B	-0.0966363	9.00124	-2.50739	0.0186015	0.26331	-3.32264
Anp32-ps	acidic (leucine-rich) nuclear phosphoprotein 32 family, pseudogene	-0.358086	3.73398	-2.50697	0.0186305	0.263502	-3.32377
Gm10335	ribosomal protein L23A pseudogene	-0.431666	3.60207	-2.54876	0.0186536	0.263569	-3.29092
Exd2	exonuclease 3'-5' domain containing 2	-0.156475	5.98469	-2.50585	0.0186665	0.263569	-3.32566
Pfkl	phosphofructokinase, liver, B-type	0.117633	7.5585	2.5055	0.0186816	0.263569	-3.32637
Ubfd1	ubiquitin family domain containing 1	-0.131094	7.24628	-2.50484	0.0187096	0.263733	-3.32767
Snhg14	small nucleolar RNA host gene 14	0.215705	5.2924	2.50371	0.0187577	0.263733	-3.32989
Drd4	dopamine receptor D4	1.05364	-0.24912	2.50286	0.0187938	0.263733	-3.33156
Gm10925	ATP synthase F0 subunit 6 pseudogene	-0.197815	7.73005	-2.68969	0.0188015	0.263733	-3.1904
Cbfa2t3	CBFA2/RUNX1 translocation partner 3	0.259227	4.36286	2.50245	0.0188114	0.263733	-3.33237
Zfp697	zinc finger protein 697	0.265749	4.39574	2.50238	0.0188143	0.263733	-3.33251
Gm3604	predicted gene 3604	0.780561	1.45378	2.51957	0.0188207	0.263733	-3.31873
Ptger3	prostaglandin E receptor 3 (subtype EP3)	-1.19069	-0.0154665	-2.51353	0.0188225	0.263733	-3.32366
Rpl32	ribosomal protein L32	-0.315061	7.14613	-2.90483	0.0188541	0.263733	-3.05377
Nab1	Ngfi-A binding protein 1	-0.202753	5.25034	-2.50117	0.0188663	0.263733	-3.3349
Pir	pirin	0.578929	1.81517	2.50113	0.0188679	0.263733	-3.33497
Tjap1	tight junction associated protein 1	-0.147814	6.12916	-2.50088	0.018879	0.263733	-3.33548
Gm4961	kinesin superfamily protein 2C pseudogene	0.826934	0.875251	2.49978	0.0189262	0.264083	-3.33764
Rps7-ps2	ribosomal protein S7, pseudogene 2	-0.466315	2.53378	-2.49957	0.018935	0.264083	-3.33805
Magi3	membrane associated guanylate kinase, WW and PDZ domain containing 3	0.183125	5.61797	2.49748	0.0190252	0.265124	-3.34217
Msto1	misato 1, mitochondrial distribution and morphology regulator	0.195064	5.1417	2.49639	0.0190721	0.265561	-3.3443
Cnmd	chondromodulin	1.11084	-0.325236	2.49587	0.019095	0.265661	-3.34534
Nsd1	nuclear receptor-binding SET-domain protein 1	0.123867	8.45148	2.51822	0.0191224	0.265818	-3.32792
Kri1	KRI1 homolog	0.245355	4.4605	2.49489	0.0191374	0.265818	-3.34726
Ms4a4a	membrane-spanning 4-domains, subfamily A, member 4A	-1.08265	-0.226402	-2.49272	0.0192318	0.266858	-3.35153
Hnrnpu	heterogeneous nuclear ribonucleoprotein U	0.0695055	10.9351	2.49245	0.0192436	0.266858	-3.35206
Ctif	CBP80/20-dependent translation initiation factor	0.155316	6.13946	2.49167	0.0192779	0.267116	-3.3536
Rps11-ps2	ribosomal protein S11, pseudogene 2	0.447376	3.32925	2.51646	0.0193006	0.267214	-3.33406
Gm8624	ribosomal protein S23 pseudogene	-0.634627	1.58545	-2.48981	0.0193594	0.26781	-3.35725
Brwd3	bromodomain and WD repeat domain containing 3	0.194713	5.60672	2.48875	0.0194056	0.268232	-3.35932
Npepl1	aminopeptidase-like 1	0.196047	5.09439	2.488	0.0194389	0.268474	-3.3608
Ttc3	tetratricopeptide repeat domain 3	0.081441	9.68362	2.48742	0.0194644	0.268608	-3.36194
Ctbp1	C-terminal binding protein 1	-0.0945226	8.79327	-2.48535	0.0195561	0.269655	-3.36601
Gm18939	ubiquitin specific peptidase 9, X chromosome pseudogene	0.305105	4.00567	2.4832	0.0196513	0.270063	-3.37022
Gm6254	heterogeneous nuclear ribonucleoprotein A3 pseudogene	-0.268571	4.78995	-2.49175	0.0196713	0.270063	-3.36371
Slc2a3	solute carrier family 2 (facilitated glucose transporter), member 3	-0.250784	4.63286	-2.48262	0.0196771	0.270063	-3.37135
Casp8ap2	caspase 8 associated protein 2	0.123448	7.04881	2.48237	0.0196884	0.270063	-3.37185
Lrrc15	leucine rich repeat containing 15	-0.909522	0.420963	-2.48204	0.0197032	0.270063	-3.3725
Dnph1	2'-deoxynucleoside 5'-phosphate N-hydrolase 1	-0.207702	5.01722	-2.48167	0.0197195	0.270063	-3.37322
Gm7935	splicing factor 3b, subunit 4 pseudogene	0.166143	6.0871	2.4814	0.0197319	0.270063	-3.37376
Inppl1	inositol polyphosphate phosphatase-like 1	-0.139468	7.0723	-2.48135	0.019734	0.270063	-3.37385
Map4k1	mitogen-activated protein kinase kinase kinase kinase 1	0.430848	2.79361	2.4807	0.0197629	0.270063	-3.37512
Myt1	myelin transcription factor 1	0.151535	6.66021	2.48058	0.0197686	0.270063	-3.37537
Fry	FRY microtubule binding protein	0.312949	3.58961	2.48038	0.0197772	0.270063	-3.37574
Cdk2ap1	CDK2 (cyclin-dependent kinase 2)-associated protein 1	-0.170736	6.37113	-2.48729	0.0197926	0.270063	-3.37045
Mafg	v-maf musculoaponeurotic fibrosarcoma oncogene family, protein G (avian)	-0.144276	6.29123	-2.47978	0.0198043	0.270063	-3.37693
Nrxn3	neurexin III	0.630145	2.31072	2.51351	0.0198075	0.270063	-3.34956
Abcc1	ATP-binding cassette, sub-family C (CFTR/MRP), member 1	0.214699	4.79398	2.47892	0.0198429	0.27033	-3.37862
Ado	2-aminoethanethiol (cysteamine) dioxygenase	-0.192821	5.43123	-2.47822	0.0198742	0.270539	-3.37998
Gnas	GNAS (guanine nucleotide binding protein, alpha stimulating) complex locus	0.117225	7.26035	2.47629	0.0199613	0.271509	-3.38376
4933434E20Rik	RIKEN cDNA 4933434E20 gene	-0.508554	2.27916	-2.47592	0.0199782	0.271515	-3.3845
Ppp1r9a	protein phosphatase 1, regulatory subunit 9A	0.148503	6.56637	2.47497	0.0200208	0.271515	-3.38634
Tfap2c	transcription factor AP-2, gamma	-0.166653	6.2145	-2.47461	0.0200372	0.271515	-3.38705
Trip12	thyroid hormone receptor interactor 12	0.112759	8.75407	2.48554	0.0200411	0.271515	-3.37815
Gm4768	Rho family GTPase 2 pseudogene	-0.570804	2.10752	-2.47405	0.0200626	0.271515	-3.38814
Bcl2	B cell leukemia/lymphoma 2	-0.242011	4.79238	-2.4734	0.0200924	0.271515	-3.38943
S100a11	S100 calcium binding protein A11	-0.596587	1.5409	-2.47328	0.0200977	0.271515	-3.38966
Ccdc85c	coiled-coil domain containing 85C	-0.129365	7.08241	-2.47291	0.0201145	0.271515	-3.39038
Itpkb	inositol 1,4,5-trisphosphate 3-kinase B	-0.197099	5.4088	-2.47226	0.020144	0.271515	-3.39165
Zbtb38	zinc finger and BTB domain containing 38	0.307774	3.82662	2.47212	0.0201506	0.271515	-3.39193
Mpp3	membrane protein, palmitoylated 3 (MAGUK p55 subfamily member 3)	-0.186438	5.30713	-2.47205	0.0201536	0.271515	-3.39206
Sh2d5	SH2 domain containing 5	0.773404	0.820784	2.47138	0.0201841	0.271515	-3.39337
Gm13092	small nuclear ribonucleoprotein F	-0.274109	4.52564	-2.47123	0.020191	0.271515	-3.39367
Mbd6	methyl-CpG binding domain protein 6	-0.164022	6.3754	-2.47278	0.0201923	0.271515	-3.39241
Ccng1	cyclin G1	-0.182307	5.45781	-2.47097	0.0202029	0.271515	-3.39418
Atf4	activating transcription factor 4	-0.120692	7.66002	-2.47042	0.0202279	0.271515	-3.39524
C1qb	complement component 1, q subcomponent, beta polypeptide	-0.436965	2.71682	-2.47032	0.0202326	0.271515	-3.39544
H2ac13	H2A clustered histone 13	-0.923694	0.206931	-2.46946	0.0202718	0.271628	-3.39712
Ube2w	ubiquitin-conjugating enzyme E2W (putative)	-0.216593	4.98522	-2.46944	0.0202729	0.271628	-3.39717
Gm15455	predicted gene 15455	0.278277	4.27792	2.46845	0.0203185	0.271965	-3.39911
Magi1	membrane associated guanylate kinase, WW and PDZ domain containing 1	0.114068	7.57577	2.4682	0.02033	0.271965	-3.3996
Sbf2	SET binding factor 2	0.120427	7.5111	2.46752	0.0203612	0.271991	-3.40093
Gm11953	glyceraldehyde-3-phosphate dehydrogenase pseudogene	0.980629	-0.213411	2.46746	0.0203638	0.271991	-3.40104
Gm12013	60S ribosomal protein L39 pseudogene	-0.968757	0.382834	-2.46667	0.0204	0.272164	-3.40258
Grb10	growth factor receptor bound protein 10	-0.0754528	9.88302	-2.46648	0.0204087	0.272164	-3.40294
Gm24245	NA	-0.489444	4.5004	-2.71801	0.020455	0.272343	-3.21578
Gm8784	predicted gene 8784	-0.195744	5.24127	-2.46531	0.0204629	0.272343	-3.40524
Vti1a	vesicle transport through interaction with t-SNAREs 1A	0.213151	5.02834	2.46516	0.0204701	0.272343	-3.40554
Bnip3l-ps	BCL2/adenovirus E1B interacting protein 3-like, pseudogene	0.182932	5.26621	2.46439	0.0205055	0.272602	-3.40703
Ackr1	atypical chemokine receptor 1 (Duffy blood group)	-0.494525	2.31491	-2.46396	0.0205252	0.272651	-3.40787
Hadhb	hydroxyacyl-CoA dehydrogenase trifunctional multienzyme complex subunit beta	-0.374204	3.23265	-2.46277	0.0205806	0.272861	-3.4102
Efna4	ephrin A4	-0.242219	4.72814	-2.4627	0.0205839	0.272861	-3.41033
Srsf9	serine and arginine-rich splicing factor 9	-0.119736	7.22879	-2.46259	0.020589	0.272861	-3.41055
BC067074	NA	0.314262	3.6923	2.46183	0.0206244	0.273118	-3.41204
Gm10043	LSM6 homolog, U6 small nuclear RNA associated pseudogene	0.387094	3.44095	2.46128	0.0206983	0.273883	-3.41427
Eif5	eukaryotic translation initiation factor 5	-0.0953266	8.84325	-2.45988	0.0207151	0.273893	-3.41583
Flcn	folliculin	-0.187811	5.46474	-2.4578	0.0208129	0.274972	-3.4199
Plpp6	phospholipid phosphatase 6	-0.434914	2.97922	-2.45737	0.0208331	0.275026	-3.42074
Lbhd1	LBH domain containing 1	-0.3044	3.79701	-2.45696	0.0208522	0.275065	-3.42153
Ik	IK cytokine	0.118867	7.50479	2.45622	0.0208872	0.27516	-3.42298
Pabpc1	poly(A) binding protein, cytoplasmic 1	-0.0975535	9.13409	-2.45612	0.0208917	0.27516	-3.42317
Gm6793	heterogeneous nuclear ribonucleoprotein A3 pseudogene	0.367335	3.10735	2.45479	0.0209542	0.275712	-3.42575
Tfdp1	transcription factor Dp 1	-0.12983	7.11523	-2.45455	0.0209659	0.275712	-3.42623
C230062I16Rik	RIKEN cDNA C230062I16 gene	0.330874	3.41616	2.4541	0.0209871	0.275777	-3.4271
Nt5c3	5'-nucleotidase, cytosolic III	-0.190678	5.2779	-2.45351	0.0210148	0.275929	-3.42824
Utp14a	UTP14A small subunit processome component	0.152517	6.09135	2.45201	0.0210863	0.276555	-3.43118
Add2	adducin 2 (beta)	0.125773	7.44025	2.4517	0.0211007	0.276555	-3.43177
Dok5	docking protein 5	0.336459	3.64776	2.45107	0.0211307	0.276555	-3.433
Mmgt1	membrane magnesium transporter 1	-0.135217	6.60877	-2.45046	0.02116	0.276555	-3.43419
Cited4	Cbp/p300-interacting transactivator, with Glu/Asp-rich carboxy-terminal domain, 4	-0.781181	1.05486	-2.45045	0.0211602	0.276555	-3.4342
Cox7b	cytochrome c oxidase subunit 7B	-0.217203	5.79536	-2.49265	0.0211775	0.276555	-3.39996
4932438A13Rik	RIKEN cDNA 4932438A13 gene	0.449997	6.26199	2.93207	0.0212084	0.276555	-3.10342
Mcm9	minichromosome maintenance 9 homologous recombination repair factor	0.207874	5.09235	2.44944	0.0212085	0.276555	-3.43617
Elovl5	ELOVL family member 5, elongation of long chain fatty acids (yeast)	-0.145611	6.60451	-2.44905	0.0212272	0.276555	-3.43693
Mmp2	matrix metallopeptidase 2	0.312447	4.73419	2.51305	0.0212273	0.276555	-3.38482
Slc38a9	solute carrier family 38, member 9	-0.282355	4.07377	-2.44876	0.021241	0.276555	-3.43749
Cept1	choline/ethanolaminephosphotransferase 1	-0.262778	4.67675	-2.44979	0.0212657	0.276666	-3.43721
Plec	plectin	0.175602	5.49216	2.4473	0.021311	0.277043	-3.44033
Gm12643	40S ribosomal protein S25 pseudogene	-0.862217	0.493406	-2.44616	0.0213657	0.277543	-3.44255
Vill	villin-like	0.30542	3.74778	2.44575	0.0213855	0.277588	-3.44335
2310061I04Rik	RIKEN cDNA 2310061I04 gene	-0.261361	4.44495	-2.44476	0.0214331	0.277994	-3.44527
Rpl17-ps3	ribosomal protein L17, pseudogene 3	-0.339101	4.54564	-2.51734	0.0214793	0.278251	-3.38735
Ahcy	S-adenosylhomocysteine hydrolase	-0.266053	4.12726	-2.44367	0.0214855	0.278251	-3.44738
Chkb	choline kinase beta	-0.52143	2.29322	-2.44299	0.0215186	0.278467	-3.44871
Plxna1	plexin A1	-0.124828	7.69475	-2.44279	0.0215403	0.278536	-3.44937
Ctsa	cathepsin A	-0.171904	5.74151	-2.44159	0.0215864	0.278755	-3.45142
Gm8556	predicted gene 8556	3.25894	0.554796	3.01464	0.0215899	0.278755	-3.06844
Ddx42	DEAD box helicase 42	0.114022	7.59793	2.44063	0.0216333	0.278952	-3.4533
Dctpp1	dCTP pyrophosphatase 1	-0.174831	5.68099	-2.44053	0.0216379	0.278952	-3.45348
Trpm3	transient receptor potential cation channel, subfamily M, member 3	0.459098	5.42723	2.81536	0.0216678	0.279127	-3.18388
Gm15459	heat shock protein 8 pseudogene	0.145782	9.93326	2.65918	0.0217088	0.279443	-3.28745
Trp53bp2	transformation related protein 53 binding protein 2	0.139118	6.36204	2.43852	0.0217359	0.279581	-3.45738
Cul9	cullin 9	0.295467	4.22137	2.43811	0.0217561	0.27963	-3.45818
Rps3a1	ribosomal protein S3A1	-0.475842	6.09296	-2.91987	0.0218527	0.280533	-3.12682
Dzip1	DAZ interacting protein 1	0.159466	5.84813	2.436	0.0218593	0.280533	-3.46227
Mfap2	microfibrillar-associated protein 2	-0.15702	6.78938	-2.44801	0.0219221	0.280984	-3.45363
Cdk5rap2	CDK5 regulatory subunit associated protein 2	0.12793	7.66254	2.43698	0.021933	0.280984	-3.46309
Gm7335	Scoc pseudogene	-0.405945	2.83121	-2.43428	0.0219439	0.280984	-3.4656
Amotl2	angiomotin-like 2	-0.131466	6.86849	-2.43379	0.0219682	0.281084	-3.46656
Nucks1	nuclear casein kinase and cyclin-dependent kinase substrate 1	-0.101496	8.59287	-2.43273	0.0220205	0.281217	-3.46861
Ndufab1	NADH:ubiquinone oxidoreductase subunit AB1	-0.246018	4.74105	-2.43237	0.0220382	0.281217	-3.4693
Fmod	fibromodulin	0.713583	2.21521	2.51301	0.0220433	0.281217	-3.40374
Tmem222	transmembrane protein 222	-0.189451	5.14365	-2.43224	0.0220446	0.281217	-3.46955
Tmem165	transmembrane protein 165	-0.141432	6.56877	-2.43154	0.0220793	0.281449	-3.47091
Rlf	rearranged L-myc fusion sequence	0.159254	6.45628	2.43149	0.0221601	0.282268	-3.47274
Snrpb	small nuclear ribonucleoprotein B	-0.112453	7.94916	-2.42942	0.0221848	0.282371	-3.47502
Dlx6os1	distal-less homeobox 6, opposite strand 1	1.64732	2.9641	3.00333	0.0222184	0.282588	-3.09045
Ttc28	tetratricopeptide repeat domain 28	0.131058	7.18245	2.42834	0.0222384	0.282631	-3.4771
Pde9a	phosphodiesterase 9A	0.23735	4.64923	2.42787	0.022262	0.28272	-3.47802
Pmf1	polyamine-modulated factor 1	0.157356	6.01586	2.42697	0.0223069	0.28308	-3.47976
Hmgn2-ps1	high mobility group nucleosomal binding domain 2, pseudogene 1	0.192611	5.26886	2.42558	0.0223767	0.283142	-3.48245
Fkbp1a	FK506 binding protein 1a	-0.115091	7.86478	-2.42536	0.0223876	0.283142	-3.48287
Cpt1a	carnitine palmitoyltransferase 1a, liver	-0.169191	5.707	-2.42531	0.0223901	0.283142	-3.48297
Csdc2	cold shock domain containing C2, RNA binding	0.26779	4.24873	2.4252	0.0223957	0.283142	-3.48318
Kras	Kirsten rat sarcoma viral oncogene homolog	-0.121876	7.49518	-2.42494	0.0224086	0.283142	-3.48368
Kcnab1	potassium voltage-gated channel, shaker-related subfamily, beta member 1	1.04575	-0.251354	2.42488	0.0224118	0.283142	-3.4838
Nudt21	nudix (nucleoside diphosphate linked moiety X)-type motif 21	-0.140264	6.67438	-2.42439	0.0224364	0.283142	-3.48475
Smarca4	SWI/SNF related, matrix associated, actin dependent regulator of chromatin, subfamily a, member 4	0.0948129	9.27277	2.42423	0.0224447	0.283142	-3.48507
Igf2r	insulin-like growth factor 2 receptor	0.120278	7.26334	2.42364	0.022474	0.283156	-3.48619
Ccdc181	coiled-coil domain containing 181	0.251812	4.37123	2.42354	0.022479	0.283156	-3.48638
Gm7628	predicted gene 7628	-0.808471	0.867447	-2.4215	0.0225822	0.283531	-3.49033
Fbxl7	F-box and leucine-rich repeat protein 7	0.262448	4.34174	2.42111	0.022602	0.283531	-3.49109
Actr3-ps	actin related protein 3, pseudogene	0.137919	6.6759	2.42085	0.022615	0.283531	-3.49159
Gm6181	mitochondrial ribosomal protein S21 pseudogene	0.383775	2.85181	2.42066	0.0226246	0.283531	-3.49195
Hmga1b	high mobility group AT-hook 1B	0.132657	6.61734	2.42063	0.0226264	0.283531	-3.49202
Ccdc6	coiled-coil domain containing 6	-0.164935	6.28141	-2.42201	0.0226349	0.283531	-3.49103
Ctnna2	catenin (cadherin associated protein), alpha 2	0.138186	6.35829	2.4204	0.0226381	0.283531	-3.49247
Gm5452	lactate dehydrogenase A pseudogene	0.258557	4.33306	2.41995	0.0226606	0.283531	-3.49332
Gcc2	GRIP and coiled-coil domain containing 2	0.151814	5.94975	2.41967	0.0226751	0.283531	-3.49387
Gm10136	ribosomal protein L26 pseudogene	-0.477542	2.80657	-2.4239	0.0226752	0.283531	-3.4903
Serpini1	serine (or cysteine) peptidase inhibitor, clade I, member 1	0.198215	5.17299	2.41892	0.0227132	0.283799	-3.49532
Slc14a1	solute carrier family 14 (urea transporter), member 1	-0.854736	0.677471	-2.41773	0.0227737	0.284169	-3.49761
Cdc16	CDC16 cell division cycle 16	-0.109745	7.62459	-2.41768	0.0227762	0.284169	-3.49771
Mme	membrane metallo endopeptidase	0.267407	4.70136	2.42424	0.0228604	0.284593	-3.49395
Adamts3	a disintegrin-like and metallopeptidase (reprolysin type) with thrombospondin type 1 motif, 3	0.299865	3.97053	2.41587	0.0228686	0.284593	-3.5012
Cbln1	cerebellin 1 precursor protein	-0.4081	3.46835	-2.4345	0.0228763	0.284593	-3.48568
Cnksr2	connector enhancer of kinase suppressor of Ras 2	0.279986	4.02505	2.4155	0.0228875	0.284593	-3.50191
Ccdc88a	coiled coil domain containing 88A	0.120147	7.27456	2.4149	0.0229184	0.284593	-3.50307
Ednrb	endothelin receptor type B	0.207924	5.37231	2.415	0.0229259	0.284593	-3.50315
Mdga2	MAM domain containing glycosylphosphatidylinositol anchor 2	-0.366928	3.296	-2.41473	0.0229271	0.284593	-3.5034
Pusl1	pseudouridylate synthase-like 1	-0.266866	4.21349	-2.41433	0.0229478	0.284643	-3.50418
Atad5	ATPase family, AAA domain containing 5	0.137038	6.73793	2.4139	0.02297	0.28471	-3.50501
Lrrc40	leucine rich repeat containing 40	0.135707	6.34319	2.41356	0.0229874	0.28472	-3.50566
Gm4876	predicted gene 4876	1.34212	-0.837154	2.41294	0.023019	0.284727	-3.50684
Sertad2	SERTA domain containing 2	-0.170524	5.81617	-2.4129	0.0230214	0.284727	-3.50694
AY358078	cDNA sequence AY358078	0.967556	-0.258593	2.41236	0.0230488	0.284859	-3.50796
Acyp2	acylphosphatase 2, muscle type	0.737698	0.996909	2.41173	0.0230817	0.285059	-3.50919
Appl2	adaptor protein, phosphotyrosine interaction, PH domain and leucine zipper containing 2	-0.154935	5.88457	-2.4109	0.0231244	0.285275	-3.51078
Spc24	SPC24, NDC80 kinetochore complex component, homolog (S. cerevisiae)	-0.132759	6.34286	-2.41047	0.0231466	0.285275	-3.51161
Heca	hdc homolog, cell cycle regulator	-0.206292	5.17988	-2.41042	0.0231494	0.285275	-3.51171
Ift88	intraflagellar transport 88	0.218654	4.95576	2.40882	0.0232324	0.285795	-3.51479
Tuba4a	tubulin, alpha 4A	-0.458831	2.87148	-2.41031	0.0232371	0.285795	-3.51362
Gm4419	predicted gene 4419	0.822921	0.538327	2.40863	0.0232419	0.285795	-3.51515
Gm6421	H3 histone, family 3A pseudogene	0.127833	7.54731	2.40885	0.0233103	0.286324	-3.51637
Rps24-ps2	ribosomal protein S24, pseudogene 2	-0.761648	0.783895	-2.40716	0.0233185	0.286324	-3.51798
Gm6212	CD24a antigen pseudogene	0.424272	2.74431	2.406	0.0233794	0.286864	-3.52023
Mpig6b	megakaryocyte and platelet inhibitory receptor G6b	-1.06538	-0.373498	-2.40561	0.0233996	0.286865	-3.52097
Stx1b	syntaxin 1B	0.224052	5.06195	2.40535	0.0234131	0.286865	-3.52147
Shisa9	shisa family member 9	1.10521	-0.578738	2.40492	0.0234357	0.286928	-3.5223
Txnl4a	thioredoxin-like 4A	-0.161353	5.82208	-2.40461	0.0234519	0.286928	-3.5229
Fzd8	frizzled class receptor 8	0.163114	7.01021	2.44894	0.0234828	0.286969	-3.48643
Gm17022	NA	0.869987	0.131774	2.40353	0.0235082	0.286969	-3.52496
Sirt7	sirtuin 7	-0.224321	4.82239	-2.40331	0.0235198	0.286969	-3.52539
Gm6900	eukaryotic translation initiation factor 1 pseudogene	-0.2856	4.10385	-2.40325	0.023523	0.286969	-3.5255
Eml2	echinoderm microtubule associated protein like 2	0.220866	4.73432	2.40294	0.0235395	0.286969	-3.5261
Gm6170	eukaryotic translation elongation factor 1 alpha 1 pseudogene	0.156891	6.95314	2.42912	0.023578	0.287002	-3.5048
Smim18	small integral membrane protein 18	0.742155	1.21085	2.40204	0.0235867	0.287002	-3.52783
Sass6	SAS-6 centriolar assembly protein	0.196602	5.17368	2.40193	0.0235927	0.287002	-3.52805
Heatr5b	HEAT repeat containing 5B	0.176824	5.40848	2.40039	0.023674	0.287786	-3.53101
Dynlt1a	dynein light chain Tctex-type 1A	-0.489063	2.5248	-2.39996	0.0236965	0.287804	-3.53183
Dgat1	diacylglycerol O-acyltransferase 1	-0.202909	4.85399	-2.39972	0.0237092	0.287804	-3.53229
Gm10362	ribosomal protein L17 pseudogene	0.807684	0.416013	2.39836	0.0237813	0.288473	-3.5349
Thop1	thimet oligopeptidase 1	-0.13868	6.43652	-2.39718	0.0238439	0.288837	-3.53717
Nipsnap2	nipsnap homolog 2	0.164595	6.08198	2.39711	0.0238479	0.288837	-3.53731
Lsm2	LSM2 homolog, U6 small nuclear RNA and mRNA degradation associated	-0.158427	6.00329	-2.39673	0.023868	0.288837	-3.53804
Pld5	phospholipase D family, member 5	1.19872	-0.404721	2.3965	0.0238802	0.288837	-3.53848
4930481A15Rik	RIKEN cDNA 4930481A15 gene	-0.754959	0.570352	-2.3962	0.023896	0.288837	-3.53905
Ankrd6	ankyrin repeat domain 6	0.194725	5.25376	2.39533	0.0239427	0.289042	-3.54073
Rcc2	regulator of chromosome condensation 2	-0.0796957	9.49222	-2.39499	0.0239609	0.289042	-3.54138
Mrtfa	myocardin related transcription factor A	-0.174088	5.38156	-2.39481	0.0239704	0.289042	-3.54172
Gm49774	NA	-0.787913	0.619409	-2.39461	0.0239808	0.289042	-3.54209
Snrpf	small nuclear ribonucleoprotein polypeptide F	-0.289907	4.32431	-2.39592	0.0240378	0.28929	-3.54211
Gm15204	thyroid hormone receptor associated protein 3 pseudogene	0.494839	2.15833	2.39342	0.0240447	0.28929	-3.54438
Nudt12	nudix (nucleoside diphosphate linked moiety X)-type motif 12	0.362811	3.20986	2.39295	0.0240698	0.28929	-3.54528
Psmg4	proteasome (prosome, macropain) assembly chaperone 4	-0.324998	3.83832	-2.39274	0.024081	0.28929	-3.54568
Gm6977	ferritin heavy chain 1 pseudogene	-0.703371	1.10848	-2.39264	0.0240863	0.28929	-3.54587
Slc6a4	solute carrier family 6 (neurotransmitter transporter, serotonin), member 4	-1.10644	-0.386301	-2.39172	0.0241358	0.289681	-3.54764
Rgs4	regulator of G-protein signaling 4	0.550742	2.11018	2.39139	0.0241535	0.289689	-3.54827
Gm2830	predicted gene 2830	-0.297382	4.68443	-2.43358	0.0242317	0.290288	-3.51429
Gm9385	predicted pseudogene 9385	0.104446	7.82052	2.38957	0.0242518	0.290288	-3.55176
Lama1	laminin, alpha 1	0.154833	6.23033	2.38952	0.0242545	0.290288	-3.55186
Tmx3	thioredoxin-related transmembrane protein 3	-0.14968	6.5152	-2.38859	0.0243047	0.290684	-3.55363
Zkscan7	zinc finger with KRAB and SCAN domains 7	-0.240632	4.65942	-2.3879	0.0243422	0.290929	-3.55496
Tpm3-rs7	tropomyosin 3, related sequence 7	0.127277	7.28029	2.3866	0.0244129	0.291569	-3.55746
Psma3	proteasome subunit alpha 3	-0.24628	4.59267	-2.3853	0.0244835	0.292208	-3.55994
Sp5	trans-acting transcription factor 5	-0.374636	3.76788	-2.4091	0.0245181	0.292415	-3.54036
Sqle	squalene epoxidase	0.11402	7.61179	2.38385	0.0245627	0.292576	-3.56272
Jph2	junctophilin 2	0.880075	0.502413	2.38379	0.0245659	0.292576	-3.56283
Socs1	suppressor of cytokine signaling 1	-0.67512	1.13127	-2.38335	0.0245901	0.292659	-3.56367
Th	tyrosine hydroxylase	0.831357	0.417062	2.38285	0.0246175	0.292725	-3.56463
Snrpd2	small nuclear ribonucleoprotein D2	-0.232089	4.61613	-2.38229	0.0246479	0.292725	-3.56569
H3f3c	H3 histone, family 3C	-0.366824	5.37314	-2.61928	0.024666	0.292725	-3.38112
Rpl19-ps11	ribosomal protein L19, pseudogene 11	0.0888676	8.6296	2.38101	0.0247185	0.292725	-3.56815
Gm4824	peptidyl-prolyl cis-trans isomerase A pseudogene 15_175.1	-0.537016	2.42102	-2.38755	0.0247194	0.292725	-3.56255
Man2a2	mannosidase 2, alpha 2	0.127022	6.69277	2.38089	0.0247247	0.292725	-3.56837
Tmem258	transmembrane protein 258	-0.220745	5.16572	-2.38178	0.0247549	0.292725	-3.56818
Tgfbi	transforming growth factor, beta induced	-0.589817	4.37103	-2.7092	0.0247654	0.292725	-3.32204
Ube2s	ubiquitin-conjugating enzyme E2S	-0.388137	3.8429	-2.42673	0.0247701	0.292725	-3.53052
Echdc3	enoyl Coenzyme A hydratase domain containing 3	0.877019	0.179021	2.37998	0.0247749	0.292725	-3.57011
Akap13	A kinase (PRKA) anchor protein 13	0.148939	6.02501	2.37963	0.0247942	0.292725	-3.57078
A4galt	alpha 1,4-galactosyltransferase	0.792546	1.01963	2.38098	0.0248016	0.292725	-3.56976
Gadd45a	growth arrest and DNA-damage-inducible 45 alpha	-0.322707	3.57624	-2.37796	0.0248866	0.293432	-3.57398
Mfsd2b	major facilitator superfamily domain containing 2B	-0.53655	2.10354	-2.37779	0.024896	0.293432	-3.5743
Flii	flightless I actin binding protein	-0.120664	6.84297	-2.37719	0.0249289	0.293616	-3.57544
Tmem167	transmembrane protein 167	-0.130384	6.79682	-2.37618	0.0249851	0.293893	-3.57737
Rbm4b	RNA binding motif protein 4B	-0.190064	5.51791	-2.37615	0.0249868	0.293893	-3.57743
Socs6	suppressor of cytokine signaling 6	-0.133181	6.42521	-2.37399	0.025107	0.294509	-3.58155
Ppp1r2	protein phosphatase 1, regulatory inhibitor subunit 2	-0.157297	5.81978	-2.37391	0.0251116	0.294509	-3.58171
Gnao1	guanine nucleotide binding protein, alpha O	0.0990782	8.36718	2.37379	0.0251181	0.294509	-3.58193
Tomm40	translocase of outer mitochondrial membrane 40	0.138131	6.40554	2.3737	0.025123	0.294509	-3.5821
Xrn1	5'-3' exoribonuclease 1	0.198569	6.21523	2.43306	0.0251263	0.294509	-3.53214
Gpx7	glutathione peroxidase 7	0.273341	3.97408	2.37335	0.0251429	0.294509	-3.58278
Rgs5	regulator of G-protein signaling 5	0.374754	5.03339	2.5683	0.0251675	0.294594	-3.42793
Zfp456	zinc finger protein 456	0.854493	0.27296	2.3724	0.0251957	0.294722	-3.58458
Gm4202	tyrosine 3-monooxygenase/tryptophan 5-monooxygenase activation protein, beta polypeptide pseudogene	0.0917089	8.37913	2.37181	0.025229	0.29491	-3.58572
Dlgap1	DLG associated protein 1	0.593246	1.76852	2.37125	0.0252599	0.295034	-3.58677
Setbp1	SET binding protein 1	0.126924	7.47581	2.37242	0.0252743	0.295034	-3.58603
Sv2a	synaptic vesicle glycoprotein 2 a	0.251641	4.41335	2.36958	0.025354	0.295587	-3.58996
Synrg	synergin, gamma	0.123442	6.64131	2.36954	0.0253564	0.295587	-3.59004
Nrip1	nuclear receptor interacting protein 1	0.233943	4.58782	2.36847	0.0254166	0.296	-3.59208
Depp1	DEPP1 autophagy regulator	0.750853	0.949982	2.36829	0.0254265	0.296	-3.59241
Tbc1d20	TBC1 domain family, member 20	-0.167351	5.99585	-2.36786	0.0254511	0.296083	-3.59324
Casp6	caspase 6	-0.204746	4.82568	-2.36662	0.0255211	0.296684	-3.5956
Hadhb-ps	hydroxyacyl-CoA dehydrogenase trifunctional multienzyme complex subunit beta, pseudogene	-0.151896	6.11892	-2.3663	0.0255392	0.296684	-3.59621
A130014A01Rik	RIKEN cDNA A130014A01 gene	-0.48867	2.13554	-2.3658	0.0255675	0.296684	-3.59717
Cfap126	cilia and flagella associated protein 126	0.593224	2.33876	2.39509	0.0255723	0.296684	-3.57217
1500015A07Rik	RIKEN cDNA 1500015A07 gene	-0.404317	2.60853	-2.36473	0.0256282	0.29713	-3.5992
Tubb2a	tubulin, beta 2A class IIA	0.139653	6.26009	2.36344	0.0257016	0.297779	-3.60166
Gm7862	non-histone chromosomal protein HMG-14 pseudogene	0.192677	5.37933	2.36302	0.0257256	0.297854	-3.60246
Lamc2	laminin, gamma 2	0.907787	0.13238	2.36232	0.0257656	0.298106	-3.60379
Prpf8	pre-mRNA processing factor 8	0.0984304	9.23872	2.36988	0.0257823	0.298106	-3.59755
Lxn	latexin	-0.382802	3.2065	-2.36129	0.0258243	0.298389	-3.60574
Rnf182	ring finger protein 182	-0.248908	4.37486	-2.3589	0.0259616	0.299744	-3.61029
Gm12791	growth factor receptor bound protein 2 pseudogene	0.276953	4.01051	2.35863	0.0259767	0.299744	-3.61079
Srl	sarcalumenin	0.197247	5.34048	2.3583	0.025996	0.299764	-3.61143
Skap2	src family associated phosphoprotein 2	0.461365	2.15275	2.35674	0.0260861	0.30027	-3.6144
Nras	neuroblastoma ras oncogene	-0.0997224	7.88087	-2.35664	0.0260917	0.30027	-3.61458
Map4	microtubule-associated protein 4	0.105408	7.85425	2.35662	0.0260928	0.30027	-3.61462
Clmp	CXADR-like membrane protein	0.193612	5.12861	2.3559	0.0261346	0.300334	-3.61599
Dis3l2	DIS3 like 3'-5' exoribonuclease 2	0.166311	5.53863	2.35589	0.0261352	0.300334	-3.61601
Map3k15	mitogen-activated protein kinase kinase kinase 15	0.574769	1.74539	2.35561	0.0261513	0.300334	-3.61654
Jakmip2	janus kinase and microtubule interacting protein 2	0.171445	5.51615	2.35322	0.0262896	0.301524	-3.62107
Klhdc7a	kelch domain containing 7A	0.58835	1.95868	2.354	0.0262983	0.301524	-3.62054
Get1	guided entry of tail-anchored proteins factor 1	-0.169151	5.88866	-2.35265	0.0263232	0.301524	-3.62216
Bche	butyrylcholinesterase	0.425258	2.75928	2.3522	0.0263492	0.301524	-3.62301
Rfx2	regulatory factor X, 2 (influences HLA class II expression)	-0.244009	4.45219	-2.35182	0.0263713	0.301524	-3.62373
Six4	sine oculis-related homeobox 4	-0.312083	3.50953	-2.35175	0.0263754	0.301524	-3.62386
Ddr2	discoidin domain receptor family, member 2	0.28998	4.81501	2.40647	0.0263869	0.301524	-3.57743
Mertk	MER proto-oncogene tyrosine kinase	-0.397901	2.65568	-2.35116	0.0264099	0.301524	-3.62498
Nipbl	NIPBL cohesin loading factor	0.130475	7.9045	2.37781	0.0264141	0.301524	-3.60207
Etohd2	ethanol decreased 2	-0.677105	1.25778	-2.35057	0.0264441	0.301537	-3.62609
Gm9118	nucleophosmin 1 pseudogene	0.105555	8.42325	2.35041	0.0264537	0.301537	-3.6264
P2rx6	purinergic receptor P2X, ligand-gated ion channel, 6	-0.85937	0.28603	-2.35016	0.0264683	0.301537	-3.62688
Gm5826	peptidyl-prolyl cis-trans isomerase A pseudogene 18_1039.1	0.618655	1.2771	2.34869	0.0265545	0.302316	-3.62966
Tmem229a	transmembrane protein 229A	-0.419957	2.69168	-2.34736	0.0266324	0.303001	-3.63218
Cyth2	cytohesin 2	0.133658	6.81882	2.34529	0.0267544	0.304102	-3.6361
Pebp1	phosphatidylethanolamine binding protein 1	-0.129498	7.2398	-2.34512	0.0267648	0.304102	-3.63643
Lrriq1	leucine-rich repeats and IQ motif containing 1	0.519198	2.26779	2.34356	0.0268573	0.304463	-3.63939
Wipf1	WAS/WASL interacting protein family, member 1	-0.269616	4.70871	-2.36201	0.026864	0.304463	-3.62347
Hes1	hes family bHLH transcription factor 1	-0.142126	6.23897	-2.34238	0.0269269	0.304463	-3.64161
Cln8	CLN8 transmembrane ER and ERGIC protein	-0.221015	5.02325	-2.34238	0.026927	0.304463	-3.64161
P3h2	prolyl 3-hydroxylase 2	-0.311096	3.76781	-2.34206	0.0269463	0.304463	-3.64222
Sh3pxd2a	SH3 and PX domains 2A	0.174523	6.90642	2.41237	0.0269507	0.304463	-3.58252
Cfap206	cilia and flagella associated protein 206	0.603988	1.61375	2.34173	0.0269656	0.304463	-3.64283
Gm6560	pyruvate kinase, muscle pseudogene	0.0933681	8.74853	2.34152	0.0269784	0.304463	-3.64324
AV356131	expressed sequence AV356131	0.685543	0.93333	2.34125	0.0269943	0.304463	-3.64375
4930590J08Rik	RIKEN cDNA 4930590J08 gene	-0.706556	0.870387	-2.34097	0.0270111	0.304463	-3.64428
Gm14541	60S ribosomal protein L39 pseudogene	-0.966256	-0.0678882	-2.34089	0.0270157	0.304463	-3.64442
Rps15a-ps3	ribosomal protein S15A, pseudogene 3	-0.586681	1.8153	-2.34052	0.0270382	0.304463	-3.64514
Ldlr	low density lipoprotein receptor	0.15242	6.21621	2.34016	0.0270593	0.304463	-3.64581
Kcnd3	potassium voltage-gated channel, Shal-related family, member 3	0.244202	4.48703	2.34013	0.027061	0.304463	-3.64586
Dlx2	distal-less homeobox 2	1.18813	3.40328	2.82983	0.0270691	0.304463	-3.294
Gja4	gap junction protein, alpha 4	0.384449	2.99502	2.33976	0.0270832	0.304463	-3.64656
Gm5521	mortality factor 4 like 2 pseudogene	0.210106	5.47376	2.35287	0.027122	0.304463	-3.63579
Il6ra	interleukin 6 receptor, alpha	-0.701848	0.744638	-2.33862	0.0271517	0.304463	-3.64873
Gps1	G protein pathway suppressor 1	-0.194913	5.08478	-2.33858	0.0271537	0.304463	-3.64879
Rpl23a-ps3	ribosomal protein L23A, pseudogene 3	-0.340832	6.02947	-2.63188	0.0271539	0.304463	-3.42092
Tox	thymocyte selection-associated high mobility group box	0.339392	3.65194	2.33789	0.0271952	0.304515	-3.6501
Snrnp27	small nuclear ribonucleoprotein 27 (U4/U6.U5)	0.191541	5.45682	2.33784	0.0271986	0.304515	-3.65021
Sars	seryl-aminoacyl-tRNA synthetase	0.108761	7.41463	2.33749	0.0272191	0.304515	-3.65085
Gm7367	1110014K08Rik pseudogene	0.240721	4.38011	2.3371	0.0272428	0.304515	-3.6516
Nck2	non-catalytic region of tyrosine kinase adaptor protein 2	-0.176285	5.40086	-2.33701	0.0272478	0.304515	-3.65176
Yipf2	Yip1 domain family, member 2	0.345035	3.25115	2.33667	0.0272685	0.304546	-3.65241
Pigm	phosphatidylinositol glycan anchor biosynthesis, class M	-0.154708	5.8717	-2.33572	0.0273258	0.304986	-3.6542
Snrnp200	small nuclear ribonucleoprotein 200 (U5)	0.112155	8.40483	2.34361	0.0273618	0.30512	-3.6479
Lhpp	phospholysine phosphohistidine inorganic pyrophosphate phosphatase	0.357411	3.25511	2.33478	0.0273822	0.30512	-3.65597
Sema4f	sema domain, immunoglobulin domain (Ig), TM domain, and short cytoplasmic domain	-0.348816	3.0026	-2.33438	0.0274064	0.30512	-3.65673
Srsf12	serine and arginine-rich splicing factor 12	0.431175	2.40709	2.33419	0.0274178	0.30512	-3.65708
T	brachyury, T-box transcription factor T	1.09354	-0.603971	2.33376	0.0274442	0.30512	-3.65791
1700034H15Rik	RIKEN cDNA 1700034H15 gene	-0.684624	0.791747	-2.33372	0.0274465	0.30512	-3.65798
Gm6767	eukaryotic translation elongation factor 1 alpha 1 pseudogene	0.358044	5.37753	2.5578	0.0274704	0.30512	-3.47901
Gm715	predicted gene 715	0.277912	4.05537	2.33315	0.027481	0.30512	-3.65906
Prss23	protease, serine 23	0.407613	2.90768	2.33276	0.0275047	0.305184	-3.65979
Ptprb	protein tyrosine phosphatase, receptor type, B	0.325901	3.69734	2.33182	0.0275615	0.30545	-3.66156
Dmrt1	doublesex and mab-3 related transcription factor 1	-0.612525	1.30893	-2.33177	0.0275645	0.30545	-3.66166
Nicn1	nicolin 1	0.181187	5.40285	2.33099	0.0276119	0.305583	-3.66313
Prph	peripherin	-0.842161	0.357165	-2.33098	0.0276124	0.305583	-3.66314
Golga7	golgi autoantigen, golgin subfamily a, 7	-0.133454	6.5966	-2.33027	0.0276556	0.305862	-3.66448
Sharpin	SHANK-associated RH domain interacting protein	-0.226276	4.59805	-2.32977	0.0276861	0.306001	-3.66542
Zdhhc1	zinc finger, DHHC domain containing 1	-0.202538	4.88452	-2.32879	0.027746	0.306227	-3.66727
Cltc	clathrin, heavy polypeptide (Hc)	0.131584	8.81304	2.41844	0.027768	0.306227	-3.59161
Gm13181	presenilin associated, rhomboid-like pseudogene	0.500039	2.11449	2.32822	0.0277809	0.306227	-3.66835
Fanci	Fanconi anemia, complementation group I	0.159799	5.55924	2.32798	0.0277958	0.306227	-3.66881
Fhod1	formin homology 2 domain containing 1	-0.229201	4.60976	-2.32797	0.0277963	0.306227	-3.66883
Gm12184	CDK2 (cyclin-dependent kinase 2)-associated protein 1 pseudogene	0.132325	7.47187	2.33856	0.027912	0.307287	-3.66143
Spen	spen family transcription repressor	0.127792	7.4554	2.33021	0.0279286	0.307287	-3.66901
Tmem251	transmembrane protein 251	-0.26297	4.07268	-2.32518	0.0279677	0.307389	-3.67409
Kel	Kell blood group	-0.357016	3.3441	-2.32507	0.027974	0.307389	-3.67428
Arid4b	AT rich interactive domain 4B (RBP1-like)	0.114785	7.0393	2.32417	0.0280296	0.307697	-3.67598
Cep131	centrosomal protein 131	0.13712	6.37694	2.32403	0.0280381	0.307697	-3.67624
Kcnh8	potassium voltage-gated channel, subfamily H (eag-related), member 8	0.625258	1.08222	2.32257	0.0281285	0.30849	-3.67899
Gm35638	derlin-1 pseudogene	-0.468337	2.08054	-2.32139	0.0282017	0.309095	-3.68122
Gm19774	predicted gene, 19774	-0.540615	2.10323	-2.32086	0.0282345	0.309255	-3.68221
Sorcs2	sortilin-related VPS10 domain containing receptor 2	-0.340389	3.80721	-2.3279	0.0282662	0.309403	-3.67651
H3f3a	H3.3 histone A	-0.148938	6.89569	-2.33624	0.0283291	0.309675	-3.67023
Cerk	ceramide kinase	0.172401	5.57675	2.31884	0.0283603	0.309675	-3.68601
Ccdc117	coiled-coil domain containing 117	-0.159844	6.05675	-2.31882	0.0283614	0.309675	-3.68605
Blcap	bladder cancer associated protein	-0.158914	5.98455	-2.31878	0.0283637	0.309675	-3.68612
Eif2b3	eukaryotic translation initiation factor 2B, subunit 3	0.242493	4.56976	2.31818	0.0284009	0.309882	-3.68724
Tmem158	transmembrane protein 158	-0.433728	2.75376	-2.31786	0.0284213	0.309907	-3.68785
Atic	5-aminoimidazole-4-carboxamide ribonucleotide formyltransferase/IMP cyclohydrolase	-0.13879	6.82381	-2.31737	0.0284654	0.310189	-3.68899
Dclk1	doublecortin-like kinase 1	0.115371	7.41158	2.31611	0.0285303	0.310683	-3.69113
Adam22	a disintegrin and metallopeptidase domain 22	0.215899	4.84593	2.31585	0.0285472	0.310683	-3.69163
Sun2	Sad1 and UNC84 domain containing 2	-0.142849	6.03734	-2.31492	0.0286052	0.311002	-3.69337
Fat3	FAT atypical cadherin 3	0.385919	6.74093	2.73464	0.028613	0.311002	-3.3803
Htr2c	5-hydroxytryptamine (serotonin) receptor 2C	1.06223	2.65485	2.65643	0.0286426	0.311126	-3.43121
Gstm2	glutathione S-transferase, mu 2	0.815178	0.176581	2.31381	0.0286751	0.311281	-3.69546
Pdk2	pyruvate dehydrogenase kinase, isoenzyme 2	-0.239623	4.26362	-2.31343	0.0286991	0.311342	-3.69617
Lrba	LPS-responsive beige-like anchor	0.19945	5.42705	2.31434	0.0287443	0.311457	-3.69607
Pgk1	phosphoglycerate kinase 1	-0.191185	5.02982	-2.31258	0.0287528	0.311457	-3.69777
Calu	calumenin	-0.0956633	8.23336	-2.31239	0.0287645	0.311457	-3.69812
Hcfc1	host cell factor C1	0.103206	8.73898	2.31651	0.0288091	0.311742	-3.69516
AA465934	expressed sequence AA465934	-0.518188	2.03299	-2.31079	0.0288654	0.312126	-3.70111
Rbm25	RNA binding motif protein 25	0.0930763	8.22121	2.31012	0.028908	0.312126	-3.70237
Ldhb-ps	lactate dehydrogenase B, pseudogene	0.152387	5.78417	2.30988	0.0289235	0.312126	-3.70283
Gtf2a2	general transcription factor II A, 2	-0.163446	6.04605	-2.30928	0.0289615	0.312126	-3.70395
Rnf112	ring finger protein 112	0.454002	2.40974	2.30919	0.0289671	0.312126	-3.70412
Dnah6	dynein, axonemal, heavy chain 6	0.597436	1.94304	2.31383	0.0289678	0.312126	-3.70002
Apbb1ip	amyloid beta (A4) precursor protein-binding, family B, member 1 interacting protein	-0.961478	0.288053	-2.31072	0.0289728	0.312126	-3.70285
Gm6474	proteasome (prosome, macropain) subunit, alpha type 2 pseudogene	-0.455092	2.31141	-2.30872	0.0289974	0.312177	-3.70501
Grm1	glutamate receptor, metabotropic 1	0.680418	1.44033	2.31004	0.0290141	0.312177	-3.70409
Ccdc134	coiled-coil domain containing 134	-0.219145	4.80582	-2.30792	0.0290483	0.312242	-3.70651
Gm4815	calponin 3, acidic pseudogene	0.214067	4.62487	2.30778	0.0290569	0.312242	-3.70676
Fasn	fatty acid synthase	0.0932455	9.00914	2.30746	0.0290774	0.312266	-3.70737
Gm2147	motile sperm domain containing 1 pseudogene	0.53721	1.67017	2.30612	0.0291631	0.312744	-3.70988
Naa30	N(alpha)-acetyltransferase 30, NatC catalytic subunit	-0.150461	6.00283	-2.30595	0.0291738	0.312744	-3.71019
Rock1	Rho-associated coiled-coil containing protein kinase 1	0.139069	6.61325	2.3059	0.029177	0.312744	-3.71029
1810044D09Rik	RIKEN cDNA 1810044D09 gene	-0.739618	0.80126	-2.3049	0.0292412	0.313235	-3.71217
Dynlt1-ps1	dynein light chain Tctex-type 1, pseuodogene 1	0.138635	7.10519	2.3136	0.0292703	0.31335	-3.70489
Gm6501	NS1-associated protein 1 pseudogene	0.111047	7.11858	2.30362	0.0293228	0.313715	-3.71455
Pdcd10	programmed cell death 10	-0.319867	3.41684	-2.30311	0.0293561	0.313874	-3.71552
Fam162a	family with sequence similarity 162, member A	-0.174222	5.74104	-2.30203	0.0294254	0.313911	-3.71753
Lhx2	LIM homeobox protein 2	-0.0875456	9.44198	-2.30192	0.0294322	0.313911	-3.71773
Gm12033	glyceraldehyde-3-phosphate dehydrogenase pseudogene	0.77186	0.637099	2.30176	0.0294429	0.313911	-3.71804
Cep170	centrosomal protein 170	0.112435	8.05037	2.30304	0.0294484	0.313911	-3.71698
Npr3	natriuretic peptide receptor 3	-0.298167	4.03609	-2.30162	0.0294516	0.313911	-3.71829
E030042O20Rik	RIKEN cDNA E030042O20 gene	1.11263	-0.426268	2.30073	0.029509	0.314165	-3.71996
Gm5552	diamine acetyltransferase 1-like	0.596213	1.19786	2.30049	0.0295246	0.314165	-3.72041
Sgsh	N-sulfoglucosamine sulfohydrolase (sulfamidase)	0.396275	2.86448	2.3004	0.0295307	0.314165	-3.72059
Asap1	ArfGAP with SH3 domain, ankyrin repeat and PH domain1	0.129397	6.39149	2.29997	0.0295583	0.314262	-3.72138
Dok3	docking protein 3	-0.397861	2.97405	-2.2993	0.029602	0.314531	-3.72265
Zdhhc23	zinc finger, DHHC domain containing 23	0.616887	1.59809	2.29895	0.0296244	0.314572	-3.72329
Cep83os	centrosomal protein 83, opposite strand	0.363571	3.01846	2.29863	0.0296455	0.3146	-3.7239
Gm4613	60S ribosomal protein L37a pseudogene	-0.815271	0.285288	-2.29812	0.0296785	0.314755	-3.72485
Mavs	mitochondrial antiviral signaling protein	0.229002	4.36856	2.29759	0.0297125	0.314811	-3.72583
Zfp612	zinc finger protein 612	-0.211212	4.81692	-2.29747	0.0297207	0.314811	-3.72606
C2cd3	C2 calcium-dependent domain containing 3	0.123589	7.06661	2.29715	0.0297412	0.314832	-3.72665
Myo6	myosin VI	0.222477	5.12553	2.30261	0.0297616	0.314852	-3.72209
Zfp605	zinc finger protein 605	0.228742	4.34204	2.29639	0.029791	0.314968	-3.72808
Asb4	ankyrin repeat and SOCS box-containing 4	-0.298393	4.10325	-2.29721	0.029876	0.315671	-3.72861
Cop1	COP1, E3 ubiquitin ligase	-0.189891	4.97928	-2.29313	0.0300039	0.31647	-3.73416
Khsrp	KH-type splicing regulatory protein	-0.0960424	8.25808	-2.29294	0.0300165	0.31647	-3.73452
Nup155	nucleoporin 155	0.118562	7.20858	2.29251	0.0300448	0.31647	-3.73532
Atp1a3	ATPase, Na+/K+ transporting, alpha 3 polypeptide	0.172952	5.87675	2.2934	0.0300748	0.31647	-3.73497
Nf1	neurofibromin 1	0.247138	6.78793	2.50822	0.0300751	0.31647	-3.55951
D630045J12Rik	RIKEN cDNA D630045J12 gene	0.139332	6.49302	2.29192	0.0300832	0.31647	-3.73641
Lrch1	leucine-rich repeats and calponin homology (CH) domain containing 1	0.282779	3.7453	2.29159	0.0301055	0.31647	-3.73704
Cnih4	cornichon family AMPA receptor auxiliary protein 4	-0.168065	5.32668	-2.29118	0.0301319	0.31647	-3.73779
Atg14	autophagy related 14	-0.239775	4.41308	-2.291	0.0301439	0.31647	-3.73813
Ube2z	ubiquitin-conjugating enzyme E2Z	-0.137242	6.70124	-2.29055	0.0301734	0.31647	-3.73897
Spr-ps1	sepiapterin reductase pseudogene 1	-0.498599	2.33119	-2.29046	0.0301796	0.31647	-3.73914
Yipf4	Yip1 domain family, member 4	-0.190724	4.86483	-2.29031	0.0301896	0.31647	-3.73943
Setd3	SET domain containing 3	-0.152066	6.11508	-2.29026	0.030193	0.31647	-3.73952
Psmb3	proteasome (prosome, macropain) subunit, beta type 3	-0.216267	4.80117	-2.28957	0.030238	0.316609	-3.74079
Dpf1	D4, zinc and double PHD fingers family 1	0.167755	5.86289	2.28914	0.0302668	0.316609	-3.74161
4933402D24Rik	RIKEN cDNA 4933402D24 gene	1.05002	-0.270715	2.28874	0.0302929	0.316609	-3.74234
Septin4	septin 4	0.451807	2.43906	2.2886	0.0303022	0.316609	-3.7426
Kdelr2	KDEL (Lys-Asp-Glu-Leu) endoplasmic reticulum protein retention receptor 2	-0.147325	6.35669	-2.28855	0.0303061	0.316609	-3.74271
Zfp706	zinc finger protein 706	-0.104985	7.32063	-2.28837	0.0303178	0.316609	-3.74304
Capza1-ps1	capping protein (actin filament) muscle Z-line, alpha 1, pseudogene 1	0.133471	6.47967	2.28741	0.0303815	0.31708	-3.74483
Gm6197	predicted gene 6197	0.572462	1.30607	2.28707	0.030404	0.317121	-3.74547
Cadm2	cell adhesion molecule 2	0.429535	2.83975	2.28589	0.0304822	0.317555	-3.74766
Notum	notum palmitoleoyl-protein carboxylesterase	-0.998137	-0.21482	-2.28588	0.0304829	0.317555	-3.74768
Rwdd1	RWD domain containing 1	-0.306634	3.50515	-2.2855	0.0305086	0.317629	-3.7484
Cfap43	cilia and flagella associated protein 43	0.590564	1.88768	2.28678	0.0305284	0.317641	-3.74753
Zswim7	zinc finger SWIM-type containing 7	0.546149	1.5748	2.28464	0.0305655	0.317833	-3.74999
Sfrp4	secreted frizzled-related protein 4	0.645133	1.28525	2.28377	0.030624	0.318055	-3.75162
Gm4739	high mobility group box 2 pseudogene	0.111238	8.60963	2.30418	0.0306242	0.318055	-3.73344
Gdap1l1	ganglioside-induced differentiation-associated protein 1-like 1	0.240167	4.22517	2.28274	0.0306927	0.318352	-3.75353
Map1b	microtubule-associated protein 1B	0.309878	9.79955	2.76642	0.0307353	0.318352	-3.39757
Actg1	actin, gamma, cytoplasmic 1	-0.0974801	8.36016	-2.28209	0.0307361	0.318352	-3.75473
Atox1	antioxidant 1 copper chaperone	-0.25627	4.42829	-2.28181	0.0307551	0.318352	-3.75526
Plppr1	phospholipid phosphatase related 1	-0.247955	4.66497	-2.28327	0.0307627	0.318352	-3.75406
Actr3	ARP3 actin-related protein 3	-0.107591	7.12362	-2.28142	0.0307811	0.318352	-3.75598
Zfp41	zinc finger protein 41	-0.0954599	7.95827	-2.28138	0.0307835	0.318352	-3.75605
Gm4972	predicted gene 4972	0.352812	3.25315	2.28075	0.0308258	0.318595	-3.75722
Slfn5	schlafen 5	0.553427	1.67376	2.28034	0.0308534	0.318687	-3.75798
Gm14539	upregulated during skeletal muscle growth 5 pseudogene	-0.254269	4.88531	-2.30341	0.0308747	0.318715	-3.73774
Gbf1	golgi-specific brefeldin A-resistance factor 1	0.126588	6.83288	2.27967	0.0308988	0.31877	-3.75924
Ddx5	DEAD box helicase 5	-0.0707078	10.322	-2.27906	0.0309398	0.319	-3.76037
Rpl37a	ribosomal protein L37a	-0.550776	4.90312	-2.63688	0.0309857	0.31928	-3.48346
Csnk2a1	casein kinase 2, alpha 1 polypeptide	-0.137575	6.8185	-2.27863	0.0310557	0.319808	-3.7624
Gm9294	ribosomal protein S4, X-linked pseudogene	-0.28693	4.77951	-2.33071	0.0310852	0.319918	-3.717
Ggcx	gamma-glutamyl carboxylase	0.229815	4.23454	2.27646	0.0311157	0.320002	-3.7652
Ankrd53	ankyrin repeat domain 53	-0.72273	0.750012	-2.27624	0.0311308	0.320002	-3.76561
Mogs	mannosyl-oligosaccharide glucosidase	-0.142434	6.07891	-2.27591	0.0311531	0.320037	-3.76622
Mrps9	mitochondrial ribosomal protein S9	0.149396	5.72602	2.27448	0.0312503	0.320322	-3.76888
Gm7327	eukaryotic translation initiation factor 4E pseudogene	0.143235	6.14364	2.27427	0.0312646	0.320322	-3.76927
Psmc2	proteasome (prosome, macropain) 26S subunit, ATPase 2	0.106253	7.32328	2.27394	0.0312867	0.320322	-3.76987
Tmem37	transmembrane protein 37	0.666992	1.19935	2.27359	0.0313108	0.320322	-3.77053
Igsf1	immunoglobulin superfamily, member 1	0.675339	0.745549	2.27351	0.0313165	0.320322	-3.77068
Lipa	lysosomal acid lipase A	-0.240071	4.45803	-2.27341	0.031323	0.320322	-3.77086
Tmem248	transmembrane protein 248	-0.146317	6.10795	-2.2734	0.0313236	0.320322	-3.77087
Ap3s1	adaptor-related protein complex 3, sigma 1 subunit	-0.243668	4.69206	-2.27442	0.0313447	0.320322	-3.77026
Ikzf1	IKAROS family zinc finger 1	-0.492199	2.1919	-2.27287	0.03136	0.320322	-3.77187
Mpp6	membrane protein, palmitoylated 6 (MAGUK p55 subfamily member 6)	0.124661	6.59664	2.27261	0.031378	0.320322	-3.77236
Nop14	NOP14 nucleolar protein	0.156106	6.0288	2.27228	0.0314005	0.320322	-3.77297
Gigyf1	GRB10 interacting GYF protein 1	-0.126689	6.72825	-2.27219	0.0314064	0.320322	-3.77312
Psmb5	proteasome (prosome, macropain) subunit, beta type 5	-0.18409	5.4248	-2.27113	0.0314788	0.320869	-3.77509
Btbd11	BTB (POZ) domain containing 11	-0.355199	3.36227	-2.27052	0.0315209	0.321009	-3.77623
Gm7551	heterogeneous nuclear ribonucleoprotein A3 pseudogene	-0.235696	4.77217	-2.27113	0.0315368	0.321009	-3.7759
Nbl1	NBL1, DAN family BMP antagonist	-0.259896	4.1475	-2.26994	0.0315606	0.321009	-3.7773
Rps6-ps4	ribosomal protein S6, pseudogene 4	0.0919078	8.67609	2.26983	0.0315679	0.321009	-3.7775
Gm17092	NA	-0.408847	2.60162	-2.26867	0.0316476	0.321269	-3.77964
H2bc21	H2B clustered histone 21	-0.204559	4.89315	-2.26866	0.0316487	0.321269	-3.77967
Cdv3	carnitine deficiency-associated gene expressed in ventricle 3	-0.0991671	8.44799	-2.26859	0.0316532	0.321269	-3.7798
Tfr2	transferrin receptor 2	0.869306	-0.00527125	2.26793	0.0316991	0.321269	-3.78103
Srcap	Snf2-related CREBBP activator protein	0.307851	4.19028	2.2854	0.031731	0.321269	-3.76579
Gapdh	glyceraldehyde-3-phosphate dehydrogenase	0.542868	5.13989	2.64573	0.031744	0.321269	-3.48958
Gm2805	predicted gene 2805	0.4952	1.84995	2.26724	0.0317468	0.321269	-3.78231
Dynlt1f	dynein light chain Tctex-type 1F	-0.257426	4.18536	-2.26673	0.0317816	0.321269	-3.78324
Cactin	cactin, spliceosome C complex subunit	-0.131298	6.12002	-2.26597	0.0318344	0.321269	-3.78466
Gm4828	peptidyl-prolyl cis-trans isomerase A pseudogene 17_26.1	-0.2341	4.57697	-2.26592	0.0318377	0.321269	-3.78475
Tor1aip2	torsin A interacting protein 2	-0.117674	7.31848	-2.26578	0.0318476	0.321269	-3.78501
Slc2a4	solute carrier family 2 (facilitated glucose transporter), member 4	-0.268148	3.93986	-2.26542	0.0318724	0.321269	-3.78567
Gatad1	GATA zinc finger domain containing 1	-0.139785	6.51263	-2.26505	0.0318984	0.321269	-3.78637
Htr2a	5-hydroxytryptamine (serotonin) receptor 2A	0.941781	0.2153	2.26504	0.0318988	0.321269	-3.78638
Epg5	ectopic P-granules autophagy protein 5 homolog (C. elegans)	0.195729	5.0374	2.26486	0.0319112	0.321269	-3.78671
Gm6581	predicted gene 6581	-0.567747	1.46443	-2.26483	0.0319133	0.321269	-3.78677
Stil	Scl/Tal1 interrupting locus	0.148753	6.11267	2.2647	0.031922	0.321269	-3.787
Gm5778	heterogeneous nuclear ribonucleoprotein A2/B1 pseudogene	0.228656	4.63081	2.26437	0.0319451	0.321269	-3.78761
Tgfbr1	transforming growth factor, beta receptor I	-0.118187	7.60406	-2.26491	0.0319789	0.321269	-3.78759
Tuba1a	tubulin, alpha 1A	0.065383	10.5368	2.26377	0.0319868	0.321269	-3.78873
Gm11335	predicted gene 11335	-0.419283	2.47166	-2.26319	0.0320275	0.321269	-3.78981
2610316D01Rik	RIKEN cDNA 2610316D01 gene	0.303461	3.54386	2.26301	0.03204	0.321269	-3.79014
Pik3cg	phosphatidylinositol-4,5-bisphosphate 3-kinase catalytic subunit gamma	0.668102	1.33741	2.26298	0.0320422	0.321269	-3.7902
Rps20	ribosomal protein S20	-0.34061	6.69319	-2.61726	0.0320459	0.321269	-3.51316
Arhgap20	Rho GTPase activating protein 20	0.231522	4.34016	2.26261	0.0320679	0.321301	-3.79088
Eda2r	ectodysplasin A2 receptor	-0.506536	1.68936	-2.26151	0.0321445	0.321668	-3.79291
Snrnp48	small nuclear ribonucleoprotein 48 (U11/U12)	-0.142002	6.07243	-2.26127	0.0321609	0.321668	-3.79335
Scn5a	sodium channel, voltage-gated, type V, alpha	0.190824	5.34555	2.26127	0.0321611	0.321668	-3.79335
Ddi2	DNA-damage inducible protein 2	-0.14244	6.6825	-2.26219	0.0322397	0.322203	-3.79358
Zc3h12a	zinc finger CCCH type containing 12A	-0.950022	-0.355514	-2.25996	0.0322525	0.322203	-3.79577
Prrt4	proline-rich transmembrane protein 4	-0.807115	0.527835	-2.25829	0.0323697	0.323145	-3.79886
Capn6	calpain 6	0.309592	3.88733	2.25933	0.0323847	0.323145	-3.79811
Fanca	Fanconi anemia, complementation group A	-0.142531	5.87239	-2.25735	0.0324359	0.323453	-3.8006
Trim39	tripartite motif-containing 39	-0.138575	5.96919	-2.2571	0.0324535	0.323453	-3.80106
Agpat1	1-acylglycerol-3-phosphate O-acyltransferase 1 (lysophosphatidic acid acyltransferase, alpha)	-0.122496	6.49752	-2.25576	0.0325481	0.324149	-3.80353
Cdr1os	cerebellar degeneration related antigen 1, opposite strand	0.523323	2.16037	2.25557	0.0325614	0.324149	-3.80388
Phyhipl	phytanoyl-CoA hydroxylase interacting protein-like	0.282116	3.91775	2.25497	0.0326041	0.324385	-3.805
Khdrbs3	KH domain containing, RNA binding, signal transduction associated 3	0.124163	6.62504	2.25412	0.0326639	0.324616	-3.80656
Camk1g	calcium/calmodulin-dependent protein kinase I gamma	0.323225	3.47826	2.2541	0.0326654	0.324616	-3.80659
Pcyox1	prenylcysteine oxidase 1	-0.124979	6.92817	-2.25381	0.0326859	0.32463	-3.80713
Setd1a	SET domain containing 1A	-0.153081	5.7359	-2.25339	0.0327162	0.324742	-3.80792
Dst	dystonin	0.3019	6.84217	2.5666	0.0327706	0.324854	-3.5587
Hmgb1-ps1	high mobility group box 1, pseudogene 1	0.262364	3.9064	2.2525	0.0327788	0.324854	-3.80954
Adra2a	adrenergic receptor, alpha 2a	0.240411	4.14964	2.25239	0.0327869	0.324854	-3.80975
Srsf1	serine and arginine-rich splicing factor 1	-0.0704239	9.89647	-2.25215	0.0328037	0.324854	-3.81019
Hip1	huntingtin interacting protein 1	0.115691	7.78971	2.25286	0.0328971	0.325444	-3.81077
Pwwp3a	PWWP domain containing 3A, DNA repair factor	-0.122768	6.75222	-2.25078	0.0329015	0.325444	-3.81272
Iqgap2	IQ motif containing GTPase activating protein 2	0.141806	6.44614	2.24957	0.032988	0.325907	-3.81496
Atp5g1	ATP synthase, H+ transporting, mitochondrial F0 complex, subunit C1 (subunit 9)	-0.276365	3.72708	-2.24947	0.0329952	0.325907	-3.81514
Garem2	GRB2 associated regulator of MAPK1 subtype 2	-0.163424	6.12864	-2.25462	0.0330057	0.325907	-3.81059
Slfn3	schlafen 3	0.991608	0.0155651	2.24844	0.0330692	0.326123	-3.81704
Map3k12	mitogen-activated protein kinase kinase kinase 12	-0.159329	5.68948	-2.24841	0.033071	0.326123	-3.81709
Cry2	cryptochrome 2 (photolyase-like)	-0.201166	4.85012	-2.24822	0.0330849	0.326123	-3.81745
Gm6030	predicted gene 6030	0.550049	5.05284	2.61625	0.0331491	0.32615	-3.53039
Agbl2	ATP/GTP binding protein-like 2	0.605428	1.24737	2.24726	0.0331532	0.32615	-3.8192
Gm12966	serine/arginine-rich splicing factor 5 pseudogene	0.33598	7.33972	2.63794	0.0331993	0.32615	-3.51679
Rtl10	NA	0.392998	2.57785	2.24659	0.0332019	0.32615	-3.82045
Rassf5	Ras association (RalGDS/AF-6) domain family member 5	-0.587327	1.31819	-2.24626	0.0332253	0.32615	-3.82105
Gm16089	cytochrome b-c1 complex subunit 7-like	-0.467448	2.38199	-2.24579	0.0332591	0.32615	-3.82192
Gm36787	predicted gene, 36787	-1.04535	-0.544846	-2.24567	0.0332678	0.32615	-3.82214
Gm16199	NA	-0.746457	0.815578	-2.24566	0.0332686	0.32615	-3.82216
Exosc7	exosome component 7	-0.160388	5.49855	-2.24563	0.0332707	0.32615	-3.82221
Foxn3	forkhead box N3	-0.125541	6.54074	-2.24546	0.0332831	0.32615	-3.82253
Slc13a3	solute carrier family 13 (sodium-dependent dicarboxylate transporter), member 3	1.09556	-0.554215	2.24478	0.0333318	0.32615	-3.82377
Gprin1	G protein-regulated inducer of neurite outgrowth 1	0.154431	5.81349	2.24477	0.0333327	0.32615	-3.82379
Slc25a45	solute carrier family 25, member 45	0.587341	1.31282	2.24472	0.0333365	0.32615	-3.82389
Parp12	poly (ADP-ribose) polymerase family, member 12	-0.438203	2.58194	-2.24439	0.0333604	0.326197	-3.8245
Bud31	BUD31 homolog	0.143837	6.21583	2.24284	0.0334719	0.326647	-3.82734
Gm11734	predicted gene 11734	1.14517	-0.718128	2.24264	0.0334868	0.326647	-3.82772
Gm14204	predicted gene 14204	0.825257	1.65017	2.3303	0.033494	0.326647	-3.75063
Ccdc120	coiled-coil domain containing 120	-0.232347	4.43667	-2.24251	0.0334961	0.326647	-3.82795
Pot1a	protection of telomeres 1A	0.156043	5.61829	2.24242	0.0335023	0.326647	-3.82811
Aasdh	aminoadipate-semialdehyde dehydrogenase	0.218823	4.57669	2.24215	0.0335222	0.326654	-3.82861
Irf2bp2	interferon regulatory factor 2 binding protein 2	-0.16791	5.58335	-2.24178	0.0335493	0.326732	-3.8293
1110004F10Rik	RIKEN cDNA 1110004F10 gene	-0.119238	6.93907	-2.24118	0.0335928	0.326816	-3.8304
Ano6	anoctamin 6	0.135093	6.18501	2.24113	0.0335963	0.326816	-3.83049
Gm7332	protein phosphatase 1, regulatory (inhibitor) subunit 14B pseudogene	-0.122078	6.60767	-2.24023	0.033662	0.327132	-3.83215
Timmdc1	translocase of inner mitochondrial membrane domain containing 1	-0.209122	4.83053	-2.24016	0.0336671	0.327132	-3.83228
Gm8177	La ribonucleoprotein domain family, member 4 pseudogene	0.713346	0.71671	2.23895	0.0337553	0.327678	-3.8345
Fbn1	fibrillin 1	0.180083	5.63585	2.24008	0.0337618	0.327678	-3.83355
1700063D05Rik	RIKEN cDNA 1700063D05 gene	-0.986293	-0.104417	-2.23756	0.0338569	0.328414	-3.83706
Sppl2a	signal peptide peptidase like 2A	-0.133531	6.16023	-2.23676	0.0339151	0.32863	-3.83852
Dock11	dedicator of cytokinesis 11	0.128508	6.39025	2.23672	0.0339178	0.32863	-3.83858
Nop10	NOP10 ribonucleoprotein	-0.209039	5.29486	-2.24439	0.0339771	0.328942	-3.83232
Rps27a-ps2	ribosomal protein S27A, pseudogene 2	-0.292706	3.93109	-2.23576	0.0339885	0.328942	-3.84035
Phb	prohibitin	-0.246609	4.47431	-2.23548	0.0340089	0.328952	-3.84086
Mboat7	membrane bound O-acyltransferase domain containing 7	-0.167855	5.36821	-2.2344	0.0340889	0.329539	-3.84286
Lrrc58	leucine rich repeat containing 58	-0.137501	6.97232	-2.2413	0.0342018	0.330312	-3.83795
Foxd2	forkhead box D2	-0.649842	1.21731	-2.23279	0.0342076	0.330312	-3.84581
Gm8181	predicted gene 8181	0.309067	3.42675	2.232	0.0342657	0.330598	-3.84725
Kif15	kinesin family member 15	0.105922	7.70663	2.23186	0.0342761	0.330598	-3.84751
Ntng1	netrin G1	0.671751	1.05159	2.23145	0.0343063	0.330703	-3.84826
Pcolce2	procollagen C-endopeptidase enhancer 2	0.470941	2.52376	2.23153	0.0343902	0.331172	-3.84922
Pak7	p21 (RAC1) activated kinase 7	0.258727	4.47008	2.23204	0.0344091	0.331172	-3.84898
Slc1a4	solute carrier family 1 (glutamate/neutral amino acid transporter), member 4	-0.132577	6.18844	-2.23001	0.0344133	0.331172	-3.8509
Gm5511	heat shock protein 90, alpha (cytosolic), class A member 1 pseudogene	0.416098	2.51664	2.22916	0.0344765	0.331593	-3.85246
H60b	histocompatibility 60b	-1.0204	-0.250128	-2.22662	0.0346662	0.333229	-3.85712
Zfp708	zinc finger protein 708	1.21939	-0.556062	2.23088	0.0346879	0.33325	-3.85346
Tle5	TLE family member 5, transcriptional modulator	-0.103904	7.87233	-2.22534	0.0347615	0.333353	-3.85945
Nfe2l3	nuclear factor, erythroid derived 2, like 3	-0.742547	0.893197	-2.22534	0.0347616	0.333353	-3.85945
Lnx2	ligand of numb-protein X 2	-0.215596	4.37642	-2.22533	0.0347622	0.333353	-3.85946
Wwtr1	WW domain containing transcription regulator 1	-0.126211	6.39205	-2.22514	0.0347768	0.333353	-3.85982
Gnl2	guanine nucleotide binding protein-like 2 (nucleolar)	0.126313	6.4867	2.2243	0.0348393	0.33337	-3.86134
Dip2c	disco interacting protein 2 homolog C	0.180672	5.4766	2.22425	0.0348431	0.33337	-3.86144
Angptl2	angiopoietin-like 2	-0.180778	5.14371	-2.22399	0.0348629	0.33337	-3.86192
Larp1	La ribonucleoprotein domain family, member 1	-0.104151	7.33584	-2.22397	0.0348644	0.33337	-3.86195
Ubald2	UBA-like domain containing 2	-0.352543	3.58311	-2.23189	0.0348974	0.33337	-3.85508
Dbx1	developing brain homeobox 1	0.960435	1.43549	2.34622	0.0349029	0.33337	-3.75555
Med15	mediator complex subunit 15	-0.147077	5.76451	-2.22329	0.0349155	0.33337	-3.8632
Chd2	chromodomain helicase DNA binding protein 2	0.107493	7.40881	2.22236	0.0349852	0.333849	-3.86489
Kif21a	kinesin family member 21A	0.0934744	7.87005	2.22198	0.0350144	0.33394	-3.8656
Ecscr	endothelial cell surface expressed chemotaxis and apoptosis regulator	0.323878	3.20914	2.22125	0.0350693	0.33406	-3.86693
Psmd4	proteasome (prosome, macropain) 26S subunit, non-ATPase, 4	0.116828	7.30569	2.22111	0.0350799	0.33406	-3.86718
Mlxipl	MLX interacting protein-like	-0.764013	0.675426	-2.22103	0.0350858	0.33406	-3.86733
Vps13a	vacuolar protein sorting 13A	0.21928	5.22338	2.23625	0.0351991	0.334659	-3.85474
Tnpo1	transportin 1	-0.116788	8.06555	-2.23588	0.0352113	0.334659	-3.85523
Adcyap1	adenylate cyclase activating polypeptide 1	-0.53177	2.13367	-2.22064	0.0352244	0.334659	-3.86935
Gm11539	ribosomal protein L18 pseudogene	-0.155327	5.77233	-2.21916	0.0352273	0.334659	-3.87074
Maf1	MAF1 homolog, negative regulator of RNA polymerase III	-0.146032	6.63355	-2.22688	0.0352536	0.334723	-3.86396
Tada3	transcriptional adaptor 3	0.15097	5.76347	2.21818	0.0353022	0.334935	-3.87254
Slc9a3r1	solute carrier family 9 (sodium/hydrogen exchanger), member 3 regulator 1	0.224668	4.58255	2.21774	0.0353352	0.334935	-3.87333
Pclaf	PCNA clamp associated factor	-0.10856	7.43294	-2.21739	0.0353618	0.334935	-3.87397
Sgsm2	small G protein signaling modulator 2	0.175791	5.19349	2.21697	0.0353937	0.334935	-3.87474
Tmem131	transmembrane protein 131	0.117507	7.37246	2.21692	0.0353975	0.334935	-3.87483
AA986860	expressed sequence AA986860	0.831088	0.100084	2.21657	0.0354246	0.334935	-3.87548
Ube2d1	ubiquitin-conjugating enzyme E2D 1	-0.131664	6.40656	-2.21636	0.0354409	0.334935	-3.87587
Abcd3	ATP-binding cassette, sub-family D (ALD), member 3	0.1217	6.52151	2.21622	0.0354513	0.334935	-3.87612
Tpst1	protein-tyrosine sulfotransferase 1	0.178	5.46314	2.21535	0.0355173	0.334935	-3.87769
2610005L07Rik	cadherin 11 pseudogene	0.322044	3.21468	2.21534	0.0355184	0.334935	-3.87772
Ss18	SS18, nBAF chromatin remodeling complex subunit	-0.129207	6.50448	-2.21519	0.0355302	0.334935	-3.878
Picalm	phosphatidylinositol binding clathrin assembly protein	-0.104933	7.84899	-2.21509	0.0355373	0.334935	-3.87817
Cpne1	copine I	-1.10141	-0.695685	-2.21468	0.0355691	0.334935	-3.87893
F730043M19Rik	RIKEN cDNA F730043M19 gene	0.28892	4.35058	2.23419	0.0355868	0.334935	-3.86124
Bdh1	3-hydroxybutyrate dehydrogenase, type 1	0.164138	5.47561	2.21441	0.0355897	0.334935	-3.87942
Tbxa2r	thromboxane A2 receptor	0.802599	0.624845	2.2144	0.0355904	0.334935	-3.87944
Gm4811	SWI/SNF related, matrix associated, actin dependent regulator of chromatin, subfamily e, member 1 pseudogene	0.223059	4.65006	2.21359	0.0356526	0.335031	-3.88092
Angptl6	angiopoietin-like 6	0.539448	1.56731	2.21331	0.0356738	0.335031	-3.88142
Tmem178	transmembrane protein 178	-0.248488	4.35846	-2.21324	0.0356789	0.335031	-3.88154
Sumo1	small ubiquitin-like modifier 1	-0.152923	6.09419	-2.21261	0.0357274	0.335031	-3.8827
Ip6k1	inositol hexaphosphate kinase 1	-0.110656	7.08972	-2.21206	0.0357696	0.335031	-3.8837
Gm6311	ribosomal protein S2 pseudogene	0.359374	6.69633	2.57471	0.0358013	0.335031	-3.59552
Dlk2	delta like non-canonical Notch ligand 2	0.864276	0.202535	2.21156	0.0358081	0.335031	-3.88461
Gng3	guanine nucleotide binding protein (G protein), gamma 3	0.179791	5.30824	2.21151	0.0358119	0.335031	-3.8847
Cbx1	chromobox 1	-0.0930886	8.39307	-2.21148	0.0358147	0.335031	-3.88476
Abcc8	ATP-binding cassette, sub-family C (CFTR/MRP), member 8	-0.597003	1.31391	-2.21107	0.0358462	0.335031	-3.88551
2900093K20Rik	RIKEN cDNA 2900093K20 gene	-0.917079	0.361585	-2.21509	0.0358569	0.335031	-3.88192
Nyap2	neuronal tyrosine-phophorylated phosphoinositide 3-kinase adaptor 2	0.50133	1.84762	2.21033	0.0359032	0.335031	-3.88686
4930402H24Rik	RIKEN cDNA 4930402H24 gene	0.127222	6.45291	2.21019	0.0359136	0.335031	-3.8871
Tarbp2	TARBP2, RISC loading complex RNA binding subunit	-0.238863	4.29358	-2.20991	0.0359356	0.335031	-3.88762
Cdk20	cyclin-dependent kinase 20	-0.325054	3.03429	-2.20986	0.0359391	0.335031	-3.8877
Peg13	paternally expressed 13	0.130724	6.59383	2.20984	0.0359407	0.335031	-3.88774
Agl	amylo-1,6-glucosidase, 4-alpha-glucanotransferase	0.152127	5.74628	2.20977	0.0359466	0.335031	-3.88788
Arhgef40	Rho guanine nucleotide exchange factor (GEF) 40	-0.109589	7.15857	-2.20946	0.03597	0.335031	-3.88843
Cyp2s1	cytochrome P450, family 2, subfamily s, polypeptide 1	-1.07111	-0.547072	-2.20937	0.0359772	0.335031	-3.8886
Wnk1	WNK lysine deficient protein kinase 1	0.141089	8.32503	2.30332	0.0360006	0.335031	-3.80522
C530008M17Rik	NA	0.0973963	7.6894	2.2089	0.0360135	0.335031	-3.88945
Itm2c	integral membrane protein 2C	-0.146809	6.32797	-2.20833	0.0360577	0.33526	-3.89049
Dapk1	death associated protein kinase 1	-0.117697	7.08321	-2.20757	0.0361166	0.33559	-3.89188
Eif4a-ps4	eukaryotic translation initiation factor 4A, pseudogene 4	0.0665727	10.1531	2.20714	0.0361503	0.33559	-3.89267
Tiam1	T cell lymphoma invasion and metastasis 1	-0.145753	5.89173	-2.20711	0.0361523	0.33559	-3.89271
Tns1	tensin 1	0.171273	5.49703	2.20626	0.0362182	0.335728	-3.89426
Rmi2	RecQ mediated genome instability 2	-0.240204	4.23978	-2.20616	0.0362264	0.335728	-3.89445
Rpsa-ps4	ribosomal protein S4, pseudogene 4	-0.282684	3.7251	-2.20599	0.0362396	0.335728	-3.89476
Fstl4	follistatin-like 4	1.20274	-0.594578	2.20783	0.036246	0.335728	-3.89313
Noxred1	NADP+ dependent oxidoreductase domain containing 1	-0.817733	0.697772	-2.20751	0.0362706	0.335774	-3.8937
Ccn4	cellular communication network factor 4	-0.430466	2.43962	-2.20462	0.0363463	0.336292	-3.89725
Mapk13	mitogen-activated protein kinase 13	-1.29657	-0.10798	-2.26604	0.0365831	0.337893	-3.84444
Vstm2b	V-set and transmembrane domain containing 2B	0.345985	3.19171	2.20159	0.0365835	0.337893	-3.90276
Top2a	topoisomerase (DNA) II alpha	0.0771797	10.0294	2.2023	0.0365979	0.337893	-3.90226
Zfp37	zinc finger protein 37	0.186109	5.04802	2.20114	0.0366182	0.337893	-3.90356
Gm3558	predicted gene 3558	-1.04765	-0.405459	-2.20093	0.0366349	0.337893	-3.90395
Col23a1	collagen, type XXIII, alpha 1	0.236401	5.05203	2.22526	0.036639	0.337893	-3.88159
Tmem151b	transmembrane protein 151B	-0.166841	5.36716	-2.20038	0.0366785	0.337893	-3.90496
Syvn1	synovial apoptosis inhibitor 1, synoviolin	-0.161218	5.77562	-2.20033	0.0366822	0.337893	-3.90504
Atp6v1f	ATPase, H+ transporting, lysosomal V1 subunit F	-0.217045	4.74989	-2.20013	0.0366977	0.337893	-3.9054
Mrps30	mitochondrial ribosomal protein S30	-0.18086	5.0921	-2.19977	0.0367266	0.337962	-3.90607
Smpd1	sphingomyelin phosphodiesterase 1, acid lysosomal	0.182082	5.08299	2.19953	0.0367449	0.337962	-3.90649
Ptpmt1	protein tyrosine phosphatase, mitochondrial 1	0.237577	4.08789	2.19886	0.0367983	0.338271	-3.90772
Kat6b	K(lysine) acetyltransferase 6B	0.10492	7.84048	2.19798	0.0368672	0.338721	-3.9093
Gm21960	NA	-0.747162	0.3222	-2.19727	0.0369235	0.339056	-3.91059
Gm12932	NA	0.790184	0.377725	2.19698	0.0369469	0.339088	-3.91113
E130008D07Rik	RIKEN cDNA E130008D07 gene	0.382475	2.60535	2.19626	0.0370037	0.339426	-3.91243
Tor4a	torsin family 4, member A	0.636259	0.905735	2.19532	0.0370781	0.339472	-3.91413
Hivep2	human immunodeficiency virus type I enhancer binding protein 2	0.318512	3.71715	2.19641	0.0370839	0.339472	-3.91317
Gm6166	fatty acid-binding protein, epidermal-like	0.116134	6.96428	2.19505	0.0370994	0.339472	-3.91461
Lias	lipoic acid synthetase	-0.164079	5.33124	-2.195	0.0371039	0.339472	-3.91472
Igf2	insulin-like growth factor 2	0.284682	5.02446	2.27962	0.0371322	0.339472	-3.83893
Usp44	ubiquitin specific peptidase 44	-0.338256	2.96846	-2.19447	0.0371458	0.339472	-3.91567
9530051G07Rik	RIKEN cDNA 9530051G07 gene	0.603493	1.07884	2.19432	0.0371576	0.339472	-3.91594
Gas1	growth arrest specific 1	-0.194701	8.27226	-2.41805	0.0371843	0.339472	-3.72646
Slc15a4	solute carrier family 15, member 4	-0.239938	4.72193	-2.19907	0.0371879	0.339472	-3.91185
9930021J03Rik	RIKEN cDNA 9930021J03 gene	0.134468	6.14425	2.19338	0.0372328	0.339699	-3.91765
Gm13034	SWI/SNF related, matrix associated, actin dependent regulator of chromatin, subfamily a, member 5 pseudogene	0.192819	5.09069	2.19266	0.0372899	0.340034	-3.91895
Mdn1	midasin AAA ATPase 1	0.234417	6.80008	2.38437	0.0373094	0.340034	-3.75424
Rps21	ribosomal protein S21	-0.629533	6.05782	-2.63043	0.0373342	0.340046	-3.57877
Bambi	BMP and activin membrane-bound inhibitor	-0.348315	2.98662	-2.1919	0.0373506	0.340046	-3.92033
Igsf10	immunoglobulin superfamily, member 10	0.282119	4.21777	2.19761	0.0374091	0.340204	-3.91565
Slc1a2	solute carrier family 1 (glial high affinity glutamate transporter), member 2	0.266168	5.26833	2.27778	0.0374521	0.340204	-3.84418
Glo1-ps	glyoxalase 1, pseudogene	0.160343	5.69098	2.19054	0.0374598	0.340204	-3.92279
Rnf113a1	ring finger protein 113A1	0.407773	2.55583	2.19045	0.0374666	0.340204	-3.92295
Ptprg	protein tyrosine phosphatase, receptor type, G	0.114438	7.19404	2.19013	0.037493	0.340204	-3.92354
Tnmd	tenomodulin	-1.55329	-0.544236	-2.2726	0.0375108	0.340204	-3.84934
Actb	actin, beta	-0.0598352	10.5888	-2.18982	0.0375177	0.340204	-3.9241
Narf	nuclear prelamin A recognition factor	-0.136919	6.43862	-2.18961	0.0375344	0.340204	-3.92448
Slco1c1	solute carrier organic anion transporter family, member 1c1	0.725118	1.65216	2.23698	0.0375691	0.340204	-3.88147
Phf10	PHD finger protein 10	-0.10639	7.01416	-2.18899	0.0375839	0.340204	-3.92559
Gm6457	predicted pseudogene 6457	0.172329	5.34854	2.18822	0.0376462	0.340204	-3.92699
Il10ra	interleukin 10 receptor, alpha	-0.95544	-0.11168	-2.18803	0.0376618	0.340204	-3.92734
Plce1	phospholipase C, epsilon 1	0.211242	5.10384	2.19185	0.0376797	0.340204	-3.92397
Astn1	astrotactin 1	0.130604	6.81602	2.18775	0.0376841	0.340204	-3.92785
Ccdc18	coiled-coil domain containing 18	0.24618	4.61868	2.19261	0.0376908	0.340204	-3.92338
Cldn9	claudin 9	-0.600201	1.85642	-2.19771	0.0376938	0.340204	-3.91867
Pbrm1	polybromo 1	0.103458	7.93491	2.18746	0.0377073	0.340204	-3.92837
Aldh7a1	aldehyde dehydrogenase family 7, member A1	0.128979	6.21502	2.18712	0.0377351	0.340275	-3.92899
Trim12a	tripartite motif-containing 12A	0.732727	0.770629	2.18634	0.0377979	0.340661	-3.9304
Ecm1	extracellular matrix protein 1	0.340286	3.07548	2.18607	0.0378197	0.340677	-3.93088
Baz1a	bromodomain adjacent to zinc finger domain 1A	0.136204	6.74545	2.18772	0.0378484	0.340755	-3.92965
Cdc34	cell division cycle 34	-0.145027	6.17312	-2.18535	0.0378783	0.340799	-3.93219
Msx2	msh homeobox 2	-0.994152	2.76423	-2.49341	0.0378933	0.340799	-3.679
Gria1	glutamate receptor, ionotropic, AMPA1 (alpha 1)	0.496855	2.36613	2.18861	0.0379403	0.34101	-3.9298
Kdm7a	lysine (K)-specific demethylase 7A	0.160318	6.16543	2.19197	0.0379886	0.34101	-3.92719
Kcnip3	Kv channel interacting protein 3, calsenilin	0.30354	3.63638	2.18307	0.0380626	0.34101	-3.9363
Eif3a	eukaryotic translation initiation factor 3, subunit A	0.0858684	9.30111	2.18342	0.0380719	0.34101	-3.93608
Slc7a1	solute carrier family 7 (cationic amino acid transporter, y+ system), member 1	-0.175769	6.12785	-2.21211	0.0380872	0.34101	-3.90967
Clic4	chloride intracellular channel 4 (mitochondrial)	-0.0825022	8.60776	-2.18259	0.0381019	0.34101	-3.93717
Cfap97d2	CFAP97 domain containing 2	0.879052	0.21492	2.18249	0.0381098	0.34101	-3.93734
Ercc3	excision repair cross-complementing rodent repair deficiency, complementation group 3	0.150449	5.73123	2.18247	0.0381115	0.34101	-3.93738
Gm3571	farnesyl diphosphate synthetase pseudogene	0.143215	6.15554	2.18243	0.0381148	0.34101	-3.93746
Esco2	establishment of sister chromatid cohesion N-acetyltransferase 2	-0.128595	6.12423	-2.18241	0.0381168	0.34101	-3.9375
Rpl21	ribosomal protein L21	-0.422384	5.05611	-2.43207	0.0381851	0.341442	-3.72773
Capn15	calpain 15	-0.141413	5.7737	-2.18115	0.0382193	0.341491	-3.93977
Dvl1	dishevelled segment polarity protein 1	-0.123015	6.64107	-2.18088	0.0382415	0.341491	-3.94026
Gm10076	ribosomal protein L41 pseudogene	0.135525	6.75085	2.18255	0.0382575	0.341491	-3.93887
Polr2b	polymerase (RNA) II (DNA directed) polypeptide B	0.0921194	7.96718	2.18052	0.0382707	0.341491	-3.94091
Nubp1	nucleotide binding protein 1	0.16832	5.22823	2.18002	0.0383115	0.341664	-3.94181
Sdc3	syndecan 3	0.136017	6.4298	2.17979	0.0383302	0.341664	-3.94222
Tmem35b	transmembrane protein 35B	-0.461995	2.05468	-2.17898	0.0383966	0.342044	-3.94368
Mphosph8	M-phase phosphoprotein 8	0.121768	6.60192	2.17878	0.0384129	0.342044	-3.94404
Rmst	rhabdomyosarcoma 2 associated transcript (non-coding RNA)	-0.221877	5.75498	-2.25254	0.0385231	0.342281	-3.87813
Llph-ps2	LLP homolog, pseudogene 2	0.260453	4.48274	2.18523	0.038534	0.342281	-3.93928
Capsl	calcyphosine-like	0.916215	0.0223043	2.17696	0.0385628	0.342281	-3.94733
Ccdc174	coiled-coil domain containing 174	0.196464	4.92265	2.17681	0.0385749	0.342281	-3.9476
Lmo2	LIM domain only 2	-0.226313	5.46231	-2.22914	0.0385926	0.342281	-3.89969
Vat1	vesicle amine transport 1	-0.123841	7.01241	-2.17646	0.0386036	0.342281	-3.94823
Ago1	argonaute RISC catalytic subunit 1	-0.0864601	9.0871	-2.17625	0.0386212	0.342281	-3.94861
Slc4a3	solute carrier family 4 (anion exchanger), member 3	-0.161662	5.47739	-2.17623	0.0386227	0.342281	-3.94864
Eif3s6-ps1	eukaryotic translation initiation factor 3, subunit 6, pseudogene 1	-0.250541	4.26301	-2.17612	0.0386316	0.342281	-3.94884
Gm37592	NA	0.807583	0.534437	2.17602	0.0386404	0.342281	-3.94903
Dixdc1	DIX domain containing 1	-0.172536	5.45718	-2.17554	0.0386796	0.34245	-3.94989
Spns1	spinster homolog 1	-0.144223	5.79352	-2.1737	0.0388319	0.343438	-3.95321
Osbpl8	oxysterol binding protein-like 8	0.165359	5.74597	2.17368	0.0388335	0.343438	-3.95324
Ttll1	tubulin tyrosine ligase-like 1	0.18352	5.00211	2.17346	0.0388516	0.343438	-3.95363
Wnt9a	wingless-type MMTV integration site family, member 9A	-0.304375	3.70607	-2.17282	0.0389044	0.343548	-3.95478
Gm14277	Small nuclear ribonucleoprotein Sm D1 (snRNP core protein D1) (Sm-D1) (Sm-D autoantigen)	-0.243217	4.65792	-2.17847	0.0389165	0.343548	-3.9496
Denn2b	DENN domain containing 2B	0.203113	4.98036	2.17226	0.0389514	0.343548	-3.9558
Brca1	breast cancer 1, early onset	0.120937	6.6992	2.17201	0.0389721	0.343548	-3.95625
Gfi1b	growth factor independent 1B	-1.04159	-0.551023	-2.17154	0.0390112	0.343548	-3.9571
Ppp1r3b	protein phosphatase 1, regulatory subunit 3B	0.493966	2.30112	2.17275	0.039022	0.343548	-3.95606
Aim2	absent in melanoma 2	-0.278351	3.97607	-2.17123	0.0390369	0.343548	-3.95765
Tpi-rs11	triosephosphate isomerase related sequence 11	0.247917	4.11426	2.17114	0.0390443	0.343548	-3.95781
Kcnj9	potassium inwardly-rectifying channel, subfamily J, member 9	0.666543	1.3549	2.17471	0.0390506	0.343548	-3.95452
Nck1	non-catalytic region of tyrosine kinase adaptor protein 1	0.151817	5.4894	2.17072	0.0390794	0.343548	-3.95857
Ptk7	PTK7 protein tyrosine kinase 7	-0.110427	7.20394	-2.17064	0.0390858	0.343548	-3.95871
Gm13502	NA	0.151803	6.07386	2.17003	0.0391371	0.34379	-3.95982
C1qtnf1	C1q and tumor necrosis factor related protein 1	0.550345	1.71626	2.16983	0.0391537	0.34379	-3.96018
Fam189a2	family with sequence similarity 189, member A2	0.823325	0.713435	2.17517	0.0392479	0.344163	-3.95612
Tap1	transporter 1, ATP-binding cassette, sub-family B (MDR/TAP)	-0.747776	0.355568	-2.16841	0.0392724	0.344163	-3.96273
Mad1l1	MAD1 mitotic arrest deficient 1-like 1	0.166984	5.40378	2.16814	0.0392949	0.344163	-3.96322
Lag3	lymphocyte-activation gene 3	-0.582604	1.21956	-2.16797	0.0393085	0.344163	-3.96351
B230334C09Rik	RIKEN cDNA B230334C09 gene	0.483816	2.39426	2.16984	0.0393167	0.344163	-3.96183
Card10	caspase recruitment domain family, member 10	0.392393	2.70475	2.16785	0.0393186	0.344163	-3.96372
Ssna1	SS nuclear autoantigen 1	-0.154696	5.62867	-2.16763	0.0393375	0.344163	-3.96413
Scg3	secretogranin III	0.231813	5.572	2.23983	0.0394129	0.344645	-3.89888
Chsy1	chondroitin sulfate synthase 1	-0.131474	6.34444	-2.16618	0.0394589	0.344871	-3.96673
Rpl31-ps8	ribosomal protein L31, pseudogene 8	0.111847	8.11507	2.17875	0.0394964	0.345022	-3.9553
Efhc1	EF-hand domain (C-terminal) containing 1	0.605592	1.53773	2.16477	0.0395777	0.345452	-3.96927
Scarf2	scavenger receptor class F, member 2	-0.265549	4.05256	-2.16467	0.0395862	0.345452	-3.96945
Rpl21-ps11	ribosomal protein L21, pseudogene 11	-1.15358	-0.781737	-2.16431	0.0396165	0.345539	-3.9701
Ocel1	occludin/ELL domain containing 1	-0.337576	3.172	-2.16358	0.0396779	0.345691	-3.9714
Rplp2	ribosomal protein, large P2	-0.45463	4.92954	-2.42706	0.0396941	0.345691	-3.74891
Gm12346	heat shock protein 1, alpha pseudogene	0.0791064	9.38619	2.16338	0.0396948	0.345691	-3.97176
Mrfap1	Morf4 family associated protein 1	-0.0904939	8.15384	-2.16241	0.0397764	0.346137	-3.9735
Gm2710	high mobility group protein B1-like	-0.479501	2.00686	-2.16202	0.0398095	0.346137	-3.9742
Atp2c1	ATPase, Ca++-sequestering	-0.115469	6.5952	-2.162	0.0398113	0.346137	-3.97424
Ndp	Norrie disease (pseudoglioma) (human)	0.473668	1.98525	2.1618	0.0398283	0.346137	-3.97459
Gm10095	ribosomal protein L21 pseudogene	1.28578	2.17657	2.49312	0.0398475	0.346137	-3.7023
Ppp2cb	protein phosphatase 2 (formerly 2A), catalytic subunit, beta isoform	-0.112375	6.84913	-2.16105	0.0398922	0.34629	-3.97595
Gtpbp1	GTP binding protein 1	0.111758	6.89362	2.16077	0.0399162	0.34629	-3.97645
Kirrel3	kirre like nephrin family adhesion molecule 3	0.34195	2.86309	2.16065	0.0399261	0.34629	-3.97666
Ddx24	DEAD box helicase 24	0.106863	6.92509	2.16027	0.0399578	0.346348	-3.97733
Adamts10	a disintegrin-like and metallopeptidase (reprolysin type) with thrombospondin type 1 motif, 10	-0.11927	6.46355	-2.16	0.0399808	0.346348	-3.97782
Gm20324	predicted gene, 20324	-1.05886	-0.0777022	-2.17058	0.0399938	0.346348	-3.96798
Otud1	OTU domain containing 1	-0.60186	1.65187	-2.16115	0.0400377	0.346553	-3.9773
Fgf13	fibroblast growth factor 13	0.163859	5.38866	2.15907	0.0400604	0.346573	-3.9795
Marcksl1	MARCKS-like 1	-0.0636477	10.2324	-2.1579	0.0401602	0.347163	-3.9816
Hes5	hes family bHLH transcription factor 5	-0.169238	6.0308	-2.17322	0.0401795	0.347163	-3.96736
Zgpat	zinc finger, CCCH-type with G patch domain	-0.138858	6.11704	-2.15694	0.0402419	0.347163	-3.98331
Fth1	ferritin heavy polypeptide 1	-0.0978971	8.30408	-2.15672	0.0402607	0.347163	-3.9837
Trmt44	tRNA methyltransferase 44	-0.283839	3.93463	-2.15658	0.0402729	0.347163	-3.98396
Stub1	STIP1 homology and U-Box containing protein 1	0.138566	6.34674	2.1564	0.040288	0.347163	-3.98428
Ppara	peroxisome proliferator activated receptor alpha	1.01255	-0.482567	2.15598	0.0403245	0.347163	-3.98504
Kif26a	kinesin family member 26A	0.112773	6.97652	2.15572	0.0403468	0.347163	-3.9855
Tbc1d1	TBC1 domain family, member 1	0.122894	6.51152	2.15548	0.0403671	0.347163	-3.98593
Fam102b	family with sequence similarity 102, member B	-0.147747	5.92035	-2.15539	0.0403747	0.347163	-3.98609
Nptx1	neuronal pentraxin 1	-0.347713	3.14687	-2.15525	0.040387	0.347163	-3.98634
Septin6	septin 6	0.138499	6.11812	2.15507	0.0404025	0.347163	-3.98667
Gm6722	H2A histone family, member Z pseudogene	-0.609077	1.2156	-2.15494	0.0404133	0.347163	-3.98689
1700037H04Rik	RIKEN cDNA 1700037H04 gene	-0.173835	5.42656	-2.15494	0.0404137	0.347163	-3.9869
Syt4	synaptotagmin IV	0.349513	4.43056	2.25008	0.0404677	0.347286	-3.90082
Gm1673	predicted gene 1673	-0.219734	4.65436	-2.15395	0.0404981	0.347286	-3.98866
Spata7	spermatogenesis associated 7	0.285786	4.03597	2.15571	0.0405023	0.347286	-3.98703
Gm50387	NA	-0.362267	2.68149	-2.15323	0.0405604	0.347286	-3.98996
Nfic	nuclear factor I/C	-0.165223	5.41779	-2.15309	0.0405724	0.347286	-3.99021
Cnih1	cornichon family AMPA receptor auxiliary protein 1	-0.141791	6.23718	-2.15305	0.0405754	0.347286	-3.99027
Shtn1	shootin 1	0.33902	3.76467	2.17262	0.0405772	0.347286	-3.97186
Eef1g	eukaryotic translation elongation factor 1 gamma	-0.287204	6.60679	-2.41311	0.0405911	0.347286	-3.76941
Rgs20	regulator of G-protein signaling 20	-0.252445	4.04883	-2.15263	0.0406119	0.34729	-3.99103
Rab11fip2	RAB11 family interacting protein 2 (class I)	0.136381	6.00466	2.1519	0.0406749	0.347654	-3.99233
Ofd1	OFD1, centriole and centriolar satellite protein	0.190262	4.80755	2.15161	0.0407004	0.347698	-3.99286
Adgrl3	adhesion G protein-coupled receptor L3	0.239277	4.87732	2.17015	0.040723	0.347717	-3.9756
Uck1	uridine-cytidine kinase 1	-0.167988	5.15851	-2.15038	0.0408066	0.348256	-3.99506
Pspc1	paraspeckle protein 1	0.121764	6.9471	2.14948	0.0408848	0.348527	-3.99667
[truncated: 15,045 more rows]

## Sheet: Kat6a_KO_vs_WT_E12_DR GO_terms
Supplemental Table S5b: GO term annotation of protein coding genes downregulated in Kat6a–/– vs. Kat6a+/+ E2.5 dorsal telencephalon
Category	Term	Term	Count	%	PValue
GOTERM_BP_DIRECT	GO:0002181	cytoplasmic translation	7	12.5	5.61165e-08
GOTERM_BP_DIRECT	GO:0006412	translation	7	12.5	4.58517e-06
GOTERM_BP_DIRECT	GO:0045944	positive regulation of transcription by RNA polymerase II	11	19.6429	0.000108745
GOTERM_BP_DIRECT	GO:0035811	negative regulation of urine volume	3	5.35714	0.000183072
GOTERM_BP_DIRECT	GO:0140236	translation at presynapse	4	7.14286	0.000230837
GOTERM_BP_DIRECT	GO:0140242	translation at postsynapse	4	7.14286	0.00024169
GOTERM_BP_DIRECT	GO:0048025	negative regulation of mRNA splicing, via spliceosome	3	5.35714	0.00106269
GOTERM_BP_DIRECT	GO:0042273	ribosomal large subunit biogenesis	3	5.35714	0.00192488
GOTERM_BP_DIRECT	GO:0006364	rRNA processing	4	7.14286	0.00202499
GOTERM_BP_DIRECT	GO:0030178	negative regulation of Wnt signaling pathway	3	5.35714	0.00469172
GOTERM_BP_DIRECT	GO:0009891	positive regulation of biosynthetic process	2	3.57143	0.00554322
GOTERM_BP_DIRECT	GO:0034644	cellular response to UV	3	5.35714	0.0055592
GOTERM_BP_DIRECT	GO:0010629	negative regulation of gene expression	5	8.92857	0.00631669
GOTERM_BP_DIRECT	GO:0000381	regulation of alternative mRNA splicing, via spliceosome	3	5.35714	0.00649438
GOTERM_BP_DIRECT	GO:0006357	regulation of transcription by RNA polymerase II	9	16.0714	0.00791434
GOTERM_BP_DIRECT	GO:0000122	negative regulation of transcription by RNA polymerase II	7	12.5	0.0104411
GOTERM_BP_DIRECT	GO:0042274	ribosomal small subunit biogenesis	3	5.35714	0.0121417
GOTERM_BP_DIRECT	GO:0006325	chromatin organization	4	7.14286	0.0144394
GOTERM_BP_DIRECT	GO:0045893	positive regulation of DNA-templated transcription	6	10.7143	0.0146767
GOTERM_BP_DIRECT	GO:0007229	integrin-mediated signaling pathway	3	5.35714	0.0177524
GOTERM_BP_DIRECT	GO:0060022	hard palate development	2	3.57143	0.0183604
GOTERM_BP_DIRECT	GO:0070314	G1 to G0 transition	2	3.57143	0.0183604
GOTERM_BP_DIRECT	GO:0010628	positive regulation of gene expression	5	8.92857	0.0231412
GOTERM_BP_DIRECT	GO:0022008	neurogenesis	3	5.35714	0.0249508
GOTERM_BP_DIRECT	GO:0000028	ribosomal small subunit assembly	2	3.57143	0.0310153
GOTERM_BP_DIRECT	GO:1904322	cellular response to forskolin	2	3.57143	0.03281
GOTERM_BP_DIRECT	GO:0048024	regulation of mRNA splicing, via spliceosome	2	3.57143	0.03281
GOTERM_BP_DIRECT	GO:0043066	negative regulation of apoptotic process	5	8.92857	0.0347202
GOTERM_BP_DIRECT	GO:0060074	synapse maturation	2	3.57143	0.0399563
GOTERM_BP_DIRECT	GO:0045892	negative regulation of DNA-templated transcription	5	8.92857	0.0408603
GOTERM_BP_DIRECT	GO:0048665	neuron fate specification	2	3.57143	0.0470507
GOTERM_BP_DIRECT	GO:0002687	positive regulation of leukocyte migration	2	3.57143	0.0470507
GOTERM_BP_DIRECT	GO:0016567	protein ubiquitination	4	7.14286	0.0488677
GOTERM_BP_DIRECT	GO:0000380	alternative mRNA splicing, via spliceosome	2	3.57143	0.0523378
GOTERM_BP_DIRECT	GO:0008380	RNA splicing	3	5.35714	0.0535246
GOTERM_BP_DIRECT	GO:0045780	positive regulation of bone resorption	2	3.57143	0.0540937
GOTERM_BP_DIRECT	GO:0060045	positive regulation of cardiac muscle cell proliferation	2	3.57143	0.0558464
GOTERM_BP_DIRECT	GO:0008104	protein localization	3	5.35714	0.0578314
GOTERM_BP_DIRECT	GO:0035108	limb morphogenesis	2	3.57143	0.0610855
GOTERM_BP_DIRECT	GO:0070527	platelet aggregation	2	3.57143	0.0645624
GOTERM_BP_DIRECT	GO:0016055	Wnt signaling pathway	3	5.35714	0.0652667
GOTERM_BP_DIRECT	GO:0001934	positive regulation of protein phosphorylation	3	5.35714	0.0662814
GOTERM_BP_DIRECT	GO:0006511	ubiquitin-dependent protein catabolic process	3	5.35714	0.0709127
GOTERM_BP_DIRECT	GO:0033627	cell adhesion mediated by integrin	2	3.57143	0.0714783
GOTERM_BP_DIRECT	GO:0001569	branching involved in blood vessel morphogenesis	2	3.57143	0.0731994
GOTERM_BP_DIRECT	GO:0051726	regulation of cell cycle	3	5.35714	0.0767128
GOTERM_BP_DIRECT	GO:0043473	pigmentation	2	3.57143	0.0800525
GOTERM_BP_DIRECT	GO:2000781	positive regulation of double-strand break repair	2	3.57143	0.0851597
GOTERM_BP_DIRECT	GO:0006513	protein monoubiquitination	2	3.57143	0.0919261
GOTERM_BP_DIRECT	GO:0031334	positive regulation of protein-containing complex assembly	2	3.57143	0.0952908
GOTERM_CC_DIRECT	GO:1990904	ribonucleoprotein complex	12	21.4286	1.64684e-11
GOTERM_CC_DIRECT	GO:0005634	nucleus	32	57.1429	4.05645e-09
GOTERM_CC_DIRECT	GO:0045202	synapse	12	21.4286	7.49934e-08
GOTERM_CC_DIRECT	GO:0005840	ribosome	7	12.5	1.36633e-06
GOTERM_CC_DIRECT	GO:0005737	cytoplasm	29	51.7857	1.55342e-06
GOTERM_CC_DIRECT	GO:0022626	cytosolic ribosome	6	10.7143	3.85748e-06
GOTERM_CC_DIRECT	GO:0015935	small ribosomal subunit	4	7.14286	2.34954e-05
GOTERM_CC_DIRECT	GO:0005654	nucleoplasm	19	33.9286	4.57114e-05
GOTERM_CC_DIRECT	GO:0098794	postsynapse	7	12.5	0.000103134
GOTERM_CC_DIRECT	GO:0005829	cytosol	18	32.1429	0.00169998
GOTERM_CC_DIRECT	GO:0000785	chromatin	6	10.7143	0.00279168
GOTERM_CC_DIRECT	GO:0022627	cytosolic small ribosomal subunit	3	5.35714	0.00468866
GOTERM_CC_DIRECT	GO:0070442	integrin alphaIIb-beta3 complex	2	3.57143	0.00554136
GOTERM_CC_DIRECT	GO:0005730	nucleolus	7	12.5	0.00867946
GOTERM_CC_DIRECT	GO:0022625	cytosolic large ribosomal subunit	3	5.35714	0.0106364
GOTERM_CC_DIRECT	GO:0016607	nuclear speck	5	8.92857	0.0109177
GOTERM_CC_DIRECT	GO:0042470	melanosome	3	5.35714	0.0148217
GOTERM_CC_DIRECT	GO:0014069	postsynaptic density	4	7.14286	0.0245629
GOTERM_CC_DIRECT	GO:0098793	presynapse	4	7.14286	0.0257037
GOTERM_CC_DIRECT	GO:0032991	protein-containing complex	6	10.7143	0.0278024
GOTERM_CC_DIRECT	GO:0005681	spliceosomal complex	3	5.35714	0.0311737
GOTERM_CC_DIRECT	GO:0015934	large ribosomal subunit	2	3.57143	0.03459
GOTERM_CC_DIRECT	GO:0008305	integrin complex	2	3.57143	0.0523206
GOTERM_CC_DIRECT	GO:0005925	focal adhesion	3	5.35714	0.0553911
GOTERM_CC_DIRECT	GO:0031528	microvillus membrane	2	3.57143	0.0610656
GOTERM_CC_DIRECT	GO:0030863	cortical cytoskeleton	2	3.57143	0.0610656
GOTERM_CC_DIRECT	GO:0002102	podosome	2	3.57143	0.0851323
GOTERM_MF_DIRECT	GO:0005515	protein binding	30	53.5714	1.91658e-08
GOTERM_MF_DIRECT	GO:0003723	RNA binding	13	23.2143	2.71113e-08
GOTERM_MF_DIRECT	GO:0003735	structural constituent of ribosome	7	12.5	4.90922e-06
GOTERM_MF_DIRECT	GO:0003729	mRNA binding	7	12.5	1.36417e-05
GOTERM_MF_DIRECT	GO:0005080	protein kinase C binding	4	7.14286	0.000215186
GOTERM_MF_DIRECT	GO:0003677	DNA binding	10	17.8571	0.0025667
GOTERM_MF_DIRECT	GO:0019843	rRNA binding	3	5.35714	0.00380334
GOTERM_MF_DIRECT	GO:0003682	chromatin binding	6	10.7143	0.00390002
GOTERM_MF_DIRECT	GO:0042393	histone binding	4	7.14286	0.00410338
GOTERM_MF_DIRECT	GO:0140297	DNA-binding transcription factor binding	4	7.14286	0.00614915
GOTERM_MF_DIRECT	GO:0019899	enzyme binding	5	8.92857	0.0109926
GOTERM_MF_DIRECT	GO:0070051	fibrinogen binding	2	3.57143	0.0129971
GOTERM_MF_DIRECT	GO:0042803	protein homodimerization activity	6	10.7143	0.0194564
GOTERM_MF_DIRECT	GO:0019901	protein kinase binding	5	8.92857	0.0216048
GOTERM_MF_DIRECT	GO:0019904	protein domain specific binding	4	7.14286	0.0245418
GOTERM_MF_DIRECT	GO:0140713	histone chaperone activity	2	3.57143	0.0258284
GOTERM_MF_DIRECT	GO:1990825	sequence-specific mRNA binding	2	3.57143	0.0294643
GOTERM_MF_DIRECT	GO:0036002	pre-mRNA binding	2	3.57143	0.0330869
GOTERM_MF_DIRECT	GO:0043024	ribosomal small subunit binding	2	3.57143	0.0384959
GOTERM_MF_DIRECT	GO:0017147	Wnt-protein binding	2	3.57143	0.0545453
GOTERM_MF_DIRECT	GO:0050840	extracellular matrix binding	2	3.57143	0.0598365
GOTERM_MF_DIRECT	GO:0001228	DNA-binding transcription activator activity, RNA polymerase II-specific	4	7.14286	0.0734918
GOTERM_MF_DIRECT	GO:0061631	ubiquitin conjugating enzyme activity	2	3.57143	0.0738046
GOTERM_MF_DIRECT	GO:0004842	ubiquitin-protein transferase activity	3	5.35714	0.074607
GOTERM_MF_DIRECT	GO:1990837	sequence-specific double-stranded DNA binding	4	7.14286	0.0836996
GOTERM_MF_DIRECT	GO:0042802	identical protein binding	8	14.2857	0.0933701
GOTERM_MF_DIRECT	GO:0003713	transcription coactivator activity	3	5.35714	0.0945841
GOTERM_MF_DIRECT	GO:0003700	DNA-binding transcription factor activity	4	7.14286	0.0959664

## Sheet: Kat6a_KO_vs_WT_E12_UR GO_terms
Supplemental Table S5c: GO term annotation of protein coding genes upregulated in Kat6a–/– vs. Kat6a+/+ E2.5 dorsal telencephalon
Category	Term	Term	Count	%	PValue
GOTERM_BP_DIRECT	GO:0001525	angiogenesis	5	11.3636	0.000724103
GOTERM_BP_DIRECT	GO:0098910	regulation of atrial cardiac muscle cell action potential	2	4.54545	0.00423486
GOTERM_BP_DIRECT	GO:0007420	brain development	4	9.09091	0.00436223
GOTERM_BP_DIRECT	GO:0048666	neuron development	3	6.81818	0.00493989
GOTERM_BP_DIRECT	GO:0007018	microtubule-based movement	3	6.81818	0.0056098
GOTERM_BP_DIRECT	GO:0098904	regulation of AV node cell action potential	2	4.54545	0.00564259
GOTERM_BP_DIRECT	GO:0050808	synapse organization	3	6.81818	0.00661352
GOTERM_BP_DIRECT	GO:0086015	SA node cell action potential	2	4.54545	0.00845221
GOTERM_BP_DIRECT	GO:0051939	gamma-aminobutyric acid import	2	4.54545	0.00845221
GOTERM_BP_DIRECT	GO:0000278	mitotic cell cycle	3	6.81818	0.0102521
GOTERM_BP_DIRECT	GO:0007417	central nervous system development	3	6.81818	0.0109901
GOTERM_BP_DIRECT	GO:0031647	regulation of protein stability	3	6.81818	0.0125344
GOTERM_BP_DIRECT	GO:0003283	atrial septum development	2	4.54545	0.0126521
GOTERM_BP_DIRECT	GO:0022008	neurogenesis	3	6.81818	0.0150173
GOTERM_BP_DIRECT	GO:0070201	regulation of establishment of protein localization	2	4.54545	0.018225
GOTERM_BP_DIRECT	GO:0051310	metaphase chromosome alignment	2	4.54545	0.0196134
GOTERM_BP_DIRECT	GO:0086005	ventricular cardiac muscle cell action potential	2	4.54545	0.0237672
GOTERM_BP_DIRECT	GO:0007156	homophilic cell adhesion via plasma membrane adhesion molecules	3	6.81818	0.0246536
GOTERM_BP_DIRECT	GO:0086004	regulation of cardiac muscle cell contraction	2	4.54545	0.0251479
GOTERM_BP_DIRECT	GO:0055117	regulation of cardiac muscle contraction	2	4.54545	0.0279038
GOTERM_BP_DIRECT	GO:0048699	generation of neurons	2	4.54545	0.0292788
GOTERM_BP_DIRECT	GO:0060307	regulation of ventricular cardiac muscle cell membrane repolarization	2	4.54545	0.0292788
GOTERM_BP_DIRECT	GO:0008104	protein localization	3	6.81818	0.0355757
GOTERM_BP_DIRECT	GO:0047496	vesicle transport along microtubule	2	4.54545	0.0361256
GOTERM_BP_DIRECT	GO:0007283	spermatogenesis	4	9.09091	0.037336
GOTERM_BP_DIRECT	GO:0007155	cell adhesion	4	9.09091	0.0375153
GOTERM_BP_DIRECT	GO:0048026	positive regulation of mRNA splicing, via spliceosome	2	4.54545	0.0496782
GOTERM_BP_DIRECT	GO:0042755	eating behavior	2	4.54545	0.0510231
GOTERM_BP_DIRECT	GO:0086091	regulation of heart rate by cardiac conduction	2	4.54545	0.0537075
GOTERM_BP_DIRECT	GO:0006836	neurotransmitter transport	2	4.54545	0.0590541
GOTERM_BP_DIRECT	GO:0006281	DNA repair	3	6.81818	0.0637094
GOTERM_BP_DIRECT	GO:0006865	amino acid transport	2	4.54545	0.0643711
GOTERM_BP_DIRECT	GO:0008306	associative learning	2	4.54545	0.0670186
GOTERM_BP_DIRECT	GO:0008340	determination of adult lifespan	2	4.54545	0.0749174
GOTERM_BP_DIRECT	GO:0007507	heart development	3	6.81818	0.0755431
GOTERM_BP_DIRECT	GO:0030073	insulin secretion	2	4.54545	0.0762275
GOTERM_BP_DIRECT	GO:0051592	response to calcium ion	2	4.54545	0.0905195
GOTERM_CC_DIRECT	GO:0042995	cell projection	7	15.9091	1.75699e-06
GOTERM_CC_DIRECT	GO:0030424	axon	7	15.9091	9.40111e-05
GOTERM_CC_DIRECT	GO:0005874	microtubule	6	13.6364	0.000133512
GOTERM_CC_DIRECT	GO:0048471	perinuclear region of cytoplasm	8	18.1818	0.000206222
GOTERM_CC_DIRECT	GO:0016323	basolateral plasma membrane	5	11.3636	0.00102736
GOTERM_CC_DIRECT	GO:0043025	neuronal cell body	6	13.6364	0.00268514
GOTERM_CC_DIRECT	GO:0014704	intercalated disc	3	6.81818	0.00377545
GOTERM_CC_DIRECT	GO:0005737	cytoplasm	18	40.9091	0.00572865
GOTERM_CC_DIRECT	GO:0032991	protein-containing complex	6	13.6364	0.0104053
GOTERM_CC_DIRECT	GO:0031410	cytoplasmic vesicle	4	9.09091	0.0153196
GOTERM_CC_DIRECT	GO:0005930	axoneme	3	6.81818	0.0170661
GOTERM_CC_DIRECT	GO:0005634	nucleus	16	36.3636	0.0181467
GOTERM_CC_DIRECT	GO:0000940	outer kinetochore	2	4.54545	0.0200693
GOTERM_CC_DIRECT	GO:0000779	condensed chromosome, centromeric region	2	4.54545	0.0327627
GOTERM_CC_DIRECT	GO:0098978	glutamatergic synapse	5	11.3636	0.0363954
GOTERM_CC_DIRECT	GO:0005802	trans-Golgi network	3	6.81818	0.0403806
GOTERM_CC_DIRECT	GO:0030496	midbody	3	6.81818	0.0434064
GOTERM_CC_DIRECT	GO:0043194	axon initial segment	2	4.54545	0.0439108
GOTERM_CC_DIRECT	GO:0015630	microtubule cytoskeleton	3	6.81818	0.0451233
GOTERM_CC_DIRECT	GO:0097729	9+2 motile cilium	2	4.54545	0.0617593
GOTERM_CC_DIRECT	GO:0045211	postsynaptic membrane	3	6.81818	0.0628152
GOTERM_CC_DIRECT	GO:0045202	synapse	4	9.09091	0.0868111
GOTERM_CC_DIRECT	GO:0030315	T-tubule	2	4.54545	0.0951733
GOTERM_MF_DIRECT	GO:0005515	protein binding	19	43.1818	0.000285397
GOTERM_MF_DIRECT	GO:0016887	ATP hydrolysis activity	5	11.3636	0.0029785
GOTERM_MF_DIRECT	GO:0015185	gamma-aminobutyric acid transmembrane transporter activity	2	4.54545	0.00847569
GOTERM_MF_DIRECT	GO:0005332	gamma-aminobutyric acid:sodium:chloride symporter activity	2	4.54545	0.00847569
GOTERM_MF_DIRECT	GO:0005283	amino acid:sodium symporter activity	2	4.54545	0.0112853
GOTERM_MF_DIRECT	GO:0005522	profilin binding	2	4.54545	0.0168813
GOTERM_MF_DIRECT	GO:0005509	calcium ion binding	5	11.3636	0.0190392
GOTERM_MF_DIRECT	GO:0044325	transmembrane transporter binding	3	6.81818	0.0255765
GOTERM_MF_DIRECT	GO:0051018	protein kinase A binding	2	4.54545	0.0403214
GOTERM_MF_DIRECT	GO:0045505	dynein intermediate chain binding	2	4.54545	0.055197
GOTERM_MF_DIRECT	GO:0008017	microtubule binding	3	6.81818	0.0561048
GOTERM_MF_DIRECT	GO:0003777	microtubule motor activity	2	4.54545	0.0724874
GOTERM_MF_DIRECT	GO:0042802	identical protein binding	7	15.9091	0.0730295
