# Supplementary material for: Acetyl-carnitine improves hyperactivity and learning deficits in KAT6A haploinsufficient mice
Source: Life Sci Alliance. 2026 Feb 17;9(5):e202503549. doi: 10.26508/lsa.202503549 (PMC12912912; doi:10.26508/lsa.202503549)
Supplement: Supplementary file 8 [file LSA-2025-03549_TableS6.xlsx]

## Sheet: Kat6a_het_vs_WT_E12_DE_genes
Supplemental Table S6a: RNA-sequencing data of Kat6a+/– vs. Kat6a+/+ E12.5 dorsal telencephalon
gene_name	description	logFC	AveExpr	t	P.Value	adj.P.Val	B
Hspg2	perlecan (heparan sulfate proteoglycan 2)	0.456835	6.96845	8.88415	1.96924e-09	1.93537e-05	11.3351
Rev3l	REV3 like, DNA directed polymerase zeta catalytic subunit	0.423337	7.00329	8.82117	2.27116e-09	1.93537e-05	11.2077
Aspm	abnormal spindle microtubule assembly	0.360705	7.51199	8.43351	5.52764e-09	2.43939e-05	10.4095
Lrp1	low density lipoprotein receptor-related protein 1	0.455848	7.52875	8.81042	6.23414e-09	2.43939e-05	10.2884
Prkdc	protein kinase, DNA activated, catalytic polypeptide	0.674534	5.49682	8.51119	7.15658e-09	2.43939e-05	10.1733
Cenpf	centromere protein F	0.356471	8.18064	8.06937	1.52232e-08	4.32414e-05	9.4943
Basp1	brain abundant, membrane attached signal protein 1	-0.260382	9.57958	-7.82158	2.34347e-08	5.70567e-05	9.10183
Alms1	ALMS1, centrosome and basal body associated	0.478558	6.02237	7.65654	3.48899e-08	7.43287e-05	8.73922
Hectd4	HECT domain E3 ubiquitin protein ligase 4	0.41633	6.96413	7.62446	4.43361e-08	8.39578e-05	8.52308
Mycbp2	MYC binding protein 2, E3 ubiquitin protein ligase	0.497551	7.10809	8.32873	5.47124e-08	9.32464e-05	8.34012
Tenm3	teneurin transmembrane protein 3	0.361228	7.31569	7.41697	6.25584e-08	9.69258e-05	8.20556
Ahnak	AHNAK nucleoprotein (desmoyokin)	0.688848	4.92897	7.36499	9.29163e-08	0.000131964	7.84952
Fat4	FAT atypical cadherin 4	0.635641	6.98016	9.07251	1.6116e-07	0.000199967	7.34124
Hmcn1	hemicentin 1	0.839007	4.01786	7.01686	1.74963e-07	0.000199967	7.26244
Atrx	ATRX, chromatin remodeler	0.285454	8.56493	7.01787	1.75996e-07	0.000199967	7.25731
Ubr4	ubiquitin protein ligase E3 component n-recognin 4	0.515516	7.6165	8.52312	2.27097e-07	0.000241901	7.06146
Setx	senataxin	0.344927	7.05522	6.75872	3.2278e-07	0.000313876	6.6964
Kcnq1ot1	KCNQ1 overlapping transcript 1	0.972309	3.4336	6.76184	3.315e-07	0.000313876	6.67325
Zfhx4	zinc finger homeodomain 4	0.440909	5.9061	6.70393	3.70876e-07	0.000332676	6.56808
Tmsb4x	thymosin, beta 4, X chromosome	-0.241987	9.98496	-6.91066	4.68438e-07	0.00037125	6.38342
Notch2	notch 2	0.303026	7.24194	6.60998	4.70968e-07	0.00037125	6.34716
Peg3	paternally expressed 3	0.290549	7.7097	6.60315	4.79229e-07	0.00037125	6.33107
Ash1l	ASH1 like histone lysine methyltransferase	0.359831	7.0628	6.65297	5.1384e-07	0.000380756	6.27581
Vps13a	vacuolar protein sorting 13A	0.61034	5.22338	6.81963	5.53779e-07	0.000393252	6.22783
Fryl	FRY like transcription coactivator	0.426284	6.52332	6.77728	5.78359e-07	0.000394279	6.1855
Nsd1	nuclear receptor-binding SET-domain protein 1	0.304554	8.45148	6.78378	6.0789e-07	0.000398472	6.14246
Gm38394	NA	0.354869	6.56484	6.49169	6.37132e-07	0.000402172	6.06741
Akap13	A kinase (PRKA) anchor protein 13	0.367089	6.02501	6.42599	7.5404e-07	0.000436257	5.9113
Ubr5	ubiquitin protein ligase E3 component n-recognin 5	0.249036	8.62459	6.42569	7.54622e-07	0.000436257	5.91059
Zfp462	zinc finger protein 462	0.254253	8.42828	6.41889	7.67922e-07	0.000436257	5.89439
Atm	ataxia telangiectasia mutated	0.378264	6.69654	6.44076	9.37286e-07	0.000515295	5.72357
Pkd1	polycystin 1, transient receptor poteintial channel interacting	0.365388	6.3	6.29137	1.06642e-06	0.000567967	5.58979
Nav1	neuron navigator 1	0.352355	7.11631	6.38244	1.31309e-06	0.000678151	5.42219
Dchs1	dachsous cadherin related 1	0.259944	7.67942	6.19445	1.37018e-06	0.000686822	5.35705
Igf2r	insulin-like growth factor 2 receptor	0.279138	7.26334	6.16268	1.48783e-06	0.000724486	5.28051
Lyst	lysosomal trafficking regulator	0.528631	4.98086	6.11941	1.66466e-06	0.000788079	5.17613
Chd6	chromodomain helicase DNA binding protein 6	0.274722	7.36367	6.10224	1.7406e-06	0.00080176	5.13465
H1f10	H1.10 linker histone	-0.242908	7.78283	-6.05202	1.98357e-06	0.000878678	5.01314
Fasn	fatty acid synthase	0.223024	9.00914	6.0468	2.0107e-06	0.000878678	5.0005
Fras1	Fraser extracellular matrix complex subunit 1	0.633114	5.85489	7.14977	2.4988e-06	0.000999343	4.93512
Pclo	piccolo (presynaptic cytomatrix protein)	0.645146	4.38476	6.02834	2.19717e-06	0.000936161	4.92079
Usp24	ubiquitin specific peptidase 24	0.288992	7.40507	5.96936	2.46066e-06	0.000999343	4.8126
Ank2	ankyrin 2, brain	0.370614	7.22822	6.38796	2.65866e-06	0.000999343	4.8118
Rif1	replication timing regulatory factor 1	0.288041	7.69214	5.99655	2.58621e-06	0.000999343	4.7748
Htt	huntingtin	0.35698	6.8743	6.12017	2.69728e-06	0.000999343	4.75994
Chd7	chromodomain helicase DNA binding protein 7	0.235564	8.11907	5.93493	2.69221e-06	0.000999343	4.72888
mt-Nd3	NA	-1.10556	2.67052	-5.93675	2.85551e-06	0.00103546	4.67867
Wdfy3	WD repeat and FYVE domain containing 3	0.478648	7.53677	7.29973	3.65563e-06	0.00124606	4.6116
Dcc	deleted in colorectal carcinoma	0.333652	7.71557	6.26462	3.46846e-06	0.00120639	4.56567
Cep290	centrosomal protein 290	0.472778	5.11946	5.8416	3.43726e-06	0.00120639	4.50135
Usp34	ubiquitin specific peptidase 34	0.388073	7.5788	6.57815	4.35249e-06	0.00135777	4.40899
Golgb1	golgi autoantigen, golgin subfamily b, macrogolgin 1	0.285139	6.61252	5.76418	4.21166e-06	0.00135777	4.31201
Utp20	UTP20 small subunit processome component	0.322896	6.50248	5.76411	4.21248e-06	0.00135777	4.31183
Pcdh19	protocadherin 19	0.260694	7.19703	5.75809	4.27963e-06	0.00135777	4.29709
Ep300	E1A binding protein p300	0.288177	7.2614	5.74912	4.38171e-06	0.00135777	4.27512
Slc5a3	solute carrier family 5 (inositol transporters), member 3	0.593807	4.41728	5.73986	4.48968e-06	0.00136639	4.25242
Vps13b	vacuolar protein sorting 13B	0.450454	5.55803	5.78684	4.85349e-06	0.00145119	4.19576
Chd9	chromodomain helicase DNA binding protein 9	0.327964	6.48322	5.65738	5.57814e-06	0.00163911	4.05001
Usp9x	ubiquitin specific peptidase 9, X chromosome	0.356102	7.8238	6.32843	6.56225e-06	0.00186401	4.02714
Vps13d	vacuolar protein sorting 13D	0.370381	5.7907	5.61928	6.16756e-06	0.00178159	3.95631
Dync1h1	dynein cytoplasmic 1 heavy chain 1	0.461165	8.95715	7.711	9.3701e-06	0.00249523	3.80673
Son	Son DNA binding protein	0.189584	9.40448	5.49786	8.4993e-06	0.00233723	3.65706
Fbn1	fibrillin 1	0.404033	5.63585	5.5065	8.58559e-06	0.00233723	3.65061
Zfp292	zinc finger protein 292	0.279078	7.2076	5.49369	8.63965e-06	0.00233723	3.64226
Prrc2c	proline-rich coiled-coil 2C	0.339651	8.30185	6.27441	1.07262e-05	0.0027698	3.60081
Rps25	ribosomal protein S25	-0.541496	4.60359	-5.4448	9.87767e-06	0.00258993	3.51767
Tet1	tet methylcytosine dioxygenase 1	0.33568	5.80886	5.3868	1.1405e-05	0.00289445	3.3825
Med12l	mediator complex subunit 12-like	0.444852	4.82682	5.38208	1.15486e-05	0.00289445	3.37081
Ino80d	INO80 complex subunit D	0.409833	5.90303	5.53662	1.25561e-05	0.00310135	3.3378
Tenm4	teneurin transmembrane protein 4	0.419137	7.88296	6.56602	1.56569e-05	0.00360596	3.31184
Cep350	centrosomal protein 350	0.449125	6.72029	6.16955	1.53672e-05	0.00360596	3.28162
Chd8	chromodomain helicase DNA binding protein 8	0.243753	7.75346	5.31789	1.36924e-05	0.00333372	3.21177
Dmxl1	Dmx-like 1	0.357901	6.07129	5.35166	1.39298e-05	0.00334374	3.20616
Flna	filamin, alpha	0.163204	9.56891	5.27166	1.54804e-05	0.00360596	3.09712
Phip	pleckstrin homology domain interacting protein	0.265591	7.73836	5.36416	1.63593e-05	0.0037175	3.07509
Nipbl	NIPBL cohesin loading factor	0.272005	7.9045	5.43118	1.79337e-05	0.00391851	3.01481
Thoc2	THO complex 2	0.259394	7.13763	5.23731	1.69594e-05	0.00375918	3.01187
Dcp2	decapping mRNA 2	0.230546	7.41947	5.23677	1.69839e-05	0.00375918	3.01052
Vps13c	vacuolar protein sorting 13C	0.47496	5.49797	5.44448	2.31636e-05	0.00499718	2.80468
Plec	plectin	0.332715	5.49216	5.0804	2.57444e-05	0.00548452	2.62184
Mdn1	midasin AAA ATPase 1	0.609417	6.80008	6.79151	3.84291e-05	0.00735896	2.57004
Bach2	BTB and CNC homology, basic leucine zipper transcription factor 2	0.220592	7.38991	5.04046	2.86334e-05	0.00602467	2.52244
Stox2	storkhead box 2	0.241097	8.4311	5.21209	3.16522e-05	0.00649939	2.48832
Pak3	p21 (RAC1) activated kinase 3	0.234667	6.83146	5.01132	3.09446e-05	0.00643158	2.44989
Setbp1	SET binding protein 1	0.24436	7.47581	5.00431	3.23628e-05	0.00656618	2.411
Gm13611	60S ribosomal protein L36 pseudogene	-0.599476	3.91946	-4.98306	3.33647e-05	0.00668982	2.37951
Ckap5	cytoskeleton associated protein 5	0.186413	8.98451	4.97125	3.44308e-05	0.00682331	2.35012
Med13	mediator complex subunit 13	0.368125	7.11877	5.55851	4.23006e-05	0.00778872	2.32984
Pfdn5	prefoldin 5	-0.369206	5.70366	-4.99385	3.5723e-05	0.00699802	2.32688
Apc	APC, WNT signaling pathway regulator	0.326153	7.69693	5.5203	4.25014e-05	0.00778872	2.31801
Lamc1	laminin, gamma 1	0.22733	7.34825	4.94054	3.73678e-05	0.00723704	2.27361
Prpf8	pre-mRNA processing factor 8	0.188473	9.23872	4.97179	3.95925e-05	0.0074151	2.23604
Ankhd1	ankyrin repeat and KH domain containing 1	0.234624	6.96649	4.92142	3.93208e-05	0.0074151	2.226
N4bp2	NEDD4 binding protein 2	0.247258	7.28498	4.89004	4.38192e-05	0.00794479	2.12773
Ranbp2	RAN binding protein 2	0.282144	7.85948	5.22167	4.97567e-05	0.00883336	2.11898
Rictor	RPTOR independent companion of MTOR, complex 2	0.283039	6.09533	4.8594	4.63894e-05	0.00832225	2.07149
Arid1a	AT rich interactive domain 1A (SWI-like)	0.212936	8.50574	4.90725	5.03048e-05	0.0088386	2.02092
Fezf2	Fez family zinc finger 2	-0.222175	6.8476	-4.82187	5.12706e-05	0.00891638	1.97799
Flnb	filamin, beta	0.284267	7.17305	4.97492	5.61118e-05	0.00937562	1.9528
H3f3a	H3.3 histone A	-0.285685	6.89569	-4.90983	5.47903e-05	0.00924546	1.95235
Ppp1r14b	protein phosphatase 1, regulatory inhibitor subunit 14B	-0.246613	6.98686	-4.80537	5.35762e-05	0.00922323	1.93688
Peak1	pseudopodium-enriched atypical kinase 1	0.528053	4.15212	4.80029	5.43077e-05	0.00924546	1.92421
Rnf213	ring finger protein 213	0.534987	3.84871	4.76089	6.03216e-05	0.00998118	1.82607
Svep1	sushi, von Willebrand factor type A, EGF and pentraxin domain containing 1	0.867882	2.55809	4.74494	6.2942e-05	0.0103146	1.78633
Rpl14	ribosomal protein L14	-0.367906	6.19326	-5.01286	7.02321e-05	0.0110681	1.78162
Taok1	TAO kinase 1	0.26659	7.43165	4.88871	6.91543e-05	0.0110681	1.75721
Bptf	bromodomain PHD finger transcription factor	0.238286	8.01408	4.86067	7.05075e-05	0.0110681	1.73279
Setd5	SET domain containing 5	0.164565	8.30811	4.71771	6.76808e-05	0.0109856	1.71851
Ncor1	nuclear receptor co-repressor 1	0.1796	8.43831	4.70087	7.07869e-05	0.0110681	1.67658
Ago3	argonaute RISC catalytic subunit 3	0.356316	5.3069	4.68485	7.38757e-05	0.011446	1.63668
Lrba	LPS-responsive beige-like anchor	0.368102	5.42705	4.67981	7.69217e-05	0.0117357	1.60251
Gm12350	coiled-coil-helix-coiled-coil-helix domain containing 2 pseudogene	-0.291737	6.01746	-4.66871	7.71226e-05	0.0117357	1.5965
Myo9a	myosin IXa	0.314733	6.45998	4.79975	8.33931e-05	0.0123664	1.57814
Nrk	Nik related kinase	0.611061	3.39385	4.65452	8.00944e-05	0.0120801	1.56118
Pf4	platelet factor 4	-0.90272	2.32446	-4.63915	8.34442e-05	0.0123664	1.5229
Cenpw	centromere protein W	-0.398509	5.04692	-4.63163	8.51331e-05	0.012508	1.50418
Snrpert	small nuclear ribonucleoprotein E, pseudogene	-0.369846	5.64529	-4.71878	8.86312e-05	0.0128012	1.50243
Reln	reelin	0.505189	6.814	5.8069	0.000124655	0.0161477	1.48538
Kat6a	K(lysine) acetyltransferase 6A	0.202617	8.05942	4.62277	8.7165e-05	0.012697	1.48215
Arhgap32	Rho GTPase activating protein 32	0.251889	6.42908	4.6123	8.96306e-05	0.0128368	1.4561
Dicer1	dicer 1, ribonuclease type III	0.195812	7.97371	4.6065	9.10262e-05	0.012928	1.44167
Herc2	HECT and RLD domain containing E3 ubiquitin protein ligase 2	0.473797	7.10864	5.76516	0.000132436	0.0167193	1.42939
Ncoa6	nuclear receptor coactivator 6	0.232232	7.16736	4.58098	9.743e-05	0.0137231	1.37817
Hook3	hook microtubule tethering protein 3	0.231908	6.91695	4.57436	9.91615e-05	0.0138525	1.36172
Wnk1	WNK lysine deficient protein kinase 1	0.285796	8.32503	5.11194	0.000127795	0.016376	1.32475
Ror1	receptor tyrosine kinase-like orphan receptor 1	0.654562	3.19875	4.55893	0.000103322	0.0143164	1.32333
Atr	ataxia telangiectasia and Rad3 related	0.249008	6.33098	4.55249	0.000105108	0.0144059	1.30733
Ppp1r12b	protein phosphatase 1, regulatory subunit 12B	0.28827	5.72996	4.55053	0.000105659	0.0144059	1.30245
Glg1	golgi apparatus protein 1	0.175446	8.10699	4.53996	0.000108673	0.0146993	1.27619
Ppp1r9a	protein phosphatase 1, regulatory subunit 9A	0.248434	6.56637	4.53641	0.000109704	0.014722	1.26737
Akap11	A kinase (PRKA) anchor protein 11	0.209044	7.14255	4.5329	0.000110736	0.0147443	1.25863
Hnrnpa1	heterogeneous nuclear ribonucleoprotein A1	-0.165772	8.38455	-4.51525	0.000116063	0.0153338	1.21476
Hcfc1	host cell factor C1	0.184298	8.73898	4.53228	0.000119325	0.0156435	1.19923
Rpl7-ps9	ribosomal protein L7, pseudogene 9	-0.459998	4.66805	-4.52644	0.000125066	0.0161477	1.15987
Spen	spen family transcription repressor	0.224812	7.4554	4.49139	0.000131858	0.0167193	1.10489
Srrm2	serine/arginine repetitive matrix 2	0.229035	9.79479	5.05135	0.000173082	0.0199314	1.06594
Brca2	breast cancer 2, early onset	0.266244	6.13195	4.44721	0.000139088	0.01743	1.04582
Mki67	antigen identified by monoclonal antibody Ki 67	0.39517	9.36155	6.01126	0.000224053	0.0235155	1.03626
Cnot1	CCR4-NOT transcription complex, subunit 1	0.172707	8.48723	4.43039	0.000145452	0.0180944	1.00407
Fstl5	follistatin-like 5	0.417392	4.76105	4.42728	0.000146656	0.018112	0.996379
Akap6	A kinase (PRKA) anchor protein 6	0.320922	5.60989	4.42282	0.000148406	0.0181402	0.985305
Setd2	SET domain containing 2	0.204488	7.63696	4.42128	0.000149013	0.0181402	0.981498
Zfp106	zinc finger protein 106	0.17111	8.32512	4.41639	0.000150963	0.0182472	0.969367
Gm9493	40S ribosomal protein S7 pseudogene	-0.257213	6.56786	-4.41393	0.000154974	0.0186001	0.94783
Bsn	bassoon	0.386868	4.70238	4.4028	0.000156516	0.0186539	0.935661
Ddx5	DEAD box helicase 5	-0.12446	10.322	-4.3953	0.000159667	0.0188972	0.917064
Cdk5rap2	CDK5 regulatory subunit associated protein 2	0.210363	7.66254	4.39053	0.000166682	0.0194573	0.881518
Nhsl2	NHS-like 2	0.416367	4.28996	4.37952	0.000166501	0.0194573	0.877962
Jmjd1c	jumonji domain containing 1C	0.18954	7.16118	4.36792	0.00017171	0.0199078	0.849227
Frem1	Fras1 related extracellular matrix protein 1	0.372943	4.71564	4.35368	0.000178324	0.0203971	0.813971
Prr14l	proline rich 14-like	0.252154	5.9957	4.34954	0.000180297	0.0204231	0.803704
Tpm3	tropomyosin 3, gamma	-0.195653	7.15355	-4.34818	0.000180947	0.0204231	0.800348
Scn5a	sodium channel, voltage-gated, type V, alpha	0.334006	5.34555	4.33653	0.000186628	0.0209257	0.771518
Igf1r	insulin-like growth factor I receptor	0.218154	7.1487	4.32859	0.000190601	0.0210282	0.751871
Odc1	ornithine decarboxylase, structural 1	-0.180691	7.85731	-4.32847	0.000190663	0.0210282	0.751569
Trps1	transcriptional repressor GATA binding 1	0.298082	5.73682	4.32508	0.000192389	0.0210282	0.743168
Kif1a	kinesin family member 1A	0.162086	8.17878	4.3249	0.000192478	0.0210282	0.742735
Rpl17-ps10	ribosomal protein L17, pseudogene 10	-0.564335	4.78611	-4.69703	0.00023729	0.0242136	0.714014
Hnrnpa0	heterogeneous nuclear ribonucleoprotein A0	-0.122332	10.168	-4.30626	0.000202233	0.0219532	0.696634
A830082K12Rik	RIKEN cDNA A830082K12 gene	-0.350011	5.14693	-4.29167	0.000210209	0.0226747	0.660567
Cenpe	centromere protein E	0.165157	7.78089	4.28548	0.000213691	0.0229052	0.645254
Rps2-ps6	ribosomal protein S2, pseudogene 6	0.385591	5.04384	4.30138	0.000217857	0.0232058	0.636897
Nbea	neurobeachin	0.241839	6.94282	4.31302	0.000219647	0.0232512	0.635336
Srcap	Snf2-related CREBBP activator protein	0.535636	4.19028	4.35673	0.000226797	0.0235689	0.62811
mt-Atp6	NA	-0.343291	7.03727	-4.78892	0.000277581	0.0265776	0.61904
Bod1l	biorientation of chromosomes in cell division 1-like	0.240342	6.4909	4.26618	0.000224903	0.0235155	0.597581
Tomm7	translocase of outer mitochondrial membrane 7	-0.436457	5.3761	-4.54188	0.000258192	0.025145	0.596236
Cdh6	cadherin 6	0.339403	5.01832	4.25294	0.00023293	0.0240595	0.564896
Kif24	kinesin family member 24	0.32274	5.09146	4.24696	0.000236649	0.0242136	0.550133
Maml2	mastermind like transcriptional coactivator 2	0.389963	4.84639	4.24157	0.000240053	0.0242136	0.536824
Btaf1	B-TFIID TATA-box binding protein associated factor 1	0.235017	6.81416	4.24621	0.000241205	0.0242136	0.535102
Adam23	a disintegrin and metallopeptidase domain 23	0.443804	4.07956	4.23926	0.000241525	0.0242136	0.531127
Kalrn	kalirin, RhoGEF kinase	0.233066	6.58405	4.2335	0.000245235	0.0244418	0.51692
Clcn5	chloride channel, voltage-sensitive 5	0.250377	6.02987	4.22971	0.000247707	0.0245446	0.507575
Crebbp	CREB binding protein	0.247561	6.45598	4.2263	0.000249956	0.0246243	0.499154
Kmt2c	lysine (K)-specific methyltransferase 2C	0.503135	7.0296	5.39344	0.000395674	0.0321118	0.48405
Tln2	talin 2	0.266955	5.85144	4.21727	0.000255997	0.0250744	0.476903
Ep400	E1A binding protein p400	0.294734	7.93027	4.7334	0.000333275	0.0294301	0.459296
Myo5a	myosin VA	0.235585	7.84609	4.40405	0.000293233	0.0278347	0.4474
Tenm2	teneurin transmembrane protein 2	0.375968	4.82193	4.19255	0.000273299	0.026465	0.415973
Anapc1	anaphase promoting complex subunit 1	0.17823	8.4948	4.21019	0.000276866	0.0265776	0.413633
Gm12338	cytochrome c oxidase, subunit VIIc pseudogene	-0.290792	6.53929	-4.34662	0.000302338	0.0278347	0.401758
Vcan	versican	0.512336	8.10789	5.72773	0.000472578	0.0356378	0.39863
Nbeal1	neurobeachin like 1	0.55395	4.9639	4.62287	0.000352343	0.0301758	0.381492
Zbtb37	zinc finger and BTB domain containing 37	0.46943	5.40923	4.5693	0.000358305	0.030533	0.350909
Zfhx3	zinc finger homeobox 3	0.532962	3.7867	4.1623	0.000296831	0.0278347	0.339487
Macf1	microtubule-actin crosslinking factor 1	0.521653	8.59958	5.85922	0.000521257	0.0376432	0.338602
Ndufa12-ps	NADH:ubiquinone oxidoreductase subunit A12, pseudogene	-0.354592	4.97823	-4.15568	0.000301277	0.0278347	0.325203
Akap17b	A kinase (PRKA) anchor protein 17B	0.513483	3.65194	4.15487	0.00030192	0.0278347	0.323216
Rpl22	ribosomal protein L22	-0.181545	7.77358	-4.15285	0.000303535	0.0278347	0.318249
Lnpep	leucyl/cystinyl aminopeptidase	0.258262	6.32798	4.16047	0.000305409	0.0278347	0.3169
Slit2	slit guidance ligand 2	0.224362	6.71543	4.15223	0.00030403	0.0278347	0.316731
Zfp827	zinc finger protein 827	0.241015	5.95102	4.15136	0.000304729	0.0278347	0.314595
Rps3a3	ribosomal protein S3A3	-0.260447	6.25511	-4.14931	0.000312349	0.0283157	0.294827
Mpdz	multiple PDZ domain crumbs cell polarity complex component	0.170805	7.73536	4.12976	0.000322614	0.0289942	0.261493
Zkscan1	zinc finger with KRAB and SCAN domains 1	0.202981	6.7134	4.12819	0.000323957	0.0289942	0.257628
Tmem245	transmembrane protein 245	0.413053	6.4291	4.73812	0.000434239	0.0342626	0.25474
Gm4294	ribosomal protein L15 pseudogene	-0.45271	4.32493	-4.13131	0.000326638	0.0289942	0.252738
Syne1	spectrin repeat containing, nuclear envelope 1	0.605364	2.93173	4.1257	0.000326089	0.0289942	0.251519
Gm5641	heterogeneous nuclear ribonucleoprotein A3 pseudogene	0.386998	5.52337	4.32427	0.000371354	0.0310244	0.235011
Lats1	large tumor suppressor	0.204643	6.67957	4.11372	0.000336566	0.0295675	0.222085
Pikfyve	phosphoinositide kinase, FYVE type zinc finger containing	0.240527	6.05479	4.1078	0.000341866	0.0298791	0.207542
Gm5182	acetyl-Coenzyme A carboxylase alpha pseudogene	0.209113	7.00562	4.10439	0.000344953	0.0299951	0.199175
Szt2	SZT2 subunit of KICSTOR complex	0.231193	6.51237	4.1005	0.000348509	0.0301504	0.189632
U2af1l4	U2 small nuclear RNA auxiliary factor 1-like 4	1.60399	-0.124137	4.09751	0.000351264	0.0301758	0.182304
Baz2b	bromodomain adjacent to zinc finger domain, 2B	0.195494	7.07154	4.08342	0.000364563	0.0309116	0.147725
Zzef1	zinc finger, ZZ-type with EF hand domain 1	0.241553	5.7905	4.08043	0.00036744	0.0309606	0.140411
Ppp1r14c	protein phosphatase 1, regulatory inhibitor subunit 14C	-0.888584	1.50474	-4.07906	0.000368773	0.0309606	0.137041
Rps15a-ps7	ribosomal protein S15A, pseudogene 7	-0.206919	7.49837	-4.10027	0.000379707	0.0315675	0.124478
Npm1	nucleophosmin 1	-0.173434	8.04664	-4.06291	0.000384805	0.0318361	0.097449
Gm14567	polymerase (RNA) II (DNA directed) polypeptide K pseudogene	-0.472398	4.0417	-4.05778	0.000390034	0.0320402	0.084894
Gm6724	high mobility group nucleosomal binding domain 2 pseudogene	1.04953	1.22172	4.05681	0.000391033	0.0320402	0.0825159
Thada	thyroid adenoma associated	0.306365	5.26303	4.05481	0.000393094	0.032055	0.077625
Gm10157	predicted gene 10157	-0.472287	4.28842	-4.0871	0.00040106	0.0323946	0.0771407
Pde1c	phosphodiesterase 1C	0.402158	4.18456	4.03761	0.000411298	0.0330649	0.0355218
Atp6v0c	ATPase, H+ transporting, lysosomal V0 subunit C	-0.335029	4.99375	-4.03566	0.00041342	0.0330794	0.0307363
Scube2	signal peptide, CUB domain, EGF-like 2	1.17634	0.709691	4.03346	0.000415823	0.0331162	0.0253477
Ralgapa2	Ral GTPase activating protein, alpha subunit 2 (catalytic)	0.313405	5.40667	4.02485	0.000426367	0.033798	0.00248914
Gm11808	ubiquitin A-52 residue ribosomal protein fusion product 1 pseudogene	-0.176629	8.49298	-4.0584	0.000443014	0.0346344	-0.0109317
Ssh1	slingshot protein phosphatase 1	0.321438	5.68029	4.08771	0.000453163	0.0348754	-0.0148283
Tpt1-ps3	tumor protein, translationally-controlled, pseudogene 3	-0.125184	10.3279	-4.02575	0.000437943	0.0343957	-0.01725
Rps16	ribosomal protein S16	-0.671042	3.95669	-4.31487	0.000525806	0.0378114	-0.0339401
Tubb2a-ps2	tubulin, beta 2a, pseudogene 2	-0.207695	6.63291	-4.00438	0.000448867	0.0348754	-0.0457469
Rpl13-ps3	ribosomal protein L13, pseudogene 3	-0.596605	3.44641	-4.02367	0.000455102	0.0348754	-0.0471141
Ptpn4	protein tyrosine phosphatase, non-receptor type 4	0.247534	6.16612	4.00262	0.00045094	0.0348754	-0.0500317
Zfp704	zinc finger protein 704	0.326822	6.59748	4.34546	0.000548504	0.0389506	-0.0545722
Serf1	small EDRK-rich factor 1	-0.343381	5.19409	-4.01433	0.000459313	0.0349467	-0.0583677
Nf1	neurofibromin 1	0.4295	6.78793	4.77592	0.000662285	0.0420863	-0.0605687
Prrc2b	proline-rich coiled-coil 2B	0.147762	9.11726	3.999	0.000456329	0.0348754	-0.0606501
Aak1	AP2 associated kinase 1	0.214539	6.71956	3.99014	0.00046597	0.0352957	-0.0805061
Rps23	ribosomal protein S23	0.359216	4.73442	3.98022	0.000478277	0.0358144	-0.104733
Gm6296	heterogeneous nuclear ribonucleoprotein A1 pseudogene	0.690499	2.49372	3.97931	0.000479419	0.0358144	-0.106949
Brwd3	bromodomain and WD repeat domain containing 3	0.284051	5.60672	3.97788	0.000481223	0.0358144	-0.11044
Dock7	dedicator of cytokinesis 7	0.174018	7.99897	3.97535	0.000484424	0.0358958	-0.116601
Wwp1	WW domain containing E3 ubiquitin protein ligase 1	0.265143	5.4084	3.97098	0.000490012	0.0361527	-0.127257
Celsr2	cadherin, EGF LAG seven-pass G-type receptor 2	0.166743	8.19003	3.96881	0.000492816	0.0362029	-0.13256
Gm11878	predicted gene 11878	-0.869786	2.02871	-3.96713	0.000494989	0.0362064	-0.136647
Ano6	anoctamin 6	0.217752	6.18501	3.9579	0.000507121	0.0369353	-0.159145
Pcnx	pecanex homolog	0.202683	6.74526	3.95559	0.000510214	0.0370025	-0.164793
Dst	dystonin	0.548696	6.84217	5.11086	0.000862067	0.0471493	-0.182144
Nfasc	neurofascin	0.223346	6.64509	3.94195	0.000529992	0.0379523	-0.199703
Gm5786	ribosomal protein S2 pseudogene	-0.290425	5.64179	-3.94477	0.000532581	0.0379782	-0.201979
Igfbpl1	insulin-like growth factor binding protein-like 1	-0.202762	8.28115	-4.09243	0.000584911	0.0398745	-0.204577
Snrnp200	small nuclear ribonucleoprotein 200 (U5)	0.172783	8.40483	3.9558	0.00055588	0.0393107	-0.228594
Eif1	eukaryotic translation initiation factor 1	-0.18182	7.0806	-3.91812	0.000562858	0.0396396	-0.255994
Hectd1	HECT domain E3 ubiquitin protein ligase 1	0.167077	7.82018	3.91655	0.000565183	0.0396396	-0.259822
Lrp6	low density lipoprotein receptor-related protein 6	0.221003	7.27452	3.98971	0.000594743	0.0403276	-0.263016
Bdp1	B double prime 1, subunit of RNA polymerase III transcription initiation factor IIIB	0.226927	6.42864	3.91208	0.000571829	0.0397288	-0.270677
Rpl36a-ps1	ribosomal protein L36A, pseudogene 1	-0.508784	3.60873	-3.91064	0.000573987	0.0397288	-0.274173
Pole	polymerase (DNA directed), epsilon	0.197494	7.13922	3.91024	0.000574595	0.0397288	-0.275157
Gm11539	ribosomal protein L18 pseudogene	-0.24975	5.77233	-3.90945	0.00057578	0.0397288	-0.277069
Sh3pxd2a	SH3 and PX domains 2A	0.272163	6.90642	4.12182	0.00066192	0.0420863	-0.2846
Tasor2	transcription activation suppressor family member 2	0.182988	6.99419	3.90604	0.000580949	0.0398745	-0.285365
Tpr	translocated promoter region, nuclear basket protein	0.163419	8.32851	3.9046	0.000583143	0.0398745	-0.288866
Fbn2	fibrillin 2	0.462465	6.27245	4.6126	0.000842423	0.0470735	-0.291304
Gm10736	predicted gene 10736	-0.29796	6.57323	-4.14328	0.000684072	0.0424997	-0.300264
Dnah11	dynein, axonemal, heavy chain 11	1.19757	1.15803	3.92948	0.000605325	0.0404571	-0.304493
Calm2	calmodulin 2	-0.141096	8.48686	-3.8938	0.000599851	0.0403276	-0.315087
Map1a	microtubule-associated protein 1 A	0.23435	6.04894	3.89365	0.000600095	0.0403276	-0.315465
Tead1	TEA domain family member 1	0.189431	7.44621	3.8939	0.000601021	0.0403276	-0.316483
Ank3	ankyrin 3, epithelial	0.423922	6.51328	4.55776	0.000862492	0.0471493	-0.325851
Nup214	nucleoporin 214	0.201662	6.35262	3.88114	0.000620044	0.0411668	-0.345816
Rasal2	RAS protein activator like 2	0.209637	6.55749	3.8775	0.000625967	0.0411668	-0.35464
Sec16a	SEC16 homolog A, endoplasmic reticulum export factor	0.179343	7.09496	3.87701	0.00062678	0.0411668	-0.355843
Wnk2	WNK lysine deficient protein kinase 2	0.204513	6.75367	3.8763	0.000627943	0.0411668	-0.357564
Nrcam	neuronal cell adhesion molecule	0.232504	6.20016	3.87625	0.000628022	0.0411668	-0.35768
Chd2	chromodomain helicase DNA binding protein 2	0.171003	7.40881	3.87353	0.000632497	0.0413013	-0.364269
Ttll4	tubulin tyrosine ligase-like family, member 4	0.177493	7.82634	3.87063	0.000642956	0.041824	-0.377812
Ubn2	ubinuclein 2	0.308412	6.77716	4.19692	0.000785411	0.0455182	-0.381848
Gja5	gap junction protein, alpha 5	0.691173	2.3717	3.8648	0.000647106	0.041934	-0.385457
Gm5963	40S ribosomal protein S21 pseudogene	-0.277789	5.94822	-3.90156	0.000664273	0.0420863	-0.386733
Mga	MAX gene associated	0.396631	7.18842	4.62037	0.000959272	0.0505216	-0.387455
Gm13237	predicted gene 13237	0.31008	5.4322	3.87779	0.000656546	0.0420863	-0.389707
Rps11-ps3	ribosomal protein S11, pseudogene 3	0.542222	3.25474	3.86216	0.000651579	0.0420639	-0.391847
Ankrd11	ankyrin repeat domain 11	0.149959	8.14916	3.8557	0.000662655	0.0420863	-0.407485
Pou2f1	POU domain, class 2, transcription factor 1	0.288759	5.68209	3.86469	0.000685761	0.0424997	-0.428254
Pbrm1	polybromo 1	0.165971	7.93491	3.84482	0.000681758	0.0424997	-0.433847
Taf1	TATA-box binding protein associated factor 1	0.176587	7.29841	3.8439	0.000683398	0.0424997	-0.436075
Gm4972	predicted gene 4972	0.542612	3.25315	3.8432	0.000684647	0.0424997	-0.437768
Dip2b	disco interacting protein 2 homolog B	0.220556	6.46295	3.84296	0.000685069	0.0424997	-0.43834
Akap9	A kinase (PRKA) anchor protein (yotiao) 9	0.333594	7.67436	4.47644	0.000975275	0.0505216	-0.444264
Ndufa13	NADH:ubiquinone oxidoreductase subunit A13	-0.243348	6.02352	-3.83832	0.000693421	0.0426959	-0.449578
9930021J03Rik	RIKEN cDNA 9930021J03 gene	0.214756	6.14425	3.83803	0.000693937	0.0426959	-0.450268
Hnrnpk	heterogeneous nuclear ribonucleoprotein K	-0.150007	8.75315	-3.83513	0.000699223	0.0428664	-0.457306
Utrn	utrophin	0.362035	5.95766	4.13524	0.000842377	0.0470735	-0.458742
Nktr	natural killer tumor recognition sequence	0.202499	7.2817	3.85255	0.00071853	0.0437501	-0.468599
Mme	membrane metallo endopeptidase	0.387627	4.70136	3.85021	0.000721765	0.043776	-0.473064
Cacna1c	calcium channel, voltage-dependent, L type, alpha 1C subunit	0.411592	4.36141	3.82822	0.000718771	0.0437501	-0.481024
Ddr2	discoidin domain receptor family, member 2	0.437665	4.81501	3.97945	0.000795895	0.0455182	-0.483687
Atg2b	autophagy related 2B	0.25799	6.10662	3.84213	0.000737273	0.0441747	-0.492688
Igip	IgA inducing protein	0.808219	1.60434	3.82009	0.000727176	0.0439478	-0.493653
Trip11	thyroid hormone receptor interactor 11	0.244308	5.70091	3.81827	0.000730651	0.0440017	-0.498073
Notch1	notch 1	0.182769	7.85722	3.83686	0.000747966	0.044572	-0.50588
Tgfbr3	transforming growth factor, beta receptor III	0.454594	3.76744	3.81406	0.000738708	0.0441747	-0.50824
Fzd3	frizzled class receptor 3	0.265204	8.16568	4.25219	0.000973059	0.0505216	-0.520381
Cplane1	ciliogenesis and planar polarity effector 1	0.239732	6.21133	3.81081	0.000753438	0.0445863	-0.524342
Golga4	golgi autoantigen, golgin subfamily a, 4	0.18475	7.35053	3.80658	0.000753244	0.0445863	-0.526303
Rpl26	ribosomal protein L26	-0.38542	4.70331	-3.82644	0.000767464	0.0452377	-0.529946
Ttc28	tetratricopeptide repeat domain 28	0.187098	7.18245	3.79825	0.000769754	0.0452377	-0.5464
Fat3	FAT atypical cadherin 3	0.65214	6.74093	5.06307	0.00137781	0.0624522	-0.551509
Ctxn1	cortexin 1	-0.186783	6.64896	-3.79576	0.000774767	0.0453758	-0.552417
Gm973	predicted gene 973	1.14028	0.702869	3.79347	0.000779398	0.0454907	-0.557939
Pik3cg	phosphatidylinositol-4,5-bisphosphate 3-kinase catalytic subunit gamma	1.02084	1.33741	3.78848	0.000789602	0.0455182	-0.569992
Eid2	EP300 interacting inhibitor of differentiation 2	-0.264474	5.25722	-3.78829	0.000789975	0.0455182	-0.570431
Rnf7	ring finger protein 7	-0.227649	6.06641	-3.78787	0.000790856	0.0455182	-0.571464
Dock11	dedicator of cytokinesis 11	0.198539	6.39025	3.78614	0.000794421	0.0455182	-0.575631
Rpl8	ribosomal protein L8	-0.119389	9.59961	-3.77853	0.000810301	0.0461871	-0.59397
Birc6	baculoviral IAP repeat-containing 6	0.643885	7.2754	5.13122	0.00149759	0.0664672	-0.600982
Phactr2	phosphatase and actin regulator 2	0.241483	5.76092	3.77286	0.000822338	0.046717	-0.607631
Plppr3	phospholipid phosphatase related 3	-0.174132	7.14333	-3.76653	0.000835999	0.0470735	-0.622894
Gm12786	predicted gene 12786	0.852134	1.77114	3.76571	0.000837774	0.0470735	-0.624859
Scrt2	scratch family zinc finger 2	-0.216652	6.22264	-3.76561	0.000837993	0.0470735	-0.6251
Xrn1	5'-3' exoribonuclease 1	0.291855	6.21523	3.91812	0.000938339	0.0499753	-0.63279
Snrpd2	small nuclear ribonucleoprotein D2	-0.33441	4.61613	-3.76087	0.000848388	0.0471493	-0.636519
Nup205	nucleoporin 205	0.141723	7.91653	3.7572	0.000856505	0.0471493	-0.645339
Dynll1	dynein light chain LC8-type 1	-0.238897	7.77287	-4.01711	0.00101533	0.0518092	-0.646244
Tarbp1	TAR RNA binding protein 1	0.344684	4.57795	3.75467	0.00086216	0.0471493	-0.651434
Nup155	nucleoporin 155	0.177197	7.20858	3.75396	0.000863755	0.0471493	-0.653145
A330076H08Rik	RIKEN cDNA A330076H08 gene	0.853374	1.6885	3.7532	0.000865457	0.0471493	-0.654968
Kif9	kinesin family member 9	0.691035	2.3015	3.753	0.000865912	0.0471493	-0.655455
Sem1	SEM1, 26S proteasome complex subunit	-0.266378	6.75832	-3.93622	0.00098042	0.0506342	-0.656545
Cacna1e	calcium channel, voltage-dependent, R type, alpha 1E subunit	0.465767	3.84856	3.74911	0.000874704	0.0474764	-0.66481
Nynrin	NYN domain and retroviral integrase containing	0.171662	7.24392	3.74761	0.000878121	0.0475105	-0.668421
Heg1	heart development protein with EGF-like domains 1	0.178049	7.19412	3.74507	0.000883931	0.0476735	-0.674527
Morf4l1	mortality factor 4 like 1	-0.277038	5.27897	-3.74361	0.000887295	0.047704	-0.678045
Hmgn1	high mobility group nucleosomal binding domain 1	-0.140109	8.55947	-3.7415	0.000892169	0.0478152	-0.683117
Brwd1	bromodomain and WD repeat domain containing 1	0.1877	7.60001	3.76329	0.000909383	0.048585	-0.685661
Qser1	glutamine and serine rich 1	0.262443	7.47145	4.04236	0.00109487	0.0537477	-0.690796
Kmt2a	lysine (K)-specific methyltransferase 2A	0.582742	7.73076	5.03206	0.00166732	0.0699906	-0.70253
Rab3a	RAB3A, member RAS oncogene family	-0.330379	4.93256	-3.71958	0.000944365	0.0501396	-0.735751
Ssh2	slingshot protein phosphatase 2	0.199779	6.27229	3.71661	0.000951665	0.0503703	-0.742878
Romo1	reactive oxygen species modulator 1	-0.385979	4.76515	-3.76183	0.000996141	0.0512907	-0.752377
Rpl22l1	ribosomal protein L22 like 1	-0.332793	4.98532	-3.71558	0.00096603	0.0505216	-0.754234
Nrn1	neuritin 1	-0.337454	4.79444	-3.71107	0.000965428	0.0505216	-0.756166
Ahctf1	AT hook containing transcription factor 1	0.161931	7.49123	3.7092	0.000970132	0.0505216	-0.760664
Gadd45g	growth arrest and DNA-damage-inducible 45 gamma	-0.239087	5.91265	-3.70774	0.000973803	0.0505216	-0.764159
Rbbp6	retinoblastoma binding protein 6, ubiquitin ligase	0.154164	7.4764	3.69639	0.00100285	0.0514808	-0.791356
Eml4	echinoderm microtubule associated protein like 4	0.155434	7.53068	3.69468	0.0010073	0.051554	-0.795454
Sacs	sacsin	0.539227	6.06742	4.49047	0.00162156	0.0690426	-0.819264
Pdcd5-ps	programmed cell death 5, pseudogene	-0.308622	5.486	-3.7329	0.0010723	0.0534363	-0.82038
Cfap97d2	CFAP97 domain containing 2	1.35405	0.21492	3.68333	0.00103735	0.0526559	-0.822642
Nfyc	nuclear transcription factor-Y gamma	-0.324344	4.72236	-3.68305	0.0010381	0.0526559	-0.823312
Tug1	taurine upregulated gene 1	0.1661	7.80843	3.67965	0.00104726	0.0529627	-0.831435
Btf3	basic transcription factor 3	-0.380802	4.70472	-3.71017	0.0010776	0.053502	-0.835755
Mdc1	mediator of DNA damage checkpoint 1	0.158226	7.66953	3.67749	0.00105315	0.0531029	-0.836619
Vdac3	voltage-dependent anion channel 3	-0.318815	4.77534	-3.67556	0.0010584	0.0532106	-0.841225
Trip12	thyroid hormone receptor interactor 12	0.153143	8.75407	3.69858	0.00108009	0.053502	-0.843514
Cad	carbamoyl-phosphate synthetase 2, aspartate transcarbamylase, and dihydroorotase	0.159639	7.8382	3.67253	0.00106673	0.053374	-0.848468
Nedd4	neural precursor cell expressed, developmentally down-regulated 4	0.0847081	11.4284	3.6721	0.00106792	0.053374	-0.849501
Mdm4	transformed mouse 3T3 cell double minute 4	0.174105	7.65903	3.67109	0.00108304	0.053502	-0.860114
Insr	insulin receptor	0.190073	6.59013	3.6646	0.00108883	0.0536328	-0.867432
H2bu2	H2B.U histone 2	-0.266131	5.2631	-3.66154	0.00109747	0.0537477	-0.874739
Gas5	growth arrest specific 5	-0.188492	7.8124	-3.72197	0.00115704	0.0555478	-0.880673
Trio	triple functional domain (PTPRF interacting)	0.171773	7.40218	3.65787	0.00110792	0.054104	-0.883502
Col6a3	collagen, type VI, alpha 3	0.287622	5.60575	3.68483	0.00114075	0.0549203	-0.889949
Atp5pb	ATP synthase peripheral stalk-membrane subunit b	-0.171889	6.95665	-3.65352	0.00112047	0.0544118	-0.893909
Smchd1	SMC hinge domain containing 1	0.151683	7.74714	3.65347	0.00112061	0.0544118	-0.894028
Rpl10a-ps1	ribosomal protein L10A, pseudogene 1	-0.141626	8.54105	-3.64747	0.00113809	0.0549203	-0.908337
Hydin	HYDIN, axonemal central pair apparatus protein	0.919694	1.34953	3.64696	0.0011396	0.0549203	-0.909564
Gm4342	predicted gene 4342	-0.783027	2.97316	-3.82352	0.00130411	0.0606571	-0.91615
Fat1	FAT atypical cadherin 1	0.590164	8.02961	4.89673	0.00214283	0.0817006	-0.920098
Ptma	prothymosin alpha	-0.245748	8.29076	-4.02145	0.0014927	0.0664232	-0.925532
Aplp1	amyloid beta (A4) precursor-like protein 1	-0.177592	6.49355	-3.63715	0.00116883	0.0559563	-0.93297
Huwe1	HECT, UBA and WWE domain containing 1	0.48791	9.22297	4.886	0.00218094	0.0822048	-0.935638
Tanc2	tetratricopeptide repeat, ankyrin repeat and coiled-coil containing 2	0.288603	5.32027	3.63527	0.00117451	0.0559962	-0.937446
Fndc3a	fibronectin type III domain containing 3A	0.157014	7.18085	3.6347	0.00117624	0.0559962	-0.938805
Usf3	upstream transcription factor family member 3	0.388039	6.30298	4.10752	0.00161832	0.0690426	-0.949604
Syne2	spectrin repeat containing, nuclear envelope 2	0.698482	8.08938	4.93242	0.00226765	0.0836074	-0.954433
Cecr2	CECR2, histone acetyl-lysine reader	0.186228	6.33351	3.6246	0.00120728	0.0573139	-0.962872
Mast4	microtubule associated serine/threonine kinase family member 4	0.253724	5.44128	3.62287	0.00121269	0.0574108	-0.967003
Gng3	guanine nucleotide binding protein (G protein), gamma 3	-0.268618	5.30824	-3.62014	0.00122123	0.0576548	-0.973483
Gm15464	40S ribosomal protein S23-like	0.448783	3.99616	3.62306	0.00125952	0.0591348	-0.993812
Myl6	myosin, light polypeptide 6, alkali, smooth muscle and non-muscle	-0.283704	5.16082	-3.60843	0.00125866	0.0591348	-1.00137
Bcr	BCR activator of RhoGEF and GTPase	0.163488	6.90875	3.60549	0.00126822	0.05938	-1.00836
4932438A13Rik	RIKEN cDNA 4932438A13 gene	0.646842	6.26199	4.61775	0.00224387	0.0834306	-1.02273
Psme4	proteasome (prosome, macropain) activator subunit 4	0.149581	8.13985	3.59481	0.00130357	0.0606571	-1.03374
Arhgap35	Rho GTPase activating protein 35	0.13983	8.10133	3.59356	0.00130776	0.0606571	-1.0367
Rsf1	remodeling and spacing factor 1	0.192892	7.07229	3.60168	0.00132041	0.0606571	-1.03902
Zmiz1	zinc finger, MIZ-type containing 1	0.157442	8.1951	3.59689	0.00131578	0.0606571	-1.03919
Ptpn14	protein tyrosine phosphatase, non-receptor type 14	0.381623	4.23969	3.5912	0.00131574	0.0606571	-1.04232
Dnah3	dynein, axonemal, heavy chain 3	1.35522	0.048017	3.59016	0.00131927	0.0606571	-1.0448
Rpl18a	ribosomal protein L18A	-0.30708	6.64097	-3.90104	0.00164073	0.0692154	-1.04536
Ncor2	nuclear receptor co-repressor 2	0.172344	7.45246	3.58862	0.0013245	0.0606812	-1.04845
Ndufv3	NADH:ubiquinone oxidoreductase core subunit V3	-0.274538	5.1647	-3.58537	0.00133562	0.0610267	-1.05617
Atp5j	ATP synthase, H+ transporting, mitochondrial F0 complex, subunit F	-0.196591	6.46963	-3.57584	0.00136873	0.0623023	-1.07877
Cltc	clathrin, heavy polypeptide (Hc)	0.18803	8.81304	3.78641	0.00159801	0.0689919	-1.0794
Rpl35	ribosomal protein L35	-0.929018	2.59943	-3.81011	0.00162448	0.0690426	-1.07984
Cep192	centrosomal protein 192	0.175728	7.06657	3.57524	0.00137085	0.0623023	-1.0802
Rpl7a	ribosomal protein L7A	-0.224277	6.3407	-3.57849	0.00141079	0.0636087	-1.09863
Sf3b6	splicing factor 3B, subunit 6	-0.190292	6.7638	-3.56689	0.00140058	0.0633157	-1.09999
Lrrc7	leucine rich repeat containing 7	0.658149	2.82398	3.58625	0.00143385	0.064478	-1.10575
Kif26b	kinesin family member 26B	0.412131	5.46076	3.86412	0.00178189	0.0721347	-1.12089
Gm10132	ribosomal protein L23A pseudogene	-0.367382	4.58275	-3.56494	0.00146019	0.0654894	-1.13041
Snu13	SNU13 homolog, small nuclear ribonucleoprotein (U4/U6.U5)	-0.221171	5.70159	-3.54603	0.00147762	0.0660975	-1.1494
Cdk13	cyclin-dependent kinase 13	0.166209	6.91672	3.54376	0.00148626	0.0663096	-1.15477
Nudc	nudC nuclear distribution protein	-0.193991	6.99547	-3.55166	0.00151025	0.0668551	-1.16154
Mrps21	mitochondrial ribosomal protein S21	-0.449823	4.32499	-3.62777	0.00160389	0.0689919	-1.16215
Gm7435	ring finger protein 19A pseudogene	0.65016	2.86118	3.55945	0.0015599	0.0683428	-1.17984
Arid2	AT rich interactive domain 2 (ARID, RFX-like)	0.162549	7.8146	3.53495	0.00153298	0.0676854	-1.18145
D630045J12Rik	RIKEN cDNA D630045J12 gene	0.195835	6.49302	3.52945	0.0015418	0.0678991	-1.1886
Nop10	NOP10 ribonucleoprotein	-0.301784	5.29486	-3.55005	0.00157032	0.0685447	-1.18977
Oaz1	ornithine decarboxylase antizyme 1	-0.230196	5.76216	-3.52647	0.00155359	0.0682418	-1.19562
Atp11c	ATPase, class VI, type 11C	0.238264	6.28428	3.56555	0.00162017	0.0690426	-1.20301
Gm13835	proteasome (prosome, macropain) subunit, alpha type 3 pseudogene	-0.173398	6.91575	-3.52174	0.00157255	0.0685447	-1.2068
Cox6b1	cytochrome c oxidase, subunit 6B1	-0.202027	6.49584	-3.51925	0.00158261	0.068673	-1.21268
Abl2	v-abl Abelson murine leukemia viral oncogene 2 (arg, Abelson-related gene)	0.201001	6.49045	3.51902	0.00158355	0.068673	-1.21323
Celsr3	cadherin, EGF LAG seven-pass G-type receptor 3	0.21514	6.20531	3.51368	0.00160532	0.0689919	-1.22581
Arglu1	arginine and glutamate rich 1	-0.128317	8.28384	-3.51325	0.0016071	0.0689919	-1.22684
Atp13a3	ATPase type 13A3	0.193412	6.85827	3.51157	0.00163346	0.0692154	-1.23914
B930095G15Rik	RIKEN cDNA B930095G15 gene	0.317848	4.39996	3.50599	0.00163721	0.0692154	-1.24394
Sptbn1	spectrin beta, non-erythrocytic 1	0.172561	8.03713	3.55485	0.0017098	0.0704629	-1.24658
Cdk6	cyclin-dependent kinase 6	0.261563	5.79734	3.53105	0.00168016	0.0701839	-1.24771
Zfp536	zinc finger protein 536	0.25387	5.65149	3.50365	0.00164975	0.069424	-1.25061
Gbf1	golgi-specific brefeldin A-resistance factor 1	0.177189	6.83288	3.49609	0.00167921	0.0701839	-1.26728
Snhg20	small nucleolar RNA host gene 20	-0.415409	3.65958	-3.4949	0.00168432	0.0701856	-1.27008
C230034O21Rik	RIKEN cDNA C230034O21 gene	0.824443	2.03585	3.5153	0.00171553	0.0704629	-1.27114
Rps15a	ribosomal protein S15A	-0.413971	6.90266	-4.15778	0.00260477	0.0900469	-1.27405
Pds5b	PDS5 cohesin associated factor B	0.166535	7.45532	3.49166	0.00169834	0.0704629	-1.27771
Nsd2	nuclear receptor binding SET domain protein 2	0.120961	9.15897	3.48949	0.00170776	0.0704629	-1.28281
H3f3a-ps2	H3.3 histone A, pseudogene 2	-0.254359	5.43452	-3.48904	0.00170972	0.0704629	-1.28386
Tshr	thyroid stimulating hormone receptor	0.902174	1.22595	3.48766	0.00171578	0.0704629	-1.28713
Gm19810	40S ribosomal protein S21 pseudogene	-0.45953	3.51988	-3.48598	0.00172312	0.0705942	-1.29106
mt-Rnr1	s-rRNA	-0.260121	6.34006	-3.60405	0.00190969	0.0758668	-1.29706
Fam120c	family with sequence similarity 120, member C	0.327355	4.34258	3.48226	0.0017396	0.0710054	-1.29982
Gm13092	small nuclear ribonucleoprotein F	-0.352492	4.52564	-3.48183	0.00174149	0.0710054	-1.30082
Tjp1	tight junction protein 1	0.149153	7.69403	3.4792	0.00175322	0.0713128	-1.307
Gm42664	NA	0.431759	3.55679	3.47778	0.00175959	0.0714017	-1.31035
Rpl39	ribosomal protein L39	-0.645205	4.48835	-3.93296	0.00242789	0.0862053	-1.31083
Erh	ERH mRNA splicing and mitosis factor	-0.334329	5.45272	-3.60816	0.00195976	0.0767821	-1.31294
Gria2	glutamate receptor, ionotropic, AMPA2 (alpha 2)	0.24108	6.97259	3.63996	0.00202405	0.0789203	-1.31889
Atad5	ATPase family, AAA domain containing 5	0.179886	6.73793	3.47172	0.00178702	0.0721711	-1.32459
Ran	RAN, member RAS oncogene family	-0.144253	8.52453	-3.47368	0.00180659	0.0726755	-1.33098
Zfp57	zinc finger protein 57	-0.184553	6.81894	-3.46714	0.00180804	0.0726755	-1.33535
Hes6	hairy and enhancer of split 6	-0.1824	6.75823	-3.46526	0.00181674	0.0728533	-1.33977
Gpx4-ps2	glutathione peroxidase 4, pseudogene 2	-0.199983	6.41884	-3.46345	0.00182512	0.0730178	-1.34401
Srsf5	serine and arginine-rich splicing factor 5	-0.160591	8.08827	-3.47594	0.00189045	0.075411	-1.36104
mt-Nd4l	NA	-0.78228	3.04003	-3.66611	0.00221642	0.0830207	-1.36894
Gm37494	NA	0.185306	6.32331	3.44896	0.00189379	0.075411	-1.378
Dynlrb2	dynein light chain roadblock-type 2	0.893737	1.63641	3.45749	0.00191638	0.0759506	-1.38116
Tomm20	translocase of outer mitochondrial membrane 20	-0.208343	5.77896	-3.44342	0.00192071	0.0759506	-1.39099
Pclaf	PCNA clamp associated factor	-0.153783	7.43294	-3.44149	0.00193014	0.0761467	-1.39549
Nfat5	nuclear factor of activated T cells 5	0.357235	6.1917	3.7976	0.00252797	0.087927	-1.39812
Rnf152	ring finger protein 152	0.273874	4.81625	3.44035	0.00193577	0.0761926	-1.39818
Tmem258	transmembrane protein 258	-0.291029	5.16572	-3.44045	0.00195378	0.0767242	-1.40448
Gm3788	thymosin, beta 10 pseudogene	-0.378516	6.77977	-3.97097	0.00286335	0.0945738	-1.41184
Gm15564	predicted gene 15564	-0.588848	5.96702	-4.21001	0.00325362	0.101858	-1.41461
Trrap	transformation/transcription domain-associated protein	0.30594	7.89498	3.95618	0.00285637	0.0945265	-1.41605
Braf	Braf transforming gene	0.218971	6.01922	3.42324	0.00202188	0.0789203	-1.4382
Slc4a7	solute carrier family 4, sodium bicarbonate cotransporter, member 7	0.170696	6.75302	3.422	0.00202823	0.0789203	-1.44109
Hnrnpa2b1	heterogeneous nuclear ribonucleoprotein A2/B1	-0.0925131	11.3878	-3.43779	0.00205646	0.0798367	-1.44122
Rbm15	RNA binding motif protein 15	0.275177	5.43562	3.43045	0.00206879	0.0799511	-1.44965
Ndufa2	NADH:ubiquinone oxidoreductase subunit A2	-0.306804	5.2468	-3.45531	0.00212236	0.0813657	-1.45263
Rpl4	ribosomal protein L4	-0.107594	10.0054	-3.41565	0.00206124	0.0798401	-1.45593
Cramp1l	cramped chromatin regulator homolog 1	0.174681	6.69092	3.41154	0.00208287	0.0802868	-1.46553
Cox8a	cytochrome c oxidase subunit 8A	-0.187726	6.75055	-3.41078	0.0020869	0.0802868	-1.46731
Gm6788	dynein family member	0.403902	4.21258	3.42646	0.00212449	0.0813657	-1.4702
Ankrd17	ankyrin repeat domain 17	0.188084	7.59948	3.47747	0.00225608	0.0834607	-1.48184
Creb3l2	cAMP responsive element binding protein 3-like 2	0.303376	4.5161	3.40064	0.00214133	0.0817006	-1.49097
Rasgrp1	RAS guanyl releasing protein 1	0.349242	4.49397	3.39983	0.00214897	0.0817081	-1.49389
Maf	avian musculoaponeurotic fibrosarcoma oncogene homolog	0.390918	4.17309	3.40146	0.00215741	0.0817081	-1.49558
Ttc21a	tetratricopeptide repeat domain 21A	0.674485	2.1599	3.39842	0.0021534	0.0817081	-1.49614
Tra2b	transformer 2 beta	-0.15458	7.19541	-3.39423	0.00217642	0.0822048	-1.50591
H3f3b	H3.3 histone B	-0.110573	9.48242	-3.39268	0.00218499	0.0822048	-1.50952
Imp3	IMP3, U3 small nucleolar ribonucleoprotein	-0.244842	5.19921	-3.38974	0.00220136	0.0826382	-1.51638
Plce1	phospholipase C, epsilon 1	0.298402	5.10384	3.39235	0.00225755	0.0834607	-1.53196
Gm7846	predicted gene 7846	-0.263308	5.01926	-3.38226	0.0022435	0.0834306	-1.5338
Fabp5	fatty acid binding protein 5, epidermal	-0.165447	6.76077	-3.38176	0.0022463	0.0834306	-1.53495
Asxl2	additional sex combs like 2, transcriptional regulator	0.203045	5.94823	3.38165	0.00224694	0.0834306	-1.53521
Lpgat1	lysophosphatidylglycerol acyltransferase 1	0.147993	7.25067	3.37739	0.00227133	0.0836074	-1.54512
Gm3756	tubulin, alpha 1B pseudogene	0.264812	6.62752	3.56957	0.00266367	0.0911583	-1.54555
Tsen34	tRNA splicing endonuclease subunit 34	-0.17445	6.27125	-3.37503	0.00228492	0.0837937	-1.5506
Atf7ip	activating transcription factor 7 interacting protein	0.139553	7.64128	3.37481	0.00228622	0.0837937	-1.55112
Stmn1	stathmin 1	-0.255634	7.54972	-3.67572	0.00292124	0.0955598	-1.55562
Zfp503	zinc finger protein 503	-0.437104	4.10607	-3.41845	0.00239584	0.085544	-1.55691
Sorl1	sortilin-related receptor, LDLR class A repeats-containing	0.31096	6.07075	3.58613	0.00276077	0.0924396	-1.5615
Gm13268	predicted gene 13268	-0.294174	4.82189	-3.37033	0.00231231	0.0844303	-1.56155
Gm12013	60S ribosomal protein L39 pseudogene	-1.20804	0.382834	-3.37012	0.0023135	0.0844303	-1.56202
Gli3	GLI-Kruppel family member GLI3	0.147871	8.20841	3.37411	0.00232402	0.0844528	-1.56268
Ankrd6	ankyrin repeat domain 6	0.249971	5.25376	3.369	0.00232009	0.0844528	-1.56463
Atp5md	ATP synthase membrane subunit DAPIT	-0.486559	3.42567	-3.36886	0.00233787	0.084775	-1.56989
Arhgef12	Rho guanine nucleotide exchange factor (GEF) 12	0.229595	7.321	3.55118	0.00273595	0.09197	-1.57357
Prex2	phosphatidylinositol-3,4,5-trisphosphate-dependent Rac exchange factor 2	0.276704	4.82618	3.36404	0.00234938	0.0850118	-1.57615
Igsf9b	immunoglobulin superfamily, member 9B	0.37621	5.62918	3.63497	0.00293722	0.0958985	-1.57933
Arl8a	ADP-ribosylation factor-like 8A	-0.197485	6.0019	-3.36261	0.00235794	0.0851406	-1.57949
Cdk2ap1	CDK2 (cyclin-dependent kinase 2)-associated protein 1	-0.211342	6.37113	-3.37331	0.00238982	0.085544	-1.58208
Vwa8	von Willebrand factor A domain containing 8	0.257228	5.01015	3.36128	0.00236583	0.085245	-1.58256
Nrxn3	neurexin III	0.780859	2.31072	3.41256	0.0025054	0.0877996	-1.59074
Ccdc88a	coiled coil domain containing 88A	0.152454	7.27456	3.35732	0.00238966	0.085544	-1.59176
Dynlt1a	dynein light chain Tctex-type 1A	-0.624333	2.5248	-3.35678	0.00239292	0.085544	-1.59301
Grem1	gremlin 1, DAN family BMP antagonist	1.17334	0.315786	3.35574	0.00239923	0.085544	-1.59542
Cux1	cut-like homeobox 1	0.153713	7.9239	3.35719	0.0024219	0.0861721	-1.60089
Ylpm1	YLP motif containing 1	0.172433	7.33555	3.35614	0.00247523	0.0875215	-1.61625
Tgfa	transforming growth factor alpha	0.579019	2.31875	3.34597	0.00245923	0.0871367	-1.6181
Med12	mediator complex subunit 12	0.164636	6.78588	3.34226	0.00248239	0.0875929	-1.6267
Uqcr11	ubiquinol-cytochrome c reductase, complex III subunit XI	-0.390733	4.21846	-3.35282	0.00251583	0.0877996	-1.62925
Tnrc18	trinucleotide repeat containing 18	0.121153	8.76659	3.33958	0.00249919	0.0877996	-1.63289
Atp5j2	ATP synthase, H+ transporting, mitochondrial F0 complex, subunit F2	-0.221456	6.45736	-3.38653	0.002614	0.0901828	-1.63481
Gm4374	predicted gene 4374	-0.950036	0.92403	-3.33824	0.00250767	0.0877996	-1.63599
Lrp4	low density lipoprotein receptor-related protein 4	0.179299	6.84071	3.33663	0.00251791	0.0877996	-1.63973
Dmxl2	Dmx-like 2	0.217711	5.97965	3.33643	0.00251916	0.0877996	-1.64019
Coq10a	coenzyme Q10A	-0.370528	4.08353	-3.33419	0.00253346	0.0879383	-1.64538
Lama5	laminin, alpha 5	0.268977	5.20338	3.33264	0.00254338	0.0881033	-1.64897
Col9a1	collagen, type IX, alpha 1	0.825904	1.83121	3.33802	0.00263375	0.090498	-1.66913
Ttbk2	tau tubulin kinase 2	0.236283	5.90951	3.33627	0.00264761	0.0907911	-1.67373
Gm8186	small nuclear ribonucleoprotein polypeptide G pseudogene	-0.407111	6.46965	-3.84237	0.00387776	0.111825	-1.67582
Arf1	ADP-ribosylation factor 1	-0.12884	8.05695	-3.32039	0.0026232	0.0903174	-1.67731
Gm16581	serine/arginine repetitive matrix 2 pseudogene	0.506104	2.80601	3.31325	0.00267083	0.0912202	-1.69381
Cntrl	centriolin	0.148606	6.99232	3.31201	0.00267915	0.0913214	-1.69666
Rfx7	regulatory factor X, 7	0.173082	7.09268	3.31362	0.00268918	0.0914803	-1.69816
Pcm1	pericentriolar material 1	0.143696	8.32697	3.31803	0.00270931	0.0917987	-1.70042
Gm11560	Y box protein 1 pseudogene	0.169329	7.18045	3.31069	0.00269519	0.0915024	-1.70148
Cd24a	CD24a antigen	-0.130203	8.40008	-3.30554	0.00272316	0.0918911	-1.71159
Ubc	ubiquitin C	0.107115	9.56027	3.30516	0.0027258	0.0918911	-1.71248
Fkbp2	FK506 binding protein 2	-0.310704	4.54967	-3.3048	0.00272821	0.0918911	-1.71329
Wbp1	WW domain binding protein 1	-0.18732	6.21835	-3.30146	0.0027513	0.0923039	-1.72102
C130071C03Rik	RIKEN cDNA C130071C03 gene	-0.145016	8.7926	-3.34846	0.00287663	0.0946455	-1.72197
Ufm1	ubiquitin-fold modifier 1	-0.227577	6.08408	-3.31636	0.00285161	0.0945265	-1.73569
Scube1	signal peptide, CUB domain, EGF-like 1	0.271132	5.00263	3.29496	0.00279664	0.0932385	-1.736
Spred1	sprouty protein with EVH-1 domain 1, related sequence	0.16341	6.79126	3.29465	0.00279884	0.0932385	-1.73672
Asxl3	additional sex combs like 3, transcriptional regulator	0.375826	5.20538	3.4736	0.0032726	0.101858	-1.73687
Slc25a29	solute carrier family 25 (mitochondrial carrier, palmitoylcarnitine transporter), member 29	-0.474586	3.17791	-3.29433	0.00280104	0.0932385	-1.73744
Rpl36	ribosomal protein L36	-0.348472	4.8742	-3.35154	0.00300059	0.0970379	-1.74837
Sox4	SRY (sex determining region Y)-box 4	-0.115548	9.14648	-3.28749	0.00284965	0.0945265	-1.7532
Gm17082	heterogeneous nuclear ribonucleoprotein A3 pseudogene	-0.958029	2.28157	-3.483	0.00339198	0.104278	-1.75591
Arfgef1	ADP-ribosylation factor guanine nucleotide-exchange factor 1(brefeldin A-inhibited)	0.165829	6.98272	3.28388	0.00287564	0.0946455	-1.76152
Rps11-ps2	ribosomal protein S11, pseudogene 2	0.538949	3.32925	3.32149	0.00297925	0.0967083	-1.76177
Cox7b	cytochrome c oxidase subunit 7B	-0.266345	5.79536	-3.34894	0.00306346	0.0981401	-1.76378
Hmbox1	homeobox containing 1	0.18311	6.68455	3.27872	0.00291313	0.0955598	-1.77338
Smcr8	Smith-Magenis syndrome chromosome region, candidate 8 homolog (human)	0.205394	5.79629	3.27798	0.00291858	0.0955598	-1.7751
Slirp	SRA stem-loop interacting RNA binding protein	-0.360043	4.40631	-3.28815	0.00295076	0.0961294	-1.77599
Stmn3	stathmin-like 3	-0.203718	5.94471	-3.27296	0.00295557	0.0961294	-1.78663
Notch3	notch 3	0.173042	7.3755	3.2946	0.00302014	0.0973104	-1.78742
Cers1	ceramide synthase 1	-0.45327	3.36241	-3.26905	0.00298472	0.0967083	-1.79561
Tfap2c	transcription factor AP-2, gamma	-0.200646	6.2145	-3.26431	0.00302043	0.0973104	-1.8065
Rps24	ribosomal protein S24	-0.301398	7.25029	-3.65199	0.00414859	0.115342	-1.80656
Sec24c	Sec24 related gene family, member C (S. cerevisiae)	0.133048	7.52841	3.26348	0.00302674	0.0973297	-1.80841
Epha4	Eph receptor A4	0.128471	8.20369	3.25958	0.00305645	0.0980998	-1.81735
Yeats2	YEATS domain containing 2	0.139006	7.34235	3.25733	0.00307375	0.0982849	-1.82252
Map1b	microtubule-associated protein 1B	0.420339	9.79955	4.11145	0.00556244	0.133299	-1.82349
Maats1	MYCBP-associated, testis expressed 1	0.95708	1.06707	3.25584	0.00308524	0.0984675	-1.82594
Smg1	SMG1 homolog, phosphatidylinositol 3-kinase-related kinase (C. elegans)	0.513744	7.83284	4.07469	0.00550292	0.132093	-1.82857
Kif13b	kinesin family member 13B	0.229862	5.27027	3.25286	0.00310837	0.0990205	-1.83277
Cks2	CDC28 protein kinase regulatory subunit 2	-0.572748	3.1711	-3.2982	0.00325463	0.101858	-1.83481
Gm7232	heat shock protein 8 pseudogene	0.395113	4.12657	3.26106	0.0032025	0.101418	-1.84728
Ric1	RAB6A GEF complex partner 1	0.200453	5.78847	3.24566	0.0031649	0.100633	-1.84927
Rpl6	ribosomal protein L6	-0.211815	5.80115	-3.24244	0.00319053	0.101259	-1.85664
Pcdh9	protocadherin 9	0.349176	4.64598	3.27366	0.00330032	0.102268	-1.85923
Carnmt1	carnosine N-methyltransferase 1	-0.407645	3.36887	-3.24033	0.00320745	0.101418	-1.86148
Hipk4	homeodomain interacting protein kinase 4	0.807334	1.07006	3.23875	0.00322016	0.101632	-1.8651
Myh10	myosin, heavy polypeptide 10, non-muscle	0.127542	9.07804	3.25217	0.00329099	0.102165	-1.87088
Nsa2	NSA2 ribosome biogenesis homolog	-0.349867	4.16432	-3.23555	0.00324606	0.101858	-1.87243
Nup98	nucleoporin 98	0.1486	6.86309	3.23349	0.0032628	0.101858	-1.87713
Rps3	ribosomal protein S3	-0.113854	9.52605	-3.23668	0.00327515	0.101858	-1.87757
C2cd3	C2 calcium-dependent domain containing 3	0.158767	7.06661	3.23323	0.00326487	0.101858	-1.87772
Hipk2	homeodomain interacting protein kinase 2	0.378879	7.11332	3.78049	0.00502636	0.126304	-1.87912
Uqcc2	ubiquinol-cytochrome c reductase complex assembly factor 2	-0.300208	4.4718	-3.23221	0.00327324	0.101858	-1.88006
Rps24-ps2	ribosomal protein S24, pseudogene 2	-0.931792	0.783895	-3.22655	0.00331992	0.102689	-1.89301
Mir100hg	Mir100 Mirlet7a-2 Mir125b-1 cluster host gene	0.154209	7.7542	3.22881	0.00339352	0.104278	-1.90595
Heatr5b	HEAT repeat containing 5B	0.216516	5.40848	3.22032	0.00337195	0.104109	-1.90722
Zdbf2	zinc finger, DBF-type containing 2	0.352665	6.62923	3.63463	0.00476209	0.124158	-1.90766
Scrn1	secernin 1	0.144571	7.96288	3.21917	0.00340338	0.104278	-1.91405
Il6st	interleukin 6 signal transducer	0.172342	6.90336	3.21684	0.00340144	0.104278	-1.91518
Atad2	ATPase family, AAA domain containing 2	0.148928	7.61877	3.21606	0.00340803	0.104278	-1.91695
Chd4	chromodomain helicase DNA binding protein 4	0.12701	9.47615	3.26012	0.00358802	0.106999	-1.92271
Tnrc6c	trinucleotide repeat containing 6C	0.159194	7.10288	3.21253	0.00343819	0.10486	-1.92501
Gm13577	NA	0.55312	2.52175	3.2124	0.00343936	0.10486	-1.92532
Soga1	suppressor of glucose, autophagy associated 1	0.257605	7.18497	3.46899	0.00432124	0.117943	-1.92536
Ralgapb	Ral GTPase activating protein, beta subunit (non-catalytic)	0.171047	7.14268	3.21949	0.00347262	0.105309	-1.92703
Fjx1	four jointed box 1	-0.157133	6.55608	-3.20993	0.00346057	0.105309	-1.93094
Ndufa4	Ndufa4, mitochondrial complex associated	-0.18346	6.66991	-3.21208	0.00347009	0.105309	-1.93134
Il2rg	interleukin 2 receptor, gamma chain	1.02654	0.257765	3.20758	0.00348096	0.105375	-1.93631
Rtkn2	rhotekin 2	0.242061	4.99786	3.20639	0.00349129	0.1055	-1.93901
Paip2	polyadenylate-binding protein-interacting protein 2	-0.149914	7.57046	-3.20381	0.00351386	0.105994	-1.9449
Igsf10	immunoglobulin superfamily, member 10	0.376727	4.21777	3.21523	0.00356495	0.106779	-1.94694
Tnrc6a	trinucleotide repeat containing 6a	0.134447	7.4439	3.20189	0.00353072	0.106177	-1.94927
Snhg1	small nucleolar RNA host gene 1	-0.158646	6.54085	-3.2017	0.00353238	0.106177	-1.9497
Cox6c2	cytochrome c oxidase subunit 6C2	-0.289707	4.79313	-3.2006	0.00354206	0.106281	-1.95221
H2az2	H2A.Z histone variant 2	-0.156773	7.78382	-3.21516	0.00363303	0.107642	-1.95934
Arrdc3	arrestin domain containing 3	-0.167439	6.33777	-3.19679	0.00357585	0.106918	-1.96088
Eif4a1	eukaryotic translation initiation factor 4A1	-0.19857	7.82813	-3.3521	0.00414452	0.115342	-1.96233
Rpl27-ps3	ribosomal protein L27, pseudogene 3	-0.390194	3.95896	-3.19619	0.00360366	0.106999	-1.96632
Irs1	insulin receptor substrate 1	0.195525	6.08905	3.19431	0.00359805	0.106999	-1.96653
Vps26a	VPS26 retromer complex component A	-0.160577	6.35818	-3.1943	0.00359809	0.106999	-1.96654
Frem2	Fras1 related extracellular matrix protein 2	0.431132	3.75853	3.20353	0.00364182	0.107642	-1.96842
Rc3h1	RING CCCH (C3H) domains 1	0.187391	6.31021	3.18918	0.00364427	0.107642	-1.97819
Ecpas	Ecm29 proteasome adaptor and scaffold	0.143479	7.26529	3.18795	0.00365549	0.10776	-1.981
Dancr	differentiation antagonizing non-protein coding RNA	-0.360972	3.88508	-3.18731	0.00366135	0.10776	-1.98246
Atp2b1	ATPase, Ca++ transporting, plasma membrane 1	0.155417	6.80864	3.18666	0.00366725	0.10776	-1.98393
Gm15772	ribosomal protein L26 pseudogene	-0.141778	7.91948	-3.18515	0.00368103	0.107979	-1.98736
Cdc14b	CDC14 cell division cycle 14B	0.28952	4.56922	3.18432	0.00368864	0.108016	-1.98924
Herc1	HECT and RLD domain containing E3 ubiquitin protein ligase family member 1	0.502702	7.65381	3.93379	0.00648024	0.145895	-1.99039
Hdlbp	high density lipoprotein (HDL) binding protein	0.106393	8.59762	3.18217	0.00370843	0.108376	-1.99413
Ppp4r4	protein phosphatase 4, regulatory subunit 4	-0.450494	3.18944	-3.18161	0.00371366	0.108376	-1.99542
Npat	nuclear protein in the AT region	0.172835	6.04014	3.17975	0.00373086	0.108692	-1.99963
Bmpr2	bone morphogenetic protein receptor, type II (serine/threonine kinase)	0.295465	7.15236	3.526	0.00512017	0.127206	-2.00854
Gm34785	predicted gene, 34785	-1.19292	0.226333	-3.17565	0.00376913	0.10951	-2.00895
Helz	helicase with zinc finger domain	0.267917	6.11988	3.31033	0.00429055	0.117943	-2.0094
Atp6v1f	ATPase, H+ transporting, lysosomal V1 subunit F	-0.285867	4.74989	-3.17491	0.00377608	0.10951	-2.01063
Emc2	ER membrane protein complex subunit 2	-0.216425	5.31931	-3.17468	0.00377821	0.10951	-2.01115
Heatr1	HEAT repeat containing 1	0.173731	6.72893	3.1735	0.00378933	0.109646	-2.01383
Slc44a5	solute carrier family 44, member 5	-0.297844	4.4096	-3.16853	0.00383639	0.11082	-2.0251
Tulp4	tubby like protein 4	0.146149	7.42813	3.1622	0.0038972	0.112196	-2.03945
Gm9790	predicted gene 9790	-0.31954	4.79485	-3.18215	0.00401261	0.113771	-2.04524
Gng2	guanine nucleotide binding protein (G protein), gamma 2	-0.137125	7.73968	-3.15914	0.00392697	0.112862	-2.04639
Smarce1	SWI/SNF related, matrix associated, actin dependent regulator of chromatin, subfamily e, member 1	-0.162548	7.0549	-3.1576	0.00394198	0.11298	-2.04987
Pds5a	PDS5 cohesin associated factor A	0.122806	8.36149	3.15736	0.00394434	0.11298	-2.05042
Ubxn7	UBX domain protein 7	0.172758	7.02453	3.16665	0.00398268	0.113697	-2.05054
Cops9	COP9 signalosome subunit 9	-0.28279	4.92455	-3.15436	0.00397378	0.113633	-2.0572
Gm32061	predicted gene, 32061	-0.700119	2.33893	-3.18305	0.00410123	0.114821	-2.05878
Rpl9-ps6	ribosomal protein L9, pseudogene 6	-0.173918	7.26169	-3.1828	0.0041029	0.114821	-2.05921
Psmg4	proteasome (prosome, macropain) assembly chaperone 4	-0.390726	3.83832	-3.15178	0.00399936	0.113771	-2.06306
Zfp236	zinc finger protein 236	0.186	6.36782	3.1516	0.00400115	0.113771	-2.06347
Knl1	kinetochore scaffold 1	0.203387	7.0033	3.23812	0.00435991	0.1187	-2.06349
Dhx9	DEAH (Asp-Glu-Ala-His) box polypeptide 9	0.104084	9.617	3.15043	0.00401276	0.113771	-2.06611
Stk16	serine/threonine kinase 16	-0.181218	6.06864	-3.14984	0.00401866	0.113771	-2.06745
Rps16-ps2	ribosomal protein S16, pseudogene 2	-0.167235	7.91225	-3.21362	0.00430643	0.117943	-2.0708
Dut	deoxyuridine triphosphatase	-0.134479	7.57785	-3.1449	0.00406816	0.114821	-2.07861
Gm11518	NA	-0.292521	4.59953	-3.14412	0.00407607	0.114821	-2.08038
Gm4824	peptidyl-prolyl cis-trans isomerase A pseudogene 15_175.1	-0.647181	2.42102	-3.15253	0.00412775	0.115326	-2.08291
Gm11953	glyceraldehyde-3-phosphate dehydrogenase pseudogene	1.13994	-0.213411	3.14265	0.00409087	0.114821	-2.08369
Slc38a1	solute carrier family 38, member 1	0.116742	8.51403	3.14218	0.00409569	0.114821	-2.08476
Med28	mediator complex subunit 28	-0.161916	6.26583	-3.14187	0.00409885	0.114821	-2.08547
Rpl10-ps5	ribosomal protein L10, pseudogene 5	-0.351437	4.25576	-3.14023	0.00414685	0.115342	-2.09404
Prdm16	PR domain containing 16	0.219997	6.22514	3.17688	0.00432063	0.117943	-2.09638
Eef1b2	eukaryotic translation elongation factor 1 beta 2	-0.140371	8.52484	-3.16607	0.00427507	0.117943	-2.09658
Dctpp1	dCTP pyrophosphatase 1	-0.204559	5.68099	-3.12861	0.00423567	0.117571	-2.1154
Tmem131	transmembrane protein 131	0.151199	7.37246	3.1254	0.0042695	0.117943	-2.12265
Tbc1d23	TBC1 domain family, member 23	0.238814	5.2177	3.12503	0.00427338	0.117943	-2.12348
Epg5	ectopic P-granules autophagy protein 5 homolog (C. elegans)	0.246349	5.0374	3.12324	0.00429236	0.117943	-2.12752
Atp5h	ATP synthase, H+ transporting, mitochondrial F0 complex, subunit D	-0.33923	3.82121	-3.12179	0.00430774	0.117943	-2.13078
Gm15893	NA	0.829295	1.06896	3.12175	0.00430813	0.117943	-2.13086
Gnmt	glycine N-methyltransferase	1.35736	-0.593359	3.12015	0.00432522	0.117943	-2.13446
Rps26-ps1	ribosomal protein S26, pseudogene 1	-0.196981	7.70179	-3.25971	0.00502223	0.126304	-2.14174
Diras2	DIRAS family, GTP-binding RAS-like 2	1.00151	0.571638	3.11501	0.00438053	0.119071	-2.14604
Cnot6l	CCR4-NOT transcription complex, subunit 6-like	0.204959	5.80646	3.11392	0.00439239	0.119203	-2.14851
Zfp235	zinc finger protein 235	-0.329883	3.84785	-3.11283	0.00440419	0.119333	-2.15095
Ftl1	ferritin light polypeptide 1	-0.179673	7.03691	-3.14153	0.00454033	0.12186	-2.15126
Sphkap	SPHK1 interactor, AKAP domain containing	0.501855	2.99604	3.11099	0.00442434	0.119689	-2.15511
Ntng2	netrin G2	-0.527738	3.78989	-3.2401	0.005042	0.126369	-2.1561
Bex1	brain expressed X-linked 1	-0.222205	5.68688	-3.10926	0.00444329	0.120011	-2.159
Kcnb1	potassium voltage gated channel, Shab-related subfamily, member 1	0.400501	3.46553	3.10684	0.00446991	0.120539	-2.16444
Zfyve26	zinc finger, FYVE domain containing 26	0.208506	5.31167	3.102	0.00452364	0.121693	-2.17532
Lpp	LIM domain containing preferred translocation partner in lipoma	0.29522	4.7381	3.10209	0.00452698	0.121693	-2.17573
Ube2s	ubiquitin-conjugating enzyme E2S	-0.461843	3.8429	-3.16373	0.00486721	0.125023	-2.18123
Spc25	SPC25, NDC80 kinetochore complex component, homolog (S. cerevisiae)	-0.153601	6.72618	-3.09925	0.00455448	0.122047	-2.18151
Zfp518b	zinc finger protein 518B	0.142666	7.03335	3.0985	0.00456286	0.12208	-2.18318
Gm10221	ATP synthase, H+ transporting, mitochondrial F0 complex, subunit g pseudogene	-0.254042	5.93084	-3.18002	0.00496499	0.126304	-2.18353
Ubl5	ubiquitin-like 5	-0.212462	6.05371	-3.10916	0.00463784	0.122357	-2.18635
Pcgf5	polycomb group ring finger 5	0.21443	5.67294	3.09705	0.00457919	0.122209	-2.18643
Ncoa2	nuclear receptor coactivator 2	0.156133	6.80353	3.09626	0.00458816	0.122209	-2.18821
Gm27219	predicted gene 27219	-0.4285	3.24462	-3.09607	0.00459035	0.122209	-2.18865
Slc4a5	solute carrier family 4, sodium bicarbonate cotransporter, member 5	0.654143	2.08381	3.09494	0.0046031	0.122209	-2.19117
Gm16089	cytochrome b-c1 complex subunit 7-like	-0.587816	2.38199	-3.09418	0.00461177	0.122209	-2.19289
Lrrk2	leucine-rich repeat kinase 2	0.371895	3.66845	3.09414	0.00461216	0.122209	-2.19296
Fam193a	family with sequence homology 193, member A	0.166993	6.64439	3.09364	0.00461787	0.122209	-2.19409
Pfas	phosphoribosylformylglycinamidine synthase (FGAR amidotransferase)	0.158529	6.853	3.09218	0.00463455	0.122357	-2.19737
Zmat3	zinc finger matrin type 3	0.167953	6.44636	3.08953	0.00466494	0.122882	-2.20332
6530402F18Rik	RIKEN cDNA 6530402F18 gene	-0.492343	3.38766	-3.11497	0.00482534	0.124982	-2.20763
Rpsa-ps9	ribosomal protein SA, pseudogene 9	0.20982	5.78262	3.08657	0.00469907	0.123459	-2.20996
Ptprt	protein tyrosine phosphatase, receptor type, T	0.542841	2.77205	3.08638	0.00470134	0.123459	-2.21039
Txn1	thioredoxin 1	-0.142082	6.95552	-3.08468	0.00472106	0.123786	-2.2142
Rpl18	ribosomal protein L18	-0.26136	5.66356	-3.14316	0.00502206	0.126304	-2.21447
Rps18	ribosomal protein S18	-0.178447	6.07067	-3.08328	0.0047373	0.124021	-2.21733
Ago2	argonaute RISC catalytic subunit 2	0.313227	7.97974	3.55733	0.00721933	0.157945	-2.21896
Gm9843	predicted gene 9843	-0.181108	7.98952	-3.20688	0.00538968	0.130849	-2.21914
Acaa1a	acetyl-Coenzyme A acyltransferase 1A	-0.232042	5.43643	-3.0814	0.00475927	0.124158	-2.22154
Mbnl3	muscleblind like splicing factor 3	0.354972	3.59726	3.08097	0.0047644	0.124158	-2.22252
Wnt6	wingless-type MMTV integration site family, member 6	1.00596	0.213414	3.08011	0.00477443	0.12423	-2.22443
Sbf2	SET binding factor 2	0.13715	7.5111	3.07893	0.00478839	0.124403	-2.22709
Chchd2	coiled-coil-helix-coiled-coil-helix domain containing 2	-0.640413	4.35381	-3.44349	0.00671517	0.149604	-2.22761
Atp11a	ATPase, class VI, type 11A	0.16486	6.7517	3.07736	0.00480688	0.124694	-2.2306
Gm5844	heat shock protein 90, alpha (cytosolic), class A member 1 pseudogene	0.155613	7.74885	3.10116	0.0049808	0.126304	-2.23695
Aff4	AF4/FMR2 family, member 4	0.123164	8.19705	3.07288	0.00486017	0.125023	-2.24062
Gm2999	eukaryotic translation initiation factor 4A2 pseudogene	-0.263575	4.98128	-3.07235	0.0048665	0.125023	-2.24181
Polq	polymerase (DNA directed), theta	0.204003	5.64485	3.07227	0.00486744	0.125023	-2.24198
Gm4799	predicted gene 4799	-0.356004	3.88576	-3.0721	0.00486949	0.125023	-2.24237
Dph3	diphthamine biosynthesis 3	-0.200754	5.56637	-3.07198	0.00487092	0.125023	-2.24263
Gm15428	PCNA-associated factor pseudogene	-0.266948	5.33043	-3.09286	0.00507091	0.126861	-2.25385
3110006O06Rik	RIKEN cDNA 3110006O06 gene	-0.915554	1.00868	-3.06593	0.00494398	0.126304	-2.25617
Platr14	pluripotency associated transcript 14	1.29314	-0.531303	3.06458	0.00496045	0.126304	-2.2592
Diaph2	diaphanous related formin 2	0.284035	4.37167	3.06409	0.00496641	0.126304	-2.26029
Zbtb20	zinc finger and BTB domain containing 20	0.66438	5.06445	3.5871	0.00786195	0.165773	-2.26069
Pitpnc1	phosphatidylinositol transfer protein, cytoplasmic 1	0.182069	6.04497	3.06388	0.00496889	0.126304	-2.26074
Swi5	SWI5 recombination repair homolog (yeast)	-0.130616	7.49511	-3.06303	0.00497936	0.126304	-2.26266
Megf6	multiple EGF-like-domains 6	0.205416	5.56933	3.06196	0.00499248	0.126304	-2.26505
Polr3a	polymerase (RNA) III (DNA directed) polypeptide A	0.2051	5.41999	3.06193	0.00499288	0.126304	-2.26512
Dgkh	diacylglycerol kinase, eta	0.386627	3.56799	3.06169	0.0049958	0.126304	-2.26565
Top2a	topoisomerase (DNA) II alpha	0.0979752	10.0294	3.06307	0.00500464	0.126304	-2.26581
Ptar1	protein prenyltransferase alpha subunit repeat containing 1	0.204142	6.68602	3.12457	0.00535253	0.130517	-2.26696
Kat6b	K(lysine) acetyltransferase 6B	0.133263	7.84048	3.05875	0.00503202	0.126304	-2.27222
Gm10288	ribosomal protein L11 pseudogene	-0.157564	8.03065	-3.11214	0.00533861	0.130517	-2.27348
Gm4977	eukaryotic translation elongation factor 1 alpha 1 pseudogene	0.437896	3.50319	3.0587	0.00508813	0.126965	-2.27922
Synj2	synaptojanin 2	0.703874	1.29062	3.05516	0.00507652	0.126861	-2.28022
Tmtc1	transmembrane and tetratricopeptide repeat containing 1	0.420916	3.18972	3.05264	0.00510807	0.127206	-2.28586
Cox4i1	cytochrome c oxidase subunit 4I1	-0.136574	7.79429	-3.05183	0.00511818	0.127206	-2.28765
Denn2b	DENN domain containing 2B	0.260258	4.98036	3.04963	0.00514598	0.127661	-2.29258
Rpl28-ps1	ribosomal protein L28, pseudogene 1	-0.199255	6.5653	-3.08789	0.00537864	0.130849	-2.29429
Kmt2d	lysine (K)-specific methyltransferase 2D	0.511775	6.69856	3.65155	0.00865199	0.173478	-2.29447
Wnt7b	wingless-type MMTV integration site family, member 7B	-0.306303	6.92939	-3.38036	0.00710603	0.156727	-2.29675
Gm5611	nucleophosmin 1 pseudogene	0.239358	6.42913	3.16484	0.00591195	0.137647	-2.30396
Rpl36-ps2	ribosomal protein L36, pseudogene 2	-0.297767	6.06954	-3.23769	0.00634695	0.144496	-2.30452
Fbxl7	F-box and leucine-rich repeat protein 7	0.300997	4.34174	3.04229	0.00523946	0.129655	-2.30893
Ciao2a	cytosolic iron-sulfur assembly component 2A	-0.168161	6.26755	-3.04213	0.00524156	0.129655	-2.3093
Eif4a2	eukaryotic translation initiation factor 4A2	-0.136474	8.19918	-3.05034	0.00529557	0.130047	-2.31003
Zfp638	zinc finger protein 638	0.145374	8.04521	3.06336	0.00538813	0.130849	-2.31196
Mrtfb	myocardin related transcription factor B	0.213528	5.42149	3.04029	0.0052652	0.129914	-2.31339
Unc79	unc-79 homolog	0.329592	3.88844	3.04013	0.00526729	0.129914	-2.31375
Gm4708	predicted gene 4708	-0.47142	3.78165	-3.11252	0.00569545	0.134257	-2.31396
Ube2m	ubiquitin-conjugating enzyme E2M	-0.150029	7.08795	-3.03945	0.0052761	0.129943	-2.31526
Uchl1	ubiquitin carboxy-terminal hydrolase L1	-0.122625	8.14064	-3.03811	0.00529342	0.130047	-2.31824
Megf10	multiple EGF-like-domains 10	0.205873	6.01235	3.04328	0.00533591	0.130517	-2.31965
Mxd3	Max dimerization protein 3	-0.25006	5.0698	-3.03477	0.00533693	0.130517	-2.32568
Anp32-ps	acidic (leucine-rich) nuclear phosphoprotein 32 family, pseudogene	-0.395533	3.73398	-3.03398	0.00535303	0.130517	-2.32811
Trp53bp1	transformation related protein 53 binding protein 1	0.136132	8.28409	3.04274	0.00547766	0.132093	-2.33639
Hba-x	hemoglobin X, alpha-like embryonic chain in Hba complex	-0.306991	7.94	-3.47124	0.00817774	0.169239	-2.34056
Ndufb11	NADH:ubiquinone oxidoreductase subunit B11	-0.191322	5.91902	-3.02558	0.00545836	0.132093	-2.34611
Gm36684	predicted gene, 36684	1.16136	-0.010309	3.02536	0.0054613	0.132093	-2.3466
Vegfa	vascular endothelial growth factor A	-0.157184	6.39954	-3.02418	0.00547707	0.132093	-2.34922
Kpnb1	karyopherin (importin) beta 1	0.0857241	9.88747	3.02337	0.00548796	0.132093	-2.35102
Nhs	NHS actin remodeling regulator	0.26489	4.71987	3.02287	0.00549465	0.132093	-2.35212
Casp3	caspase 3	-0.129091	7.32618	-3.0226	0.0054983	0.132093	-2.35273
Lrrc8b	leucine rich repeat containing 8 family, member B	0.227983	5.67478	3.02755	0.00563127	0.133668	-2.36413
Gpm6a	glycoprotein m6a	-0.14543	7.45564	-3.01739	0.00556879	0.133299	-2.36429
Cstb	cystatin B	-0.386463	3.94449	-3.02667	0.00564329	0.133767	-2.36607
Gm49980	NA	0.532566	2.88435	3.02265	0.005624	0.133668	-2.36674
Clasp1	CLIP associating protein 1	0.119988	7.95967	3.01612	0.00558614	0.133527	-2.36711
D430041D05Rik	RIKEN cDNA D430041D05 gene	0.247455	5.01405	3.01399	0.00561535	0.133668	-2.37185
Foxo3	forkhead box O3	0.199888	5.51097	3.01384	0.00561746	0.133668	-2.37219
Trpm3	transient receptor potential cation channel, subfamily M, member 3	0.510802	5.42723	3.432	0.00834017	0.170147	-2.37247
Acsl5	acyl-CoA synthetase long-chain family member 5	0.25132	4.79264	3.01313	0.00562709	0.133668	-2.37374
Ttll6	tubulin tyrosine ligase-like family, member 6	1.30368	-0.277313	3.0105	0.00566342	0.134058	-2.37958
Garem1	GRB2 associated regulator of MAPK1 subtype 1	0.240585	4.92495	3.00939	0.00567887	0.134168	-2.38205
Ppm1l	protein phosphatase 1 (formerly 2C)-like	0.164427	6.57401	3.00903	0.00568383	0.134168	-2.38285
Lama3	laminin, alpha 3	1.36843	-0.86109	3.00411	0.00575245	0.135235	-2.39373
Mtr	5-methyltetrahydrofolate-homocysteine methyltransferase	0.193089	5.67327	3.00409	0.00575281	0.135235	-2.39379
Ndufa6	NADH:ubiquinone oxidoreductase subunit A6	-0.236094	5.42006	-3.00203	0.00582586	0.136763	-2.40304
Secisbp2l	SECIS binding protein 2-like	0.149737	6.69151	2.99822	0.00583582	0.136809	-2.40678
Dgkk	diacylglycerol kinase kappa	0.757277	1.49319	2.99692	0.00585432	0.137054	-2.40966
Rgs16	regulator of G-protein signaling 16	-0.294981	4.69287	-2.99733	0.0059036	0.13764	-2.41454
Erc1	ELKS/RAB6-interacting/CAST family member 1	0.175217	6.46827	2.9946	0.00588758	0.137514	-2.41479
Slc30a7	solute carrier family 30 (zinc transporter), member 7	0.200544	5.52035	2.99442	0.00589012	0.137514	-2.41518
Polr2c	polymerase (RNA) II (DNA directed) polypeptide C	-0.245953	4.73416	-2.99199	0.0059251	0.137765	-2.42055
Sema5a	sema domain, seven thrombospondin repeats (type 1 and type 1-like), transmembrane domain (TM) and short cytoplasmic domain, (semaphorin) 5A	0.37973	7.09863	3.46075	0.00920852	0.179911	-2.42134
Magoh	mago homolog, exon junction complex core component	-0.158981	6.61555	-2.99009	0.00595267	0.138217	-2.42476
Dync2h1	dynein cytoplasmic 2 heavy chain 1	0.459794	6.38607	3.48148	0.00945256	0.182846	-2.42803
Micos13	mitochondrial contact site and cristae organizing system subunit 13	-0.283477	4.80743	-2.98999	0.00600035	0.138757	-2.42975
Elavl2	ELAV like RNA binding protein 1	-0.144696	7.08216	-2.98713	0.00599579	0.138757	-2.4313
Gm6663	mortality factor 4 like 1 pseudogene	-0.48664	2.5379	-2.98712	0.00599593	0.138757	-2.43133
Tspan13	tetraspanin 13	-0.138798	6.90945	-2.98565	0.0060174	0.138963	-2.43457
Gm25911	NA	-0.550828	2.74557	-2.99115	0.00606958	0.139412	-2.43599
Crocc2	ciliary rootlet coiled-coil, rootletin family member 2	0.876434	1.01073	2.98459	0.00603303	0.139031	-2.43692
E130308A19Rik	RIKEN cDNA E130308A19 gene	0.188609	5.6226	2.984	0.00604164	0.139031	-2.43821
Dpm3	dolichyl-phosphate mannosyltransferase polypeptide 3	-0.414776	3.26268	-2.98379	0.00604481	0.139031	-2.43869
Cabin1	calcineurin binding protein 1	0.130277	6.95511	2.97624	0.00615689	0.141227	-2.45534
Virma	vir like m6A methyltransferase associated	0.142817	7.23927	2.97561	0.0061664	0.141255	-2.45673
Rpl3	ribosomal protein L3	-0.299886	5.80386	-3.13385	0.00734577	0.160095	-2.45916
H2bc21	H2B clustered histone 21	-0.244658	4.89315	-2.97288	0.00620741	0.142004	-2.46274
Wbp2	WW domain binding protein 2	-0.175934	6.13772	-2.97056	0.00624257	0.142617	-2.46786
Sptan1	spectrin alpha, non-erythrocytic 1	0.10874	8.99848	2.96838	0.00627574	0.143183	-2.47266
Nr2f1	nuclear receptor subfamily 2, group F, member 1	-0.350255	8.3451	-3.4905	0.0102204	0.190548	-2.47327
Tomm22	translocase of outer mitochondrial membrane 22	-0.156486	6.44646	-2.96352	0.00635027	0.144496	-2.48335
Lama1	laminin, alpha 1	0.175197	6.23033	2.96239	0.00636782	0.144702	-2.48585
Zfp280d	zinc finger protein 280D	0.155996	6.31117	2.9607	0.00639392	0.145102	-2.48955
Srsf3	serine and arginine-rich splicing factor 3	-0.0991309	8.78585	-2.95974	0.00640895	0.14525	-2.49168
Cdk12	cyclin-dependent kinase 12	0.155567	6.61091	2.95838	0.00643007	0.145535	-2.49466
mt-Co2	NA	-0.251636	6.85211	-3.15445	0.00796176	0.166903	-2.49633
Ralgapa1	Ral GTPase activating protein, alpha subunit 1	0.162629	6.60679	2.95637	0.00646155	0.145895	-2.49908
Gm5356	proteasome (prosome, macropain) subunit, beta type 3 pseudogene	0.824871	0.768675	2.95604	0.00646673	0.145895	-2.49981
2810002D19Rik	RIKEN cDNA 2810002D19 gene	-0.360424	3.44582	-2.95572	0.00647174	0.145895	-2.50051
Adgrv1	adhesion G protein-coupled receptor V1	0.480305	6.12723	3.42631	0.0101831	0.190466	-2.50156
Urb1	URB1 ribosome biogenesis 1 homolog (S. cerevisiae)	0.185104	5.55659	2.95319	0.00651162	0.146408	-2.50607
Ptprj	protein tyrosine phosphatase, receptor type, J	0.299382	4.09597	2.95114	0.00654409	0.146945	-2.51057
Hip1	huntingtin interacting protein 1	0.138355	7.78971	2.95187	0.00659737	0.147946	-2.51498
Ly6h	lymphocyte antigen 6 complex, locus H	-0.249704	5.07928	-2.94622	0.00662263	0.148317	-2.52137
Ube3a	ubiquitin protein ligase E3A	0.193274	7.06517	3.02836	0.0072824	0.15912	-2.52207
Gsx2	GS homeobox 2	0.867302	1.12451	2.94585	0.00667041	0.149191	-2.52601
Med1	mediator complex subunit 1	0.138724	6.78714	2.94259	0.00668127	0.149238	-2.52935
Gm8624	ribosomal protein S23 pseudogene	-0.684172	1.58545	-2.9409	0.00670866	0.149604	-2.53305
Egfl7	EGF-like domain 7	-0.231477	4.91771	-2.93792	0.00675734	0.150346	-2.53959
Ubr3	ubiquitin protein ligase E3 component n-recognin 3	0.136623	7.01046	2.93026	0.00688368	0.152958	-2.55634
Fry	FRY microtubule binding protein	0.33724	3.58961	2.92855	0.00691228	0.153393	-2.56009
Robo2	roundabout guidance receptor 2	0.310941	6.15018	3.15534	0.00889524	0.177519	-2.56406
Gm14681	nucleophosmin pseudogene	-0.412017	7.47239	-3.43677	0.0113687	0.204542	-2.56546
Gad1	glutamate decarboxylase 1	0.836395	1.88998	2.99547	0.007622	0.162174	-2.57209
Zcchc18	zinc finger, CCHC domain containing 18	-0.172859	6.25672	-2.92288	0.00700778	0.15531	-2.5725
Rps7	ribosomal protein S7	-0.323052	4.91709	-2.99132	0.00759818	0.162042	-2.57303
Gm44053	NA	1.02372	-0.017475	2.92074	0.00704412	0.155913	-2.57718
Slc25a5	solute carrier family 25 (mitochondrial carrier, adenine nucleotide translocator), member 5	-0.126798	7.79067	-2.91724	0.007104	0.156727	-2.58483
Rpl19-ps6	ribosomal protein L19, pseudogene 6	-0.352999	3.47507	-2.91697	0.0071085	0.156727	-2.5854
Mrpl52	mitochondrial ribosomal protein L52	-0.255101	5.03319	-2.91614	0.00715062	0.157198	-2.58956
Cdc37l1	cell division cycle 37-like 1	0.148542	6.71231	2.91454	0.00715043	0.157198	-2.59072
Frmd4a	FERM domain containing 4A	0.115049	7.8986	2.91413	0.00715752	0.157198	-2.59161
Dio3	deiodinase, iodothyronine type III	-1.06331	0.407318	-2.91515	0.0071835	0.157566	-2.59305
Rtraf	RNA transcription, translation and transport factor	-0.171078	6.1483	-2.91199	0.00719468	0.157608	-2.59629
Gatad2b	GATA zinc finger domain containing 2B	0.164055	6.96019	2.91955	0.00735526	0.160097	-2.60404
Rpsa-ps7	ribosomal protein SA, pseudogene 7	-0.290845	5.54491	-3.01463	0.00830332	0.170088	-2.61098
1700006J14Rik	RIKEN cDNA 1700006J14 gene	1.05285	0.046524	2.90388	0.00733673	0.160095	-2.61395
Xylt1	xylosyltransferase 1	0.193139	6.31503	2.92412	0.00754642	0.162042	-2.61614
Fam135a	family with sequence similarity 135, member A	0.143235	6.80265	2.90229	0.00736499	0.160104	-2.61743
Tet3	tet methylcytosine dioxygenase 3	0.158035	7.67174	2.94622	0.00778383	0.164795	-2.61898
Mir135a-2	microRNA 135a-2	-0.675592	2.00392	-2.90767	0.0074535	0.161616	-2.62064
Galnt12	polypeptide N-acetylgalactosaminyltransferase 12	0.593155	2.28756	2.89914	0.00742112	0.161119	-2.62428
Gm6807	ribosomal protein L6 pseudogene	0.284353	5.4555	2.98554	0.00821741	0.169361	-2.62431
Mir6236	microRNA 6236	-0.273828	8.76099	-3.31167	0.0113889	0.204542	-2.62872
Slc35a3	solute carrier family 35 (UDP-N-acetylglucosamine (UDP-GlcNAc) transporter), member 3	0.288602	4.47068	2.89529	0.00749033	0.161904	-2.63267
Zfp706	zinc finger protein 706	-0.121234	7.32063	-2.89528	0.00749048	0.161904	-2.63269
Wnt4	wingless-type MMTV integration site family, member 4	-0.757634	1.0802	-2.89502	0.00749528	0.161904	-2.63326
Farp2	FERM, RhoGEF and pleckstrin domain protein 2	0.375333	3.49094	2.89361	0.00752077	0.162042	-2.63633
Zfp871	zinc finger protein 871	0.263676	7.45538	3.17399	0.0102335	0.190548	-2.63873
Gm20369	gamma-secretase subunit PEN-2 pseudogene	1.29022	-0.609583	2.89189	0.00755188	0.162042	-2.64006
Megf8	multiple EGF-like-domains 8	0.145082	6.9149	2.89183	0.00755302	0.162042	-2.64019
Phka1	phosphorylase kinase alpha 1	0.252308	4.63816	2.89048	0.00757761	0.162042	-2.64313
Tpi1	triosephosphate isomerase 1	-0.110839	8.69906	-2.89021	0.00758255	0.162042	-2.64372
2610001J05Rik	RIKEN cDNA 2610001J05 gene	-0.250445	5.02857	-2.89011	0.00758435	0.162042	-2.64393
Nt5c	5',3'-nucleotidase, cytosolic	-0.27673	4.59395	-2.88986	0.00758901	0.162042	-2.64448
Gm12168	predicted gene 12168	-0.637137	1.7727	-2.88917	0.00760165	0.162042	-2.64599
Gpr89	G protein-coupled receptor 89	0.208668	5.03041	2.88891	0.00760626	0.162042	-2.64653
Rfx3	regulatory factor X, 3 (influences HLA class II expression)	0.159245	6.39135	2.88719	0.0076379	0.16231	-2.65028
Zfp318	zinc finger protein 318	0.148787	6.58785	2.88642	0.00765215	0.16241	-2.65196
Dynlt1-ps1	dynein light chain Tctex-type 1, pseuodogene 1	-0.158333	7.10519	-2.89504	0.00779568	0.164841	-2.65669
Phc3	polyhomeotic 3	0.188178	5.81881	2.88382	0.00770006	0.163224	-2.6576
Myo9b	myosin IXb	0.175521	6.93197	2.91423	0.00810583	0.168678	-2.66601
Gm15452	CDC28 protein kinase regulatory subunit 2 pseudogene	-0.23462	5.36541	-2.88518	0.00782845	0.165329	-2.66643
Nme2	NME/NM23 nucleoside diphosphate kinase 2	-0.399618	3.34677	-2.8748	0.00786893	0.165773	-2.67717
Gm10269	ribosomal protein L35 pseudogene	-0.248824	5.24962	-2.88488	0.00799051	0.1673	-2.67882
Dlec1	deleted in lung and esophageal cancer 1	0.633208	1.94659	2.87362	0.00789129	0.166039	-2.67973
Atp5mpl	ATP synthase membrane subunit 6.8PL	-0.262297	5.5909	-2.94246	0.00860051	0.173056	-2.68132
A630001G21Rik	RIKEN cDNA A630001G21 gene	1.20352	-0.161839	2.87162	0.0079293	0.166633	-2.68406
Pwwp3a	PWWP domain containing 3A, DNA repair factor	-0.142884	6.75222	-2.87013	0.00795781	0.166903	-2.6873
Rpl34-ps1	ribosomal protein L34, pseudogene 1	-0.273486	5.7551	-2.97924	0.00908117	0.179171	-2.68851
Ubr1	ubiquitin protein ligase E3 component n-recognin 1	0.169727	6.08154	2.86741	0.00800996	0.167501	-2.69319
Ybx1	Y box protein 1	-0.0851116	9.64125	-2.86658	0.00802594	0.167615	-2.69499
Micos10	mitochondrial contact site and cristae organizing system subunit 10	-0.188268	6.02441	-2.86662	0.00804488	0.167615	-2.69635
Pag1	phosphoprotein associated with glycosphingolipid microdomains 1	0.237746	5.06402	2.86579	0.00804115	0.167615	-2.6967
Rps19-ps7	ribosomal protein S19, pseudogene 7	0.446526	3.1848	2.86333	0.00812307	0.168831	-2.70452
mt-Co3	NA	-0.15896	7.13854	-2.87783	0.00830111	0.170088	-2.7066
Sec16b	SEC16 homolog B (S. cerevisiae)	0.672295	1.2242	2.86015	0.00815072	0.169199	-2.7089
Abcc1	ATP-binding cassette, sub-family C (CFTR/MRP), member 1	0.226042	4.79398	2.85951	0.00816325	0.169239	-2.71029
Luc7l3	LUC7-like 3 (S. cerevisiae)	-0.101285	8.5076	-2.85831	0.00818667	0.169239	-2.71287
Gm13456	eukaryotic translation elongation factor 1 alpha 1 pseudogene	0.0744665	10.4107	2.85802	0.00819236	0.169239	-2.71349
Rbmx	RNA binding motif protein, X chromosome	-0.108268	8.51217	-2.85671	0.00821815	0.169361	-2.71633
Dscaml1	DS cell adhesion molecule like 1	0.432576	3.45381	2.86784	0.00834611	0.170147	-2.71716
Ubox5	U box domain containing 5	0.255872	4.60989	2.85515	0.00824902	0.169792	-2.71971
Prdm10	PR domain containing 10	0.189565	5.5383	2.8541	0.00826974	0.169888	-2.72197
Ywhaz	tyrosine 3-monooxygenase/tryptophan 5-monooxygenase activation protein, zeta polypeptide	-0.116807	8.15521	-2.85391	0.0082736	0.169888	-2.72239
Rfc1	replication factor C (activator 1) 1	0.118873	7.46061	2.85169	0.00831774	0.170147	-2.72718
Ccdc187	coiled-coil domain containing 187	0.605252	2.32136	2.85762	0.00840833	0.170932	-2.72912
Plagl2	pleiomorphic adenoma gene-like 2	0.126637	6.93934	2.85048	0.00834188	0.170147	-2.72979
Fau	Finkel-Biskis-Reilly murine sarcoma virus (FBR-MuSV) ubiquitously expressed (fox derived)	-0.393863	3.18794	-2.84825	0.00838643	0.170764	-2.73459
Sall3	spalt like transcription factor 3	0.32637	4.03333	2.84685	0.00841472	0.170932	-2.73763
Unc13c	unc-13 homolog C	0.998982	0.455086	2.84604	0.0084309	0.171057	-2.73936
Cbl	Casitas B-lineage lymphoma	0.243322	7.45373	3.07906	0.0110192	0.200495	-2.73984
Parg	poly (ADP-ribose) glycohydrolase	0.145291	6.38229	2.84467	0.00845863	0.171331	-2.74232
Klhdc2	kelch domain containing 2	-0.116464	7.61816	-2.84438	0.00846452	0.171331	-2.74294
Mtor	mechanistic target of rapamycin kinase	0.144328	6.76703	2.84333	0.00848591	0.17156	-2.74522
Flnc	filamin C, gamma	0.23046	5.2507	2.84212	0.00851056	0.171739	-2.74783
Adamts6	a disintegrin-like and metallopeptidase (reprolysin type) with thrombospondin type 1 motif, 6	0.247272	4.99936	2.8419	0.00851492	0.171739	-2.74829
Abcb6	ATP-binding cassette, sub-family B (MDR/TAP), member 6	0.516503	2.33503	2.83777	0.00859959	0.173056	-2.7572
Xiap	X-linked inhibitor of apoptosis	0.144853	6.82657	2.83613	0.00863321	0.173408	-2.76072
Prpf38b	PRP38 pre-mRNA processing factor 38 (yeast) domain containing B	-0.121973	7.23702	-2.83589	0.00863834	0.173408	-2.76125
Gm15719	BCL2-associated transcription factor 1 pseudogene	1.18066	-0.533188	2.83299	0.00869832	0.174202	-2.76748
Gm24270	NA	-0.563198	9.08455	-3.3363	0.0147206	0.230803	-2.77273
Psmb10	proteasome (prosome, macropain) subunit, beta type 10	0.646296	2.23572	2.84768	0.00904528	0.179171	-2.77934
Stard9	START domain containing 9	0.430227	5.02358	3.05134	0.0114464	0.204984	-2.77956
Uqcrh	ubiquinol-cytochrome c reductase hinge protein	-0.176212	6.63429	-2.84549	0.00910804	0.179171	-2.78501
Ube2n	ubiquitin-conjugating enzyme E2N	-0.155115	6.19593	-2.82447	0.00887727	0.177369	-2.78581
Thoc2l	THO complex subunit 2-like	0.162638	6.11551	2.82446	0.00887731	0.177369	-2.78582
Tmsb10	thymosin, beta 10	-0.417561	6.4758	-3.22151	0.0136585	0.223232	-2.78658
Pappa2	pappalysin 2	0.432681	3.40653	2.83178	0.00905646	0.179171	-2.79194
Jpt1	Jupiter microtubule associated homolog 1	-0.106265	8.49951	-2.81995	0.00897358	0.178873	-2.79552
Rad23a	RAD23 homolog A, nucleotide excision repair protein	-0.178842	5.89193	-2.81925	0.0089885	0.178961	-2.79702
Pabpc1	poly(A) binding protein, cytoplasmic 1	-0.10217	9.13409	-2.81837	0.00900737	0.179128	-2.7989
Gm6563	SAP domain containing ribonucleoprotein pseudogene	-0.134463	6.98479	-2.81786	0.00901831	0.179136	-2.8
Olfr543	olfactory receptor 543	1.40445	-0.70454	2.8155	0.00906916	0.179171	-2.80505
Cfl1	cofilin 1, non-muscle	-0.103983	9.03398	-2.81481	0.00908425	0.179171	-2.80655
Ap3m2	adaptor-related protein complex 3, mu 2 subunit	-0.261091	4.77692	-2.81401	0.00910144	0.179171	-2.80825
Kdm5a	lysine (K)-specific demethylase 5A	0.147561	6.96303	2.8132	0.00911916	0.179171	-2.81
Grk3	G protein-coupled receptor kinase 3	0.298693	3.8674	2.81314	0.00912045	0.179171	-2.81013
Actb	actin, beta	-0.0701517	10.5888	-2.81292	0.00912516	0.179171	-2.81059
Actg1	actin, gamma, cytoplasmic 1	-0.109643	8.36016	-2.81232	0.00913835	0.179223	-2.81189
Eno1	enolase 1, alpha non-neuron	-0.184129	6.62489	-2.84735	0.00959996	0.183422	-2.81428
Cacnb4	calcium channel, voltage-dependent, beta 4 subunit	0.436489	2.59403	2.81029	0.0091825	0.179882	-2.81623
Dock5	dedicator of cytokinesis 5	0.295289	4.08859	2.80977	0.00919406	0.179902	-2.81736
6330403K07Rik	RIKEN cDNA 6330403K07 gene	-0.152041	6.73302	-2.8084	0.00922395	0.179911	-2.82028
B9d2	B9 protein domain 2	-0.330234	3.63817	-2.80802	0.00923226	0.179911	-2.82109
Gm19774	predicted gene, 19774	-0.596954	2.10323	-2.80782	0.00923677	0.179911	-2.82152
Ckb	creatine kinase, brain	-0.105679	9.27053	-2.81449	0.00932743	0.181263	-2.82211
Pfdn1	prefoldin 1	-0.180169	5.90282	-2.80387	0.00932403	0.181263	-2.82998
Hsbp1	heat shock factor binding protein 1	-0.172028	6.54002	-2.81284	0.00946256	0.182846	-2.83169
Eif5a	eukaryotic translation initiation factor 5A	-0.0910458	9.12774	-2.80225	0.00936007	0.181486	-2.83345
Adnp	activity-dependent neuroprotective protein	-0.271994	4.0718	-2.80224	0.00936023	0.181486	-2.83346
Marf1	meiosis regulator and mRNA stability 1	0.149429	6.70354	2.79883	0.00943654	0.182758	-2.84076
Rps10-ps2	ribosomal protein S10, pseudogene 2	-0.30423	7.77304	-3.1574	0.0141257	0.226477	-2.84172
Chchd1	coiled-coil-helix-coiled-coil-helix domain containing 1	-0.215587	5.56547	-2.80096	0.00958406	0.183411	-2.84809
Casp8ap2	caspase 8 associated protein 2	0.12683	7.04881	2.7943	0.00953888	0.183376	-2.85046
Gm16418	ubiquinol-cytochrome c reductase subunit pseudogene	-0.3854	3.78564	-2.80894	0.00972557	0.184992	-2.85048
Fzd1	frizzled class receptor 1	-0.149614	6.88805	-2.7939	0.00954791	0.183376	-2.85131
Smad3	SMAD family member 3	0.127155	6.98618	2.79381	0.00955003	0.183376	-2.85151
Kirrel	kirre like nephrin family adhesion molecule 1	0.156406	6.42037	2.7936	0.00955466	0.183376	-2.85194
Tns1	tensin 1	0.197927	5.49703	2.79345	0.009558	0.183376	-2.85225
Snapc5	small nuclear RNA activating complex, polypeptide 5	-0.300062	4.11466	-2.79337	0.00955997	0.183376	-2.85244
Agbl2	ATP/GTP binding protein-like 2	0.686803	1.24737	2.79313	0.00956531	0.183376	-2.85294
Htr2c	5-hydroxytryptamine (serotonin) receptor 2C	1.13935	2.65485	3.12181	0.0139643	0.225159	-2.85507
Rpl28-ps3	ribosomal protein L28, pseudogene 3	-0.52187	2.21868	-2.79211	0.00958865	0.183411	-2.85513
Kif1b	kinesin family member 1B	0.167224	8.94345	2.95926	0.0117755	0.20797	-2.85517
H3f3c	H3 histone, family 3C	-0.384536	5.37314	-3.00837	0.0124691	0.214403	-2.85687
Smarce1-ps1	SWI/SNF related, matrix associated, actin dependent regulator of chromatin, subfamily e, member 1, pseodogene 1	-0.181125	5.64619	-2.7897	0.00964377	0.184004	-2.86028
Cfap52	cilia and flagella associated protein 52	0.60801	2.06872	2.78934	0.00965202	0.184004	-2.86105
Hk1	hexokinase 1	0.18816	5.72706	2.78788	0.0096854	0.184434	-2.86415
Kidins220	kinase D-interacting substrate 220	0.123974	7.64496	2.78534	0.00974403	0.185136	-2.86957
Gm2000	ribosomal protein L35 pseudogene	-0.243268	8.12032	-3.06577	0.0135511	0.223232	-2.87027
Slc7a7	solute carrier family 7 (cationic amino acid transporter, y+ system), member 7	0.406923	2.77249	2.78448	0.00976399	0.185309	-2.87141
Akap7	A kinase (PRKA) anchor protein 7	-0.354123	3.32165	-2.78362	0.00978395	0.185482	-2.87325
Tnrc6b	trinucleotide repeat containing 6b	0.34297	6.6561	3.09857	0.0142375	0.227841	-2.87988
Ndufs6b	NADH:ubiquinone oxidoreductase subunit S6B	-0.698418	1.40253	-2.78026	0.00986223	0.186603	-2.8804
Cep295	centrosomal protein 295	0.141707	6.48085	2.78014	0.00986498	0.186603	-2.88065
Arfgef2	ADP-ribosylation factor guanine nucleotide-exchange factor 2 (brefeldin A-inhibited)	0.210237	5.10976	2.77898	0.00989239	0.186914	-2.88314
Fn1	fibronectin 1	0.347368	8.86021	3.22619	0.0161381	0.238338	-2.88337
Lrriq1	leucine-rich repeats and IQ motif containing 1	0.561463	2.26779	2.77672	0.00994557	0.18771	-2.88796
Prelp	proline arginine-rich end leucine-rich repeat	0.438068	2.88728	2.77362	0.0100189	0.188885	-2.89455
Scai	suppressor of cancer cell invasion	0.211651	6.01999	2.8122	0.0105593	0.193989	-2.89533
Ifitm2	interferon induced transmembrane protein 2	0.268144	4.41621	2.77254	0.0100446	0.189161	-2.89686
Selenow	selenoprotein W	-0.126954	7.68007	-2.77206	0.0100559	0.189164	-2.89786
Slc35b1	solute carrier family 35, member B1	-0.17128	5.72923	-2.76984	0.0101091	0.189955	-2.9026
Nmral1	NmrA-like family domain containing 1	-0.16821	6.98237	-2.80274	0.0105633	0.193989	-2.90263
Gm28438	NA	-0.252807	4.39306	-2.76804	0.0101521	0.190274	-2.90641
BC067074	NA	0.322498	3.6923	2.76796	0.0101541	0.190274	-2.90658
Raver2	ribonucleoprotein, PTB-binding 2	0.195644	5.31872	2.76774	0.0101595	0.190274	-2.90707
Tut7	terminal uridylyl transferase 7	0.147727	6.60579	2.76614	0.0101981	0.190466	-2.91046
Gm8775	heterogeneous nuclear ribonucleoprotein H2 pseudogene	0.258886	4.3165	2.76592	0.0102033	0.190466	-2.91092
Slco5a1	solute carrier organic anion transporter family, member 5A1	0.191155	5.65632	2.76435	0.0102413	0.190548	-2.91426
Pde6d	phosphodiesterase 6D, cGMP-specific, rod, delta	-0.173202	5.53647	-2.76168	0.0103062	0.191542	-2.91993
Sox12	SRY (sex determining region Y)-box 12	-0.108223	7.95029	-2.76112	0.0103199	0.191542	-2.92112
Gm45235	NA	0.444733	2.57138	2.76077	0.0103284	0.191542	-2.92186
Nnat	neuronatin	-0.19911	9.97578	-3.08254	0.0150607	0.232929	-2.92205
Crybg3	beta-gamma crystallin domain containing 3	0.241912	4.54544	2.75885	0.0103756	0.192209	-2.92595
Supt6	SPT6, histone chaperone and transcription elongation factor	0.124358	7.35935	2.75838	0.0103871	0.192212	-2.92694
Shprh	SNF2 histone linker PHD RING helicase	0.135237	6.64131	2.75732	0.0104131	0.192484	-2.92918
Rbx1-ps	ring-box 1, pseudogene	-0.186037	5.95959	-2.75797	0.0104508	0.192764	-2.93073
Tmem35b	transmembrane protein 35B	-0.533423	2.05468	-2.75649	0.0104337	0.192656	-2.93096
Id3	inhibitor of DNA binding 3	-0.234512	6.06554	-2.84082	0.0116653	0.206992	-2.93138
Rspo3	R-spondin 3	-0.396935	5.96659	-3.06092	0.0150224	0.232929	-2.93327
Ncapg2	non-SMC condensin II complex, subunit G2	0.137016	6.87869	2.75335	0.0105114	0.193671	-2.93761
Traf3	TNF receptor-associated factor 3	0.132939	6.67029	2.75272	0.010527	0.193748	-2.93894
Ntrk3	neurotrophic tyrosine kinase, receptor, type 3	0.23079	6.20727	2.84464	0.0118803	0.209169	-2.93907
Supt4a	SPT4A, DSIF elongation factor subunit	-0.408641	2.92902	-2.75083	0.0105742	0.193989	-2.94295
Gm4149	ribosomal protein L37a pseudogene	-0.130708	7.63214	-2.74754	0.0107092	0.196255	-2.9527
Zic5	zinc finger protein of the cerebellum 5	-0.294126	5.57771	-2.86359	0.0126633	0.216906	-2.96207
Usp48	ubiquitin specific peptidase 48	0.11932	7.32136	2.74094	0.0108241	0.198148	-2.96389
Gm37164	high mobility group protein B1 pseudogene	-0.909239	0.144997	-2.7396	0.0108582	0.198559	-2.96671
Grm8	glutamate receptor, metabotropic 8	-0.92719	0.357126	-2.73726	0.0109184	0.199446	-2.97166
Gm10146	LSM7 homolog, U6 small nuclear RNA associated pseudogene	-0.22421	5.36755	-2.74253	0.0110166	0.200495	-2.97258
Gm28437	NA	-0.149584	7.16021	-2.74715	0.0111202	0.20162	-2.97426
Amot	angiomotin	0.165896	5.9013	2.73437	0.0109931	0.200495	-2.97777
Wnk3	WNK lysine deficient protein kinase 3	0.247496	5.61099	2.79257	0.0118985	0.209274	-2.97794
Zfas1	zinc finger, NFX1-type containing 1, antisense RNA 1	-0.18917	5.34664	-2.73322	0.0110229	0.200495	-2.9802
Grm4	glutamate receptor, metabotropic 4	1.09512	-0.196951	2.73125	0.0110741	0.201211	-2.98435
Dnaja1	DnaJ heat shock protein family (Hsp40) member A1	-0.156852	6.70518	-2.73346	0.0111332	0.20164	-2.98561
Slc25a17	solute carrier family 25 (mitochondrial carrier, peroxisomal membrane protein), member 17	-0.157542	6.14752	-2.73004	0.0111059	0.201573	-2.98691
Mblac2	metallo-beta-lactamase domain containing 2	-0.494548	2.532	-2.7262	0.0112067	0.202756	-2.99501
Rps8	ribosomal protein S8	-0.405454	6.34416	-3.06736	0.0168941	0.243799	-2.99732
Rpl32	ribosomal protein L32	-0.29805	7.14613	-3.01081	0.0159747	0.237364	-2.99874
Dnah5	dynein, axonemal, heavy chain 5	0.961514	-0.0101944	2.72265	0.0113008	0.204163	-3.0025
Cds1	CDP-diacylglycerol synthase 1	0.644755	1.36978	2.72236	0.0113085	0.204163	-3.0031
Gtf3a	general transcription factor III A	-0.218802	4.8483	-2.71966	0.0113807	0.204542	-3.0088
Gfpt2	glutamine fructose-6-phosphate transaminase 2	0.331175	3.41592	2.71963	0.0113814	0.204542	-3.00886
Trim56	tripartite motif-containing 56	0.203138	5.04903	2.71933	0.0113895	0.204542	-3.00949
mt-Atp8	NA	-1.17313	2.04395	-2.96268	0.015569	0.235012	-3.01386
Irf2	interferon regulatory factor 2	-0.284006	3.94571	-2.71709	0.0114496	0.204984	-3.01421
Lmtk2	lemur tyrosine kinase 2	0.163471	6.08869	2.71707	0.0114501	0.204984	-3.01424
Uqcrq	ubiquinol-cytochrome c reductase, complex III subunit VII	-0.213094	5.66291	-2.73245	0.0117197	0.207199	-3.01519
Cdc42bpa	CDC42 binding protein kinase alpha	0.173644	6.54651	2.7364	0.0117883	0.207979	-3.01538
Klf12	Kruppel-like factor 12	0.189808	5.89008	2.72006	0.0115337	0.20568	-3.01595
Klhl11	kelch-like 11	0.256342	4.26906	2.71452	0.0115192	0.20568	-3.01962
Ywhaq-ps3	tyrosine 3-monooxygenase/tryptophan 5-monooxygenase activation protein theta, pseudogene 3	-0.347838	3.70628	-2.71405	0.0115319	0.20568	-3.02061
Samd4	sterile alpha motif domain containing 4	0.197678	5.16508	2.71385	0.0115373	0.20568	-3.02103
Gm8971	predicted gene 8971	-0.678539	1.11586	-2.71287	0.0115638	0.205836	-3.02308
Cox5b-ps	cytochrome c oxidase subunit 5B, pseudogene	-0.185004	5.55148	-2.71264	0.0115702	0.205836	-3.02358
Cfap47	cilia and flagella associated protein 47	0.600378	1.69972	2.70978	0.011648	0.206992	-3.02958
Gm1673	predicted gene 1673	-0.252179	4.65436	-2.70842	0.0116854	0.206992	-3.03245
Nap1l1	nucleosome assembly protein 1-like 1	-0.0931582	8.54777	-2.70839	0.0116861	0.206992	-3.03249
Aif1l	allograft inflammatory factor 1-like	0.122223	6.98969	2.70804	0.0116959	0.206992	-3.03325
Rhoq	ras homolog family member Q	0.176122	5.79791	2.70333	0.0118259	0.208427	-3.04314
Dlx6os1	distal-less homeobox 6, opposite strand 1	1.5562	2.9641	3.10855	0.0193151	0.258592	-3.05083
Hmgb1-ps3	high mobility group box 1, pseudogene 3	-0.647236	1.94484	-2.70609	0.0120606	0.210819	-3.05186
Uqcrb	ubiquinol-cytochrome c reductase binding protein	-0.397572	3.03023	-2.69805	0.0119732	0.210177	-3.05421
Neurod1	neurogenic differentiation 1	-0.200247	5.29955	-2.698	0.0119745	0.210177	-3.0543
Gm47021	NA	-0.489392	2.57614	-2.6973	0.0119944	0.21031	-3.05579
Ccdc39	coiled-coil domain containing 39	0.345367	3.82801	2.69827	0.012025	0.210413	-3.05643
Flrt1	fibronectin leucine rich transmembrane protein 1	0.273859	4.09655	2.69672	0.0120107	0.210378	-3.057
Gm19028	DEAD (Asp-Glu-Ala-Asp) box polypeptide 3, Y-linked pseudogene	1.10911	-0.433393	2.69331	0.0121069	0.211412	-3.06413
Nek10	NIMA (never in mitosis gene a)- related kinase 10	1.4409	-0.767304	2.6974	0.0122382	0.212624	-3.06684
Nenf	neuron derived neurotrophic factor	-0.319129	3.47615	-2.69152	0.0121578	0.211887	-3.06788
Lepr	leptin receptor	0.44561	2.82526	2.69148	0.012159	0.211887	-3.06797
Gm15710	ribosomal protein L13 pseudogene	-0.182018	5.80793	-2.68974	0.0122087	0.212537	-3.07162
Rpl36-ps12	ribosomal protein L36, pseudogene 12	-0.39839	5.16797	-2.88483	0.0158	0.235958	-3.07265
Naa25	N(alpha)-acetyltransferase 25, NatB auxiliary subunit	0.145162	6.30178	2.68869	0.0122387	0.212624	-3.07381
Myo6	myosin VI	0.237556	5.12553	2.69383	0.0123401	0.213731	-3.07427
Erbin	Erbb2 interacting protein	0.120415	8.00767	2.68965	0.0122677	0.212694	-3.07435
Nars2	asparaginyl-tRNA synthetase 2 (mitochondrial)(putative)	0.266149	4.38987	2.6877	0.0122672	0.212694	-3.07589
Eln	elastin	0.362384	3.77077	2.69264	0.0124355	0.214403	-3.07946
Cacna1b	calcium channel, voltage-dependent, N type, alpha 1B subunit	0.317788	3.85826	2.68415	0.0123695	0.214024	-3.08331
Rnaseh2c	ribonuclease H2, subunit C	-0.196028	5.569	-2.68356	0.0123867	0.214103	-3.08454
Camk2n2	calcium/calmodulin-dependent protein kinase II inhibitor 2	-0.321299	3.9502	-2.6805	0.0124756	0.214403	-3.09093
Cit	citron	0.164092	6.03348	2.68042	0.0124779	0.214403	-3.0911
AI506816	expressed sequence AI506816	0.124285	7.02272	2.6804	0.0124787	0.214403	-3.09116
Zfp456	zinc finger protein 456	0.881144	0.27296	2.68037	0.0124795	0.214403	-3.09121
Pdhx	pyruvate dehydrogenase complex, component X	-0.184953	5.28938	-2.67916	0.0125149	0.214794	-3.09374
Ccdc50-ps	Ccdc50 retrotransposed pseudogene	-0.460352	2.80616	-2.67691	0.0125807	0.215707	-3.09843
Gm42573	predicted gene 42573	0.6134	2.32555	2.69803	0.0131422	0.220456	-3.10563
Bax	BCL2-associated X protein	-0.151907	5.93471	-2.67241	0.0127137	0.21755	-3.10782
Lcor	ligand dependent nuclear receptor corepressor	0.196973	5.54165	2.66948	0.0128012	0.218827	-3.11394
Dnmt1	DNA methyltransferase (cytosine-5) 1	0.103352	8.70676	2.66839	0.0128339	0.219166	-3.11622
Ak3	adenylate kinase 3	0.13812	6.36296	2.66781	0.0128512	0.219224	-3.11742
Zmym4	zinc finger, MYM-type 4	0.106871	7.55673	2.66742	0.012863	0.219224	-3.11824
Marcksl1	MARCKS-like 1	-0.0717771	10.2324	-2.66626	0.0128978	0.219525	-3.12065
Zdhhc21	zinc finger, DHHC domain containing 21	0.148305	6.15038	2.66555	0.0129191	0.219525	-3.12213
Kmt2b	lysine (K)-specific methyltransferase 2B	0.126855	7.44005	2.66555	0.0129193	0.219525	-3.12214
Glce	glucuronyl C5-epimerase	0.18613	5.32475	2.66485	0.0129403	0.219623	-3.12359
Magi3	membrane associated guanylate kinase, WW and PDZ domain containing 3	0.178318	5.61797	2.6645	0.0129508	0.219623	-3.12431
Gm3226	tubulin, alpha 1B pseudogene	0.144052	6.9981	2.66587	0.0130039	0.219863	-3.12544
A330008L17Rik	RIKEN cDNA A330008L17 gene	1.08465	-0.451713	2.6639	0.0129689	0.219711	-3.12556
Atp5e	ATP synthase, H+ transporting, mitochondrial F1 complex, epsilon subunit	-0.336449	6.05037	-2.89094	0.0175154	0.246029	-3.12614
Gm2225	predicted gene 2225	-0.38348	5.77233	-2.91489	0.0180172	0.24904	-3.12639
Rps18-ps3	ribosomal protein S18, pseudogene 3	0.215011	6.08167	2.72101	0.0141043	0.226346	-3.12661
Sdk1	sidekick cell adhesion molecule 1	0.320338	3.6981	2.66235	0.013016	0.219863	-3.12879
Setd1b	SET domain containing 1B	0.157872	6.51023	2.6634	0.0130553	0.219863	-3.12959
Gm11663	non-histone chromosomal protein HMG-14 pseudogene	-0.249303	4.64081	-2.66151	0.0130416	0.219863	-3.13054
Dnhd1	dynein heavy chain domain 1	0.638933	1.23861	2.66125	0.0130493	0.219863	-3.13107
Ptprg	protein tyrosine phosphatase, receptor type, G	0.12691	7.19404	2.66111	0.0130535	0.219863	-3.13136
Dbi	diazepam binding inhibitor	-0.165743	6.95355	-2.69594	0.0137558	0.223312	-3.13229
Krt18	keratin 18	0.724911	1.50672	2.66655	0.0132111	0.220923	-3.13352
Sap18b	Sin3-associated polypeptide 18B	-0.157324	6.11867	-2.65994	0.0130894	0.22022	-3.13381
Atf7	activating transcription factor 7	0.183844	5.41841	2.65882	0.0131235	0.22037	-3.13613
Slc4a3	solute carrier family 4 (anion exchanger), member 3	-0.180269	5.47739	-2.6588	0.0131242	0.22037	-3.13618
Fbln2	fibulin 2	0.317026	5.09018	2.75269	0.0150273	0.232929	-3.13758
Gan	giant axonal neuropathy	0.176602	5.95474	2.65748	0.0131645	0.220612	-3.13891
Fam98b	family with sequence similarity 98, member B	-0.128689	6.86678	-2.657	0.0131794	0.220646	-3.13993
Snrpf	small nuclear ribonucleoprotein polypeptide F	-0.293577	4.32431	-2.65829	0.0132349	0.220923	-3.14116
Cldn5	claudin 5	-0.245519	4.36319	-2.65559	0.0132229	0.220923	-3.14286
Gm12254	NA	-0.607656	4.81997	-2.96725	0.0197054	0.261966	-3.14368
Zim1	zinc finger, imprinted 1	0.579206	1.88215	2.65355	0.0132858	0.221514	-3.14709
Atox1	antioxidant 1 copper chaperone	-0.27193	4.42829	-2.65282	0.0133084	0.221514	-3.14861
Gm6863	nascent polypeptide-associated complex alpha polypeptide pseudogene	-0.099468	8.90239	-2.65208	0.0133312	0.221514	-3.15014
Rps9	ribosomal protein S9	-0.258751	8.45217	-2.94971	0.0195562	0.260795	-3.15016
Desi1	desumoylating isopeptidase 1	0.157427	6.03123	2.65194	0.0133358	0.221514	-3.15044
Gm5511	heat shock protein 90, alpha (cytosolic), class A member 1 pseudogene	0.451762	2.51664	2.65169	0.0133433	0.221514	-3.15095
Gm6204	ribosomal protein S14 pseudogene	-0.14326	6.89545	-2.65148	0.0133743	0.221514	-3.15238
Rpl21-ps7	ribosomal protein L21, pseudogene 7	1.02593	0.139686	2.65095	0.0133666	0.221514	-3.1525
Nlgn1	neuroligin 1	-0.288609	4.13254	-2.65081	0.0133709	0.221514	-3.15279
Prdx2	peroxiredoxin 2	-0.118035	9.1271	-2.6971	0.0143203	0.227991	-3.15334
Arl4a	ADP-ribosylation factor-like 4A	-0.245402	5.24383	-2.67475	0.0138677	0.224527	-3.15339
Pax3	paired box 3	0.964738	0.0170429	2.64988	0.0133997	0.22172	-3.15471
Gm9531	SET nuclear oncogene pseudogene	-0.095407	8.78742	-2.64901	0.0134269	0.22189	-3.15652
Gm50045	high mobility group protein B1 pseudogene	-0.539337	2.12057	-2.64872	0.0134361	0.22189	-3.15712
Rpl34	ribosomal protein L34	-0.332336	5.22391	-2.77417	0.0161575	0.238418	-3.16166
AY358078	cDNA sequence AY358078	0.968238	-0.258593	2.64495	0.0135544	0.223232	-3.16494
Abca2	ATP-binding cassette, sub-family A (ABC1), member 2	0.150347	6.08387	2.64398	0.013585	0.223232	-3.16695
Orc6	origin recognition complex, subunit 6	-0.138606	6.37835	-2.64355	0.0135987	0.223232	-3.16785
Gm42715	NA	0.615438	1.53711	2.64339	0.0136038	0.223232	-3.16818
Bora	bora, aurora kinase A activator	0.162264	5.86508	2.64304	0.0136146	0.223232	-3.16889
Smad5	SMAD family member 5	0.102253	8.17812	2.64263	0.0136277	0.223232	-3.16975
Zfp445	zinc finger protein 445	0.0946266	8.12336	2.64227	0.0136393	0.223232	-3.1705
Gm20075	basic transcription factor 3-like 4 pseudogene	-0.160762	6.04901	-2.64187	0.0136518	0.223232	-3.17132
Rpl31	ribosomal protein L31	-0.400065	3.09522	-2.64157	0.0136614	0.223232	-3.17195
Snhg8	small nucleolar RNA host gene 8	-0.33147	4.08609	-2.65341	0.0139168	0.22501	-3.17237
Etv1	ets variant 1	0.314401	4.66276	2.68911	0.0147098	0.230803	-3.17414
Acsbg1	acyl-CoA synthetase bubblegum family member 1	0.327442	3.71216	2.64	0.0137114	0.223312	-3.1752
Tep1	telomerase associated protein 1	0.310575	3.81546	2.63997	0.0137121	0.223312	-3.17525
Lig3	ligase III, DNA, ATP-dependent	0.124518	6.76738	2.63934	0.0137324	0.223312	-3.17657
Selenoh	selenoprotein H	-0.128953	7.07858	-2.63897	0.0137442	0.223312	-3.17733
Sbno1	strawberry notch 1	0.121176	7.49788	2.63894	0.013745	0.223312	-3.17738
Trmt112	tRNA methyltransferase 11-2	-0.411524	2.66804	-2.63854	0.013758	0.223312	-3.17823
Ctnnd1	catenin (cadherin associated protein), delta 1	0.234805	4.9541	2.6351	0.0138683	0.224527	-3.18534
Gm17052	WD repeat and HMG-box DNA binding protein 1 pseudogene	-0.78579	0.742404	-2.63497	0.0138724	0.224527	-3.18561
Samd3	sterile alpha motif domain containing 3	-0.544055	3.13559	-2.70618	0.0154295	0.235012	-3.18689
Tbc1d1	TBC1 domain family, member 1	0.13702	6.51152	2.63307	0.0139339	0.22501	-3.18955
Rbm26	RNA binding motif protein 26	0.114198	7.15293	2.63282	0.0139418	0.22501	-3.19005
Mbd2	methyl-CpG binding domain protein 2	-0.215341	4.93604	-2.63102	0.0140005	0.225448	-3.19379
Gm33280	predicted gene, 33280	0.900539	-0.0580464	2.63039	0.0140209	0.225448	-3.19509
Ddx18	DEAD box helicase 18	-0.241569	4.5241	-2.63036	0.0140219	0.225448	-3.19515
Gm29462	NA	-0.839307	0.504577	-2.62887	0.0140704	0.226015	-3.19823
Cdon	cell adhesion molecule-related/down-regulated by oncogenes	0.227157	8.68483	2.88513	0.0200362	0.263892	-3.20405
Gm6170	eukaryotic translation elongation factor 1 alpha 1 pseudogene	0.155985	6.95314	2.64607	0.0146124	0.230378	-3.20458
Kcna2	potassium voltage-gated channel, shaker-related subfamily, member 2	0.604195	1.3168	2.62528	0.0141881	0.227262	-3.20564
Eef1g	eukaryotic translation elongation factor 1 gamma	-0.311178	6.60679	-2.86459	0.0197525	0.262182	-3.20953
Exoc6	exocyst complex component 6	0.250291	4.1858	2.62243	0.0142823	0.227991	-3.21154
Bmpr1b	bone morphogenetic protein receptor, type 1B	0.249353	4.64549	2.62205	0.0142948	0.227991	-3.21231
Plch1	phospholipase C, eta 1	0.179996	5.6254	2.62172	0.0143058	0.227991	-3.213
Dennd4c	DENN/MADD domain containing 4C	0.185939	5.38108	2.62147	0.014314	0.227991	-3.21351
Fkbp1a	FK506 binding protein 1a	-0.113521	7.86478	-2.62107	0.0143272	0.227991	-3.21433
Trim46	tripartite motif-containing 46	-0.199829	4.9546	-2.62061	0.0143424	0.22802	-3.21527
Rpl39-ps	ribosomal protein L39, pseudogene	-0.519363	6.78437	-2.98516	0.0229133	0.27879	-3.21649
Zcrb1	zinc finger CCHC-type and RNA binding motif 1	-0.147665	5.90053	-2.61996	0.0143642	0.228154	-3.21663
Hectd2	HECT domain E3 ubiquitin protein ligase 2	0.257849	5.01992	2.64108	0.0149045	0.232617	-3.21922
Trpm7	transient receptor potential cation channel, subfamily M, member 7	0.125201	7.04891	2.6183	0.0144196	0.228821	-3.22005
Rabggtb	Rab geranylgeranyl transferase, b subunit	-0.145288	6.33332	-2.6179	0.014433	0.228821	-3.22088
Gm24187	NA	-0.828841	5.57543	-2.9847	0.0232252	0.28053	-3.22419
Alpl	alkaline phosphatase, liver/bone/kidney	0.296082	3.82838	2.616	0.0144964	0.229612	-3.22478
Gm2830	predicted gene 2830	-0.295377	4.68443	-2.64834	0.0152435	0.233654	-3.22545
Dnmt3a	DNA methyltransferase 3A	0.103161	8.28739	2.61519	0.0145238	0.229671	-3.22646
Oip5os1	Opa interacting protein 5, opposite strand 1	0.106898	8.18619	2.61509	0.0145271	0.229671	-3.22666
Srsf6	serine and arginine-rich splicing factor 6	-0.0917469	9.27196	-2.61313	0.0145931	0.230378	-3.2307
Gm3531	basic transcription factor 3 pseudogene	-0.105024	8.04096	-2.61287	0.0146019	0.230378	-3.23123
Gm3325	predicted gene 3325	0.30337	4.57584	2.64297	0.0153285	0.234089	-3.23272
Hspe1-rs1	heat shock protein 1 (chaperonin 10), related sequence 1	-0.190087	6.0002	-2.62865	0.0150414	0.232929	-3.23416
Rnd3	Rho family GTPase 3	-0.139273	6.81756	-2.61036	0.0146872	0.230803	-3.23641
Arhgef11	Rho guanine nucleotide exchange factor (GEF) 11	0.144062	6.0489	2.60997	0.0147005	0.230803	-3.23722
Fanci	Fanconi anemia, complementation group I	0.163494	5.55924	2.60961	0.0147125	0.230803	-3.23795
Rpl13	ribosomal protein L13	-0.196306	5.23959	-2.60939	0.01472	0.230803	-3.2384
Tuba1c	tubulin, alpha 1C	-0.25259	6.80742	-2.78385	0.0188763	0.256546	-3.23933
Fbxl2	F-box and leucine-rich repeat protein 2	0.395902	2.96778	2.60855	0.0147485	0.231028	-3.24012
Nol4	nucleolar protein 4	-0.233043	4.65174	-2.60808	0.0147648	0.231071	-3.2411
Zfp865	zinc finger protein 865	0.163183	5.74554	2.60722	0.014794	0.231154	-3.24286
Ndufab1	NADH:ubiquinone oxidoreductase subunit AB1	-0.240676	4.74105	-2.60713	0.0147972	0.231154	-3.24305
Snhg5	small nucleolar RNA host gene 5	-0.196604	5.87751	-2.62416	0.0152589	0.233654	-3.24545
Btbd7	BTB (POZ) domain containing 7	0.13583	7.17629	2.60528	0.0149618	0.232929	-3.25046
Pi4ka	phosphatidylinositol 4-kinase alpha	0.123789	6.89097	2.60297	0.01494	0.232929	-3.25159
Psmd14	proteasome (prosome, macropain) 26S subunit, non-ATPase, 14	-0.112952	7.3766	-2.60208	0.0149709	0.232929	-3.25343
Tubb2b	tubulin, beta 2B class IIB	-0.0733549	10.1166	-2.60126	0.0149993	0.232929	-3.25512
Tfrc	transferrin receptor	0.132053	7.30883	2.60229	0.0150402	0.232929	-3.25571
Sox2ot	SOX2 overlapping transcript (non-protein coding)	-0.265428	4.67039	-2.60617	0.0151759	0.233654	-3.25727
Mmp16	matrix metallopeptidase 16	0.246082	4.74199	2.59948	0.0150612	0.232929	-3.25878
Gm14539	upregulated during skeletal muscle growth 5 pseudogene	-0.263833	4.88531	-2.61864	0.0155301	0.235012	-3.2593
Emx1	empty spiracles homeobox 1	-0.146811	6.85741	-2.60383	0.0151861	0.233654	-3.25956
Zbtb18	zinc finger and BTB domain containing 18	-0.127941	8.05239	-2.61863	0.0155836	0.235012	-3.26114
Dda1	DET1 and DDB1 associated 1	-0.143785	6.1634	-2.59721	0.0151403	0.233654	-3.26343
Ccl27a	chemokine (C-C motif) ligand 27A	-0.309707	3.80314	-2.59611	0.0151787	0.233654	-3.26568
Snora57	small nucleolar RNA, H/ACA box 57	-0.814901	0.834074	-2.59568	0.0151938	0.233654	-3.26657
Uhrf1bp1	UHRF1 (ICBP90) binding protein 1	0.181797	6.05139	2.60674	0.0154727	0.235012	-3.26706
Lat2	linker for activation of T cells family, member 2	0.745958	0.79187	2.59475	0.0152265	0.233654	-3.26848
Gm10557	cadherin 11 pseudogene	0.159661	6.12337	2.59472	0.0152277	0.233654	-3.26855
Ice1	interactor of little elongation complex ELL subunit 1	0.130202	7.33061	2.59569	0.0152565	0.233654	-3.26874
Unc50	unc-50 homolog	-0.178608	5.41572	-2.59435	0.0152406	0.233654	-3.2693
Gm10243	ribosomal protein L35a pseudogene	-1.13053	2.5572	-2.86074	0.0219851	0.274763	-3.27013
Ybx3	Y box protein 3	-0.113658	7.10539	-2.59328	0.0152784	0.233673	-3.2715
Nwd1	NACHT and WD repeat domain containing 1	0.391208	3.0175	2.59302	0.0152876	0.233673	-3.27203
Dlx1	distal-less homeobox 1	1.49443	3.89101	2.94732	0.0244355	0.288403	-3.27385
Gm5937	predicted gene 5937	0.389264	4.3369	2.67791	0.017505	0.246029	-3.27619
Slc12a2	solute carrier family 12, member 2	0.128132	6.64397	2.5895	0.015412	0.235012	-3.27923
Naca	nascent polypeptide-associated complex alpha polypeptide	-0.18563	5.83271	-2.59391	0.0155347	0.235012	-3.27976
Mapre3	microtubule-associated protein, RP/EB family, member 3	-0.199883	5.00379	-2.58794	0.0154675	0.235012	-3.28243
Zfp609	zinc finger protein 609	0.122106	7.50837	2.58722	0.0154935	0.235012	-3.28392
Postn	periostin, osteoblast specific factor	0.259188	4.59794	2.5869	0.0155682	0.235012	-3.28671
Nrip3	nuclear receptor interacting protein 3	0.605399	1.59835	2.58541	0.0155581	0.235012	-3.28762
Polr2d	polymerase (RNA) II (DNA directed) polypeptide D	-0.163128	6.03415	-2.58501	0.0155725	0.235012	-3.28844
Ttll7	tubulin tyrosine ligase-like family, member 7	0.346505	3.4074	2.58501	0.0155726	0.235012	-3.28844
Fth1	ferritin heavy polypeptide 1	-0.10704	8.30408	-2.58368	0.0156202	0.235012	-3.29115
2310061I04Rik	RIKEN cDNA 2310061I04 gene	-0.252095	4.44495	-2.58361	0.0156227	0.235012	-3.2913
Sapcd2	suppressor APC domain containing 2	-0.187787	5.54749	-2.58356	0.0156246	0.235012	-3.29141
Atp6v1g2	ATPase, H+ transporting, lysosomal V1 subunit G2	-0.366673	3.17426	-2.58321	0.0156371	0.235012	-3.29212
Eloc	elongin C	-0.133678	6.40817	-2.58274	0.0156541	0.235012	-3.29308
Ttc3	tetratricopeptide repeat domain 3	0.0771769	9.68362	2.58262	0.0156583	0.235012	-3.29332
Lmtk3	lemur tyrosine kinase 3	-0.145536	6.54532	-2.58245	0.0156647	0.235012	-3.29368
Dnajc8	DnaJ heat shock protein family (Hsp40) member C8	-0.164612	6.52532	-2.59685	0.0160555	0.237545	-3.29471
Zfp974	zinc finger protein 974	0.295701	4.19728	2.58307	0.0157203	0.235432	-3.29502
Rplp0	ribosomal protein, large, P0	-0.150397	8.71682	-2.68726	0.0183901	0.251341	-3.29528
Gm13889	predicted gene 13889	-0.230301	4.75937	-2.58112	0.0157127	0.235432	-3.2964
Mterf1b	mitochondrial transcription termination factor 1b	-0.656825	1.345	-2.57873	0.0157992	0.235958	-3.30128
Spc24	SPC24, NDC80 kinetochore complex component, homolog (S. cerevisiae)	-0.129621	6.34286	-2.57858	0.015805	0.235958	-3.3016
Lmbr1l	limb region 1 like	-0.194289	5.23167	-2.57841	0.0158108	0.235958	-3.30193
Erap1	endoplasmic reticulum aminopeptidase 1	0.338006	3.19983	2.57781	0.0158329	0.23608	-3.30316
Mrps10	mitochondrial ribosomal protein S10	-0.241885	4.39813	-2.57688	0.0158667	0.236378	-3.30506
Rpl38-ps2	ribosomal protein L38, pseudogene 2	-0.513029	6.61581	-2.91695	0.0250605	0.292138	-3.30563
Baz1b	bromodomain adjacent to zinc finger domain, 1B	0.0846783	8.93433	2.57499	0.0159361	0.237204	-3.30893
Tmem260	transmembrane protein 260	0.196986	5.15513	2.57442	0.0159566	0.237303	-3.31008
Psma4	proteasome subunit alpha 4	-0.157574	6.21418	-2.57306	0.016007	0.237545	-3.31287
Lyn	LYN proto-oncogene, Src family tyrosine kinase	-0.430056	2.91791	-2.57256	0.0160251	0.237545	-3.31387
Ier5l	immediate early response 5-like	-0.179482	5.15123	-2.57232	0.0160342	0.237545	-3.31438
Cfap45	cilia and flagella associated protein 45	0.555498	1.85404	2.57171	0.0160566	0.237545	-3.31561
Rbms3	RNA binding motif, single stranded interacting protein	0.319142	3.68448	2.57074	0.0160924	0.237869	-3.3176
Gm3362	60S ribosomal protein L23a pseudogene	-0.226206	5.09466	-2.57214	0.0162236	0.238979	-3.32066
Tcea1	transcription elongation factor A (SII) 1	-0.183944	5.23568	-2.56805	0.0161921	0.238721	-3.32307
Gm9794	predicted pseudogene 9794	-0.149603	9.02877	-2.68794	0.0195106	0.260391	-3.32601
Nectin3	nectin cell adhesion molecule 3	0.123266	7.48648	2.56571	0.0162797	0.239598	-3.32786
Gm13223	carnitine deficiency-associated gene expressed in ventricle 3 pseudogene	1.20708	-0.332224	2.56975	0.0164442	0.240276	-3.32971
Dennd5b	DENN/MADD domain containing 5B	0.157601	5.95223	2.56456	0.0163224	0.239975	-3.33019
Top2b	topoisomerase (DNA) II beta	0.0815645	9.30237	2.56411	0.0163393	0.239975	-3.3311
Gpr83	G protein-coupled receptor 83	1.18786	-0.496072	2.5639	0.0163475	0.239975	-3.33155
Rps2	ribosomal protein S2	-0.0967706	8.56197	-2.56347	0.0163637	0.240006	-3.33243
Tusc3	tumor suppressor candidate 3	-0.154625	5.76438	-2.56306	0.0163788	0.240021	-3.33324
Txn-ps1	thioredoxin, pseudogene 1	-0.487787	2.42083	-2.56224	0.0164097	0.240267	-3.33492
Rsph1	radial spoke head 1 homolog (Chlamydomonas)	0.651108	1.62783	2.56291	0.0164526	0.240276	-3.33572
Ndufb8	NADH:ubiquinone oxidoreductase subunit B8	-0.156887	6.26305	-2.56115	0.0164511	0.240276	-3.33715
Tbca	tubulin cofactor A	-0.331259	4.28076	-2.59252	0.0174759	0.246029	-3.34262
Srgap3	SLIT-ROBO Rho GTPase activating protein 3	0.115997	8.02811	2.55914	0.0166888	0.242415	-3.34629
Kctd15	potassium channel tetramerisation domain containing 15	-0.146677	6.61341	-2.55699	0.0166621	0.242415	-3.34727
Grpel1	GrpE-like 1, mitochondrial	-0.163359	5.76282	-2.55598	0.0166472	0.242415	-3.34766
Gm16185	predicted gene 16185	0.425602	2.73187	2.55517	0.016678	0.242415	-3.3493
Ankib1	ankyrin repeat and IBR domain containing 1	0.140623	6.29787	2.55504	0.0166833	0.242415	-3.34958
Amotl1	angiomotin-like 1	0.140056	7.02233	2.55937	0.0168078	0.243295	-3.34978
Ttc29	tetratricopeptide repeat domain 29	1.09238	-0.239294	2.55471	0.0166959	0.242415	-3.35025
Uggt2	UDP-glucose glycoprotein glucosyltransferase 2	0.174304	5.62392	2.55463	0.0166987	0.242415	-3.35039
Gad2	glutamic acid decarboxylase 2	0.618725	2.51936	2.60842	0.0182017	0.250171	-3.35098
Nhlrc2	NHL repeat containing 2	0.136722	6.23124	2.55354	0.0167405	0.242816	-3.35261
Cerk	ceramide kinase	0.173165	5.57675	2.55187	0.0168048	0.243295	-3.35601
Tle5	TLE family member 5, transcriptional modulator	-0.108736	7.87233	-2.55157	0.0168164	0.243295	-3.35662
9430024E24Rik	RIKEN cDNA 9430024E24 gene	-0.973038	0.107156	-2.55066	0.0168516	0.243539	-3.35847
Gm20691	NA	-0.79406	0.543228	-2.55039	0.0168618	0.243539	-3.35901
Rpsa	ribosomal protein SA	-0.322663	6.97574	-2.80991	0.0244716	0.288611	-3.36021
Nrep	neuronal regeneration related protein	-0.0979159	9.26729	-2.55719	0.0171759	0.245166	-3.36283
Grik3	glutamate receptor, ionotropic, kainate 3	0.545131	2.77408	2.5891	0.0180733	0.249374	-3.36287
Ythdc2	YTH domain containing 2	0.184693	5.36852	2.54783	0.0169613	0.244561	-3.36422
Gm17022	NA	0.841259	0.131774	2.54645	0.0170149	0.244649	-3.36702
Gm5822	eukaryotic translation elongation factor 1 alpha 1 pseudogene	0.343278	3.35855	2.54632	0.0170198	0.244649	-3.36728
Mecp2	methyl CpG binding protein 2	0.120393	7.18504	2.54621	0.0170242	0.244649	-3.3675
Daam2	dishevelled associated activator of morphogenesis 2	0.21852	4.63635	2.54619	0.0170248	0.244649	-3.36753
Hnrnpdl	heterogeneous nuclear ribonucleoprotein D-like	-0.108738	9.38614	-2.58631	0.018178	0.250112	-3.36812
Gm16409	ribosomal protein S6 pseudogene	-0.706344	0.64852	-2.54388	0.0171151	0.245044	-3.37222
Dhrs3	dehydrogenase/reductase (SDR family) member 3	0.686667	0.922489	2.54382	0.0171177	0.245044	-3.37236
Iws1	IWS1, SUPT6 interacting protein	0.123759	7.23398	2.54379	0.0171187	0.245044	-3.37241
Specc1	sperm antigen with calponin homology and coiled-coil domains 1	0.150572	6.29501	2.54366	0.017124	0.245044	-3.37268
Ccdc124	coiled-coil domain containing 124	-0.151305	6.01006	-2.54365	0.0171242	0.245044	-3.37269
Grm5	glutamate receptor, metabotropic 5	-0.997055	-0.415603	-2.54248	0.01717	0.245166	-3.37506
Dynlt1f	dynein light chain Tctex-type 1F	-0.263538	4.18536	-2.54248	0.01717	0.245166	-3.37506
1700029J07Rik	RIKEN cDNA 1700029J07 gene	-0.53985	1.94605	-2.54136	0.0172143	0.245265	-3.37734
Tmem161b	transmembrane protein 161B	0.191977	5.15612	2.54128	0.0172173	0.245265	-3.3775
Cd109	CD109 antigen	0.285918	4.04622	2.54077	0.0172377	0.245265	-3.37854
Gm12940	NA	0.181302	5.39731	2.5407	0.0172404	0.245265	-3.37868
Ankrd29	ankyrin repeat domain 29	0.441139	2.26724	2.53877	0.0173164	0.246029	-3.38258
Gm10075	high mobility group protein B1 pseudogene	0.617803	4.68829	2.8057	0.0254869	0.294291	-3.38433
Gm9570	cold shock domain containing E1, RNA binding pseudogene	0.436092	2.64941	2.53778	0.0173559	0.246029	-3.3846
Patj	PATJ, crumbs cell polarity complex component	0.19246	5.17327	2.53617	0.0174198	0.246029	-3.38785
Gm17709	ornithine decarboxylase, structural 1 pseudogene	0.203554	5.41374	2.53909	0.017539	0.246029	-3.38887
Dnm3	dynamin 3	0.49973	2.28779	2.53565	0.0174404	0.246029	-3.38889
Zfp874a	zinc finger protein 874a	0.367807	3.00999	2.53492	0.0174698	0.246029	-3.39039
Pafah1b3	platelet-activating factor acetylhydrolase, isoform 1b, subunit 3	-0.143804	6.37389	-2.53487	0.0174714	0.246029	-3.39047
Prep	prolyl endopeptidase	0.122943	6.64803	2.53484	0.0174726	0.246029	-3.39053
Cnbp	cellular nucleic acid binding protein	-0.0825451	9.04668	-2.53467	0.0174798	0.246029	-3.39089
Kntc1	kinetochore associated 1	0.137105	7.05628	2.53804	0.017581	0.246029	-3.39099
Cldn1	claudin 1	0.691688	2.20531	2.59438	0.0192541	0.257978	-3.39132
Unc5a	unc-5 netrin receptor A	-0.341401	3.13703	-2.53435	0.0174922	0.246029	-3.39152
Gm6781	farnesyl diphosphate farnesyl transferase 1 pseudogene	0.199232	4.88843	2.53374	0.0175169	0.246029	-3.39277
Tsg101	tumor susceptibility gene 101	-0.151062	6.05251	-2.53322	0.0175378	0.246029	-3.39382
Otud1	OTU domain containing 1	-0.644286	1.65187	-2.53476	0.0175856	0.246029	-3.39391
Ly75	lymphocyte antigen 75	0.464868	2.33747	2.53212	0.0175817	0.246029	-3.39604
Zfp663	zinc finger protein 663	-0.436658	2.47356	-2.53171	0.0175983	0.246029	-3.39688
Zfp951	zinc finger protein 951	0.573366	1.66354	2.53168	0.0175993	0.246029	-3.39692
Pola1	polymerase (DNA directed), alpha 1	0.138906	6.47636	2.53129	0.0176152	0.246029	-3.39772
Zfyve16	zinc finger, FYVE domain containing 16	0.17383	5.50032	2.53026	0.0176564	0.246029	-3.39979
Zc3h13	zinc finger CCCH type containing 13	0.116084	7.29541	2.53023	0.0176577	0.246029	-3.39986
Rpl10-ps3	ribosomal protein L10, pseudogene 3	-0.311784	3.8336	-2.52977	0.0176762	0.246029	-3.40078
Ankmy2	ankyrin repeat and MYND domain containing 2	-0.208638	4.77201	-2.52927	0.0176965	0.246029	-3.4018
Urb2	URB2 ribosome biogenesis 2 homolog (S. cerevisiae)	0.162601	5.47053	2.5292	0.0176994	0.246029	-3.40194
Gm4798	ets variant gene 5 pseudogene	0.350158	3.16679	2.52905	0.0177055	0.246029	-3.40225
Vwa1	von Willebrand factor A domain containing 1	-0.290525	3.93458	-2.52903	0.0177063	0.246029	-3.40229
Pheta2	PH domain containing endocytic trafficking adaptor 2	0.559798	1.60637	2.52887	0.0177127	0.246029	-3.40261
Malat1	metastasis associated lung adenocarcinoma transcript 1 (non-coding RNA)	-0.502957	7.41563	-2.84744	0.0278774	0.30613	-3.40469
Arhgap18	Rho GTPase activating protein 18	-0.178843	5.30246	-2.52673	0.0177995	0.247033	-3.40694
Far1os	fatty acyl CoA reductase 1, opposite strand	0.754847	0.569997	2.52617	0.0178223	0.247149	-3.40807
Prdx4	peroxiredoxin 4	-0.153377	6.06884	-2.52416	0.0179043	0.248084	-3.41213
Gm7331	ubiquitin A-52 residue ribosomal protein fusion product 1 pseudogene	-0.489658	2.29769	-2.52352	0.0179305	0.248245	-3.41342
Prokr2	prokineticin receptor 2	0.45394	2.2851	2.52202	0.0179917	0.24889	-3.41644
Itgb8	integrin beta 8	0.171865	5.56938	2.52052	0.0180532	0.249336	-3.41945
Ndufa3	NADH:ubiquinone oxidoreductase subunit A3	-0.319871	4.59598	-2.5741	0.0197276	0.262056	-3.42011
Nckap1	NCK-associated protein 1	0.0944493	8.43613	2.51975	0.0180852	0.249374	-3.42102
Cdk11b	cyclin-dependent kinase 11B	-0.119085	7.30741	-2.51927	0.0181049	0.249443	-3.42198
Gm43442	NA	-0.305164	3.43035	-2.51739	0.0181827	0.250112	-3.42578
Dido1	death inducer-obliterator 1	0.125037	7.33668	2.5163	0.0182457	0.250406	-3.42847
Gm26789	NA	1.14093	-0.44887	2.51581	0.0182482	0.250406	-3.42896
Ewsr1	Ewing sarcoma breakpoint region 1	-0.097264	8.63735	-2.51362	0.0183395	0.251341	-3.43337
Fbxo17	F-box protein 17	0.40633	2.86748	2.51307	0.0183623	0.251341	-3.43447
Akt2-ps	thymoma viral proto-oncogene 2, pseudogene	0.180989	5.1952	2.51301	0.018365	0.251341	-3.4346
Col4a4	collagen, type IV, alpha 4	-0.808486	0.480232	-2.51269	0.0183785	0.251341	-3.43525
Gm6430	heterogeneous nuclear ribonucleoprotein F pseudogene	0.387102	4.22022	2.58326	0.0209729	0.268955	-3.44397
Nyap1	neuronal tyrosine-phosphorylated phosphoinositide 3-kinase adaptor 1	-0.148729	6.24954	-2.5069	0.0186221	0.254066	-3.44689
Zmym3	zinc finger, MYM-type 3	0.116119	6.79221	2.50689	0.0186226	0.254066	-3.44691
Ercc6l2	excision repair cross-complementing rodent repair deficiency, complementation group 6 like 2	0.171536	5.41572	2.50662	0.0186342	0.254066	-3.44746
Gfpt1	glutamine fructose-6-phosphate transaminase 1	0.152515	6.41877	2.50701	0.0187307	0.255178	-3.44973
Rplp1	ribosomal protein, large, P1	-0.346287	7.45651	-2.78625	0.0283201	0.308015	-3.45175
Hmgb1-ps6	high mobility group box 1, pseudogene 6	0.302523	3.90786	2.50269	0.0188014	0.255936	-3.45535
Ndufa5	NADH:ubiquinone oxidoreductase subunit A5	-0.243529	4.96523	-2.51509	0.0192452	0.257978	-3.4565
Adam22	a disintegrin and metallopeptidase domain 22	0.212878	4.84593	2.50182	0.0188384	0.256235	-3.45709
Gm4734	60S ribosomal protein L7 pseudogene	0.570305	1.46802	2.4998	0.018925	0.256866	-3.46114
Pcna-ps2	proliferating cell nuclear antigen pseudogene 2	0.103051	8.06397	2.49969	0.01893	0.256866	-3.46137
Mss51	MSS51 mitochondrial translational activator	0.480909	1.96659	2.4991	0.0189553	0.257005	-3.46255
Selenot	selenoprotein T	-0.13906	6.76832	-2.49952	0.019007	0.257218	-3.46356
Hipk1	homeodomain interacting protein kinase 1	0.115772	7.23203	2.49853	0.0189799	0.257135	-3.4637
Kcnj10	potassium inwardly-rectifying channel, subfamily J, member 10	0.331486	3.4615	2.49769	0.0190163	0.257218	-3.46539
Shisa4	shisa family member 4	-0.206449	4.6675	-2.49701	0.0190456	0.257226	-3.46675
Cnot8	CCR4-NOT transcription complex, subunit 8	-0.146225	6.18789	-2.49675	0.0190569	0.257226	-3.46727
Pgap1	post-GPI attachment to proteins 1	0.124692	7.2313	2.49659	0.0190635	0.257226	-3.46758
Nsd3	nuclear receptor binding SET domain protein 3	0.127224	7.00487	2.49628	0.0190773	0.257226	-3.46821
Eml5	echinoderm microtubule associated protein like 5	0.186899	7.36985	2.59762	0.0225602	0.276629	-3.46969
Gm7511	RNA polymerase II, polypeptide H	-0.449532	2.2607	-2.49487	0.0191382	0.257722	-3.47103
Gm8556	predicted gene 8556	2.7496	0.554796	2.78674	0.0294356	0.313579	-3.47128
Asap1	ArfGAP with SH3 domain, ankyrin repeat and PH domain1	0.128102	6.39149	2.49473	0.0191443	0.257722	-3.47131
Nanos3	nanos C2HC-type zinc finger 3	-0.938505	0.162063	-2.49314	0.0192134	0.257978	-3.47449
Gm39469	predicted gene, 39469	0.609648	1.60314	2.49288	0.0192248	0.257978	-3.47502
Vbp1	von Hippel-Lindau binding protein 1	-0.139596	6.6201	-2.49258	0.0192377	0.257978	-3.47561
Slc39a8	solute carrier family 39 (metal ion transporter), member 8	-0.237206	4.38319	-2.49237	0.019247	0.257978	-3.47604
Baz1a	bromodomain adjacent to zinc finger domain 1A	0.141497	6.74545	2.4901	0.0194694	0.260249	-3.48376
Ap1g1	adaptor protein complex AP-1, gamma 1 subunit	0.111959	7.28937	2.48844	0.0194194	0.259783	-3.48391
Nav2	neuron navigator 2	0.291974	4.19468	2.49114	0.0196125	0.261137	-3.48652
Pla2g4c	phospholipase A2, group IVC (cytosolic, calcium-independent)	0.434656	2.31591	2.48694	0.0194855	0.26026	-3.48691
Cnbd2	cyclic nucleotide binding domain containing 2	-0.699491	0.865966	-2.48482	0.0195796	0.260904	-3.49116
Dyrk1b	dual-specificity tyrosine-(Y)-phosphorylation regulated kinase 1b	0.217532	4.65092	2.48294	0.0196631	0.261607	-3.49491
Tns3	tensin 3	0.173701	6.15037	2.49455	0.0202682	0.265104	-3.50001
Timm23	translocase of inner mitochondrial membrane 23	-0.733329	1.67636	-2.51397	0.0210334	0.269123	-3.50203
Gm46409	predicted gene, 46409	-0.549944	1.39197	-2.47868	0.0198535	0.262913	-3.50341
Armcx4	armadillo repeat containing, X-linked 4	0.0949013	8.44506	2.47847	0.0198631	0.262913	-3.50384
Gm18939	ubiquitin specific peptidase 9, X chromosome pseudogene	0.277932	4.00567	2.47839	0.0198668	0.262913	-3.504
H2bc4	H2B clustered histone 4	-0.413946	2.54907	-2.47813	0.0198785	0.262913	-3.50452
Fblim1	filamin binding LIM protein 1	-0.29925	3.82993	-2.47799	0.0198847	0.262913	-3.5048
Gm10327	glyceraldehyde-3-phosphate dehydrogenase pseudogene	0.760746	0.745801	2.47743	0.0199098	0.26304	-3.50591
2700081O15Rik	RIKEN cDNA 2700081O15 gene	-0.107504	8.24015	-2.4775	0.0199946	0.263549	-3.50797
Mpv17l2	MPV17 mitochondrial membrane protein-like 2	-0.320986	3.30605	-2.47635	0.0199585	0.26348	-3.50806
Tbcb	tubulin folding cofactor B	-0.137652	6.12171	-2.47572	0.0199873	0.263549	-3.50933
Tcfl5	transcription factor-like 5 (basic helix-loop-helix)	1.00868	0.0565889	2.4758	0.0200714	0.264072	-3.51135
Twist1	twist basic helix-loop-helix transcription factor 1	0.410027	3.17833	2.48166	0.0203353	0.265381	-3.51274
Slc46a1	solute carrier family 46, member 1	-0.320031	3.57144	-2.47332	0.0200958	0.264072	-3.51411
Gm47882	NA	0.195047	5.30223	2.47331	0.0200963	0.264072	-3.51413
Dpy30	dpy-30, histone methyltransferase complex regulatory subunit	-0.177309	5.54166	-2.47261	0.020128	0.264185	-3.51552
E130008D07Rik	RIKEN cDNA E130008D07 gene	0.392986	2.60535	2.47244	0.0201359	0.264185	-3.51587
Cpd	carboxypeptidase D	0.142673	6.66049	2.47329	0.0202144	0.265011	-3.51706
Ndufs4	NADH:ubiquinone oxidoreductase core subunit S4	-0.18339	5.92973	-2.48629	0.0206836	0.266851	-3.51718
Cbx3-ps7	chromobox 3, pseudogene 7	-0.235011	4.82839	-2.47293	0.020268	0.265104	-3.51868
Gtf2a2	general transcription factor II A, 2	-0.15954	6.04605	-2.46967	0.0202624	0.265104	-3.52138
Grm1	glutamate receptor, metabotropic 1	0.663863	1.44033	2.46939	0.0203617	0.265381	-3.52404
Chst8	carbohydrate sulfotransferase 8	-0.35695	3.05562	-2.46778	0.0203489	0.265381	-3.52514
Atp6v0e	ATPase, H+ transporting, lysosomal V0 subunit E	-0.202626	4.84524	-2.46728	0.020372	0.265381	-3.52614
Med13l	mediator complex subunit 13-like	0.138779	6.64103	2.4669	0.0203894	0.265381	-3.52689
Tnks	tankyrase, TRF1-interacting ankyrin-related ADP-ribose polymerase	0.17281	7.38016	2.54636	0.0233233	0.28098	-3.5269
Rps21	ribosomal protein S21	-0.601611	6.05782	-2.75418	0.0315229	0.321167	-3.5272
Acaca	acetyl-Coenzyme A carboxylase alpha	0.146601	6.12105	2.4666	0.0204035	0.265381	-3.5275
Gm10029	predicted pseudogene 10029	-0.390756	2.87961	-2.46649	0.0204086	0.265381	-3.52772
Uqcr10	ubiquinol-cytochrome c reductase, complex III subunit X	-0.193066	5.52615	-2.47035	0.0205499	0.265753	-3.52776
Fam183b	family with sequence similarity 183, member B	1.04483	-0.470475	2.46637	0.0204139	0.265381	-3.52795
Fstl4	follistatin-like 4	1.22675	-0.594578	2.46727	0.0204905	0.265566	-3.52902
Fastkd5	FAST kinase domains 5	0.395378	2.93096	2.46583	0.0204389	0.265503	-3.52903
Gm12261	high mobility group box 1-like pseudogene	-0.596601	1.4846	-2.46521	0.0204674	0.265566	-3.53026
Col4a3bp	NA	0.140879	5.93136	2.46489	0.0204823	0.265566	-3.5309
Ndufs7	NADH:ubiquinone oxidoreductase core subunit S7	-0.178759	5.36568	-2.46363	0.0205405	0.265753	-3.5334
Phf20l1	PHD finger protein 20-like 1	0.130642	6.75185	2.46339	0.0205517	0.265753	-3.53388
E430024I08Rik	RIKEN cDNA E430024I08 gene	0.307791	3.66068	2.46274	0.0205819	0.265849	-3.53517
Rhoa	ras homolog family member A	-0.105014	7.45049	-2.46256	0.0205903	0.265849	-3.53553
Anapc11	anaphase promoting complex subunit 11	-0.169138	5.87032	-2.46036	0.0207657	0.267707	-3.54163
Pik3c2a	phosphatidylinositol-4-phosphate 3-kinase catalytic subunit type 2 alpha	0.165419	6.05972	2.4625	0.0208593	0.268687	-3.54197
Cfap65	cilia and flagella associated protein 65	0.960876	2.72805	2.66061	0.0288085	0.310945	-3.5457
Stag2	stromal antigen 2	0.0976328	7.95575	2.45651	0.0208732	0.268687	-3.54755
Hivep1	human immunodeficiency virus type I enhancer binding protein 1	0.137407	6.72533	2.45595	0.0209485	0.268955	-3.54982
Ak9	adenylate kinase 9	1.09903	0.316342	2.49046	0.0222607	0.275018	-3.54992
Pdzd2	PDZ domain containing 2	0.339207	3.45019	2.45505	0.0209423	0.268955	-3.55046
Asxl1	additional sex combs like 1	0.11125	7.43384	2.4549	0.0209491	0.268955	-3.55075
Gm7459	eukaryotic translation initiation factor 2, subunit 1 alpha pseudogene	0.445131	2.50791	2.45453	0.0209666	0.268955	-3.55148
Cnmd	chondromodulin	0.996604	-0.325236	2.45335	0.0210225	0.269123	-3.55383
Kank3	KN motif and ankyrin repeat domains 3	-0.231837	4.30993	-2.45323	0.0210282	0.269123	-3.55406
Kank1	KN motif and ankyrin repeat domains 1	0.254565	4.09606	2.44982	0.0211904	0.270929	-3.56083
Man1c1	mannosidase, alpha, class 1C, member 1	-0.236851	4.47901	-2.44842	0.0212573	0.27158	-3.5636
Rpl35a	ribosomal protein L35A	-0.510331	3.46469	-2.53406	0.0246448	0.289475	-3.56403
Wdr33	WD repeat domain 33	0.10688	7.11555	2.44748	0.0213025	0.271758	-3.56547
Lamtor3	late endosomal/lysosomal adaptor, MAPK and MTOR activator 3	-0.229289	4.53482	-2.44746	0.0213031	0.271758	-3.5655
Gm18588	oxysterol binding protein-like 9 pseudogene	-0.371398	2.93388	-2.44638	0.0213552	0.272127	-3.56765
Gm14586	predicted gene 14586	-0.195269	7.69168	-2.57669	0.0265769	0.300475	-3.5677
Polr1a	polymerase (RNA) I polypeptide A	0.133389	6.69228	2.44542	0.0214015	0.272127	-3.56955
Pecr	peroxisomal trans-2-enoyl-CoA reductase	0.327938	3.08474	2.44516	0.0214139	0.272127	-3.57006
Gm49163	NA	0.688644	1.10643	2.44509	0.0214175	0.272127	-3.57021
Slco3a1	solute carrier organic anion transporter family, member 3a1	0.276666	3.92552	2.44495	0.021424	0.272127	-3.57047
Hjurp	Holliday junction recognition protein	0.0899634	8.95401	2.44476	0.0214333	0.272127	-3.57086
Gng5	guanine nucleotide binding protein (G protein), gamma 5	-0.360258	3.61783	-2.45638	0.021889	0.274763	-3.57093
AC151602.1	NA	0.812094	0.548314	2.4445	0.0214457	0.272127	-3.57137
Timm13	translocase of inner mitochondrial membrane 13	-0.166308	5.59576	-2.44421	0.0214597	0.272127	-3.57194
Clmn	calmin	0.26114	4.23092	2.44378	0.0214805	0.272187	-3.57279
Pcnt	pericentrin (kendrin)	0.137269	6.70139	2.44372	0.021516	0.272434	-3.57365
Gm15427	predicted pseudogene 15427	-0.11078	8.74093	-2.46585	0.0224442	0.275986	-3.57495
Olfml2a	olfactomedin-like 2A	0.342579	3.20547	2.44206	0.0215638	0.272838	-3.5762
Kifc5b	kinesin family member C5B	-0.21147	4.79424	-2.44172	0.02158	0.272839	-3.57686
Gm7809	tropomyosin 4, pseudogene	-0.177272	5.33924	-2.4392	0.0217027	0.274188	-3.58185
Mab21l1	mab-21-like 1	-0.512964	2.00908	-2.43813	0.0217553	0.274612	-3.58397
Ptp4a2	protein tyrosine phosphatase 4a2	-0.0854887	8.41845	-2.43759	0.0217817	0.274612	-3.58504
1700013F07Rik	RIKEN cDNA 1700013F07 gene	1.13896	-0.810384	2.43753	0.0217846	0.274612	-3.58516
Nkain2	Na+/K+ transporting ATPase interacting 2	0.365858	2.75652	2.43635	0.0218424	0.274763	-3.58749
H2aw	H2A.W histone	-0.27658	3.98056	-2.43614	0.0218524	0.274763	-3.58789
Rgs7bp	regulator of G-protein signalling 7 binding protein	0.425775	2.45374	2.43613	0.0218528	0.274763	-3.58791
Pax1	paired box 1	1.2567	-1.18891	2.43536	0.0218909	0.274763	-3.58944
Csrnp3	cysteine-serine-rich nuclear protein 3	0.206567	5.20199	2.43657	0.0219677	0.274763	-3.59006
Gm3219	B-cell CLL/lymphoma 7C pseudogene	-0.441656	2.28861	-2.43466	0.0219255	0.274763	-3.59083
Igsf8	immunoglobulin superfamily, member 8	-0.112024	7.57913	-2.43406	0.0219549	0.274763	-3.592
Rpl37a	ribosomal protein L37a	-0.503491	4.90312	-2.64103	0.0307905	0.319004	-3.59255
Sp1	trans-acting transcription factor 1	0.126847	7.4125	2.44056	0.0222605	0.275018	-3.59297
Gla	galactosidase, alpha	0.338052	3.17886	2.43235	0.0220396	0.274763	-3.59539
Itpr1	inositol 1,4,5-trisphosphate receptor 1	0.169518	5.87791	2.43377	0.0220993	0.274763	-3.59543
Dnajb6	DnaJ heat shock protein family (Hsp40) member B6	-0.215748	4.49769	-2.43207	0.0220533	0.274763	-3.59593
Erbb4	erb-b2 receptor tyrosine kinase 4	0.379967	3.19835	2.43275	0.0220976	0.274763	-3.5963
Mrc2	mannose receptor, C type 2	0.12881	6.51765	2.43177	0.0220683	0.274763	-3.59653
Tmed4	transmembrane p24 trafficking protein 4	-0.142309	6.16966	-2.43168	0.0220725	0.274763	-3.5967
S100a6	S100 calcium binding protein A6 (calcyclin)	-0.508174	1.98095	-2.43119	0.0220966	0.274763	-3.59766
Sned1	sushi, nidogen and EGF-like domains 1	0.221313	4.7648	2.43119	0.0220968	0.274763	-3.59767
Sla	src-like adaptor	-0.596905	1.19168	-2.43111	0.0221006	0.274763	-3.59782
Pappa	pregnancy-associated plasma protein A	0.373748	3.62979	2.45117	0.022934	0.27879	-3.59814
Zfp266	zinc finger protein 266	0.110291	7.52694	2.43092	0.0221103	0.274763	-3.5982
Srr	serine racemase	-0.228633	4.46331	-2.43074	0.0221191	0.274763	-3.59855
Cyp26b1	cytochrome P450, family 26, subfamily b, polypeptide 1	0.766942	0.501706	2.42973	0.0221694	0.275018	-3.60055
Asah2	N-acylsphingosine amidohydrolase 2	0.551529	1.64206	2.42832	0.0222398	0.275018	-3.60334
Clstn2	calsyntenin 2	0.455974	2.65076	2.42946	0.0223053	0.275018	-3.60374
Veph1	ventricular zone expressed PH domain-containing 1	0.363346	3.23117	2.4281	0.0222506	0.275018	-3.60376
Iqgap3	IQ motif containing GTPase activating protein 3	0.1342	6.31839	2.42789	0.0222611	0.275018	-3.60418
Gm26384	NA	-1.14927	-0.839844	-2.42784	0.0222637	0.275018	-3.60428
Abl1	c-abl oncogene 1, non-receptor tyrosine kinase	0.101588	7.74971	2.42718	0.0222966	0.275018	-3.60558
Rsl1d1	ribosomal L1 domain containing 1	-0.097202	7.84149	-2.42677	0.022317	0.275018	-3.60638
Gm10156	predicted gene 10156	0.18533	5.29561	2.42656	0.0223276	0.275018	-3.6068
Gm3510	predicted gene 3510	-0.970456	0.000392523	-2.42645	0.0223332	0.275018	-3.60702
Rpl23a-ps3	ribosomal protein L23A, pseudogene 3	-0.305551	6.02947	-2.5851	0.0293248	0.313362	-3.60954
Ptms	parathymosin	-0.0958311	8.98413	-2.4297	0.0225851	0.27672	-3.60954
Uba6	ubiquitin-like modifier activating enzyme 6	0.161949	5.95906	2.42541	0.0224164	0.275844	-3.60974
Atrn	attractin	0.136164	6.48273	2.4233	0.0224916	0.276369	-3.61323
Fbxl16	F-box and leucine-rich repeat protein 16	-0.171263	5.19267	-2.42201	0.0225564	0.276629	-3.61575
Coasy	Coenzyme A synthase	-0.15415	5.4411	-2.42191	0.0225615	0.276629	-3.61595
Rplp2	ribosomal protein, large P2	-0.443924	4.92954	-2.59657	0.0302649	0.317746	-3.61637
Pnrc2	proline-rich nuclear receptor coactivator 2	-0.112595	7.36611	-2.41939	0.0226892	0.27772	-3.62091
Pifo	primary cilia formation	0.817004	0.866961	2.42784	0.0230638	0.279769	-3.62128
Nlrx1	NLR family member X1	0.381221	2.71459	2.41919	0.0226993	0.27772	-3.6213
Cpne5	copine V	-0.476082	1.85426	-2.41875	0.0227216	0.277793	-3.62216
Srrm4os	serine/arginine repetitive matrix 4, opposite strand	0.541794	1.62291	2.41843	0.0227383	0.277798	-3.62281
Gm8130	ribosomal protein S3 pseudogene	-0.402784	2.65849	-2.41707	0.0228073	0.278189	-3.62547
Cpne3	copine III	0.151636	6.1212	2.41695	0.0228138	0.278189	-3.62572
Gcn1	GCN1 activator of EIF2AK4	0.109578	7.40569	2.41684	0.0228192	0.278189	-3.62593
Gm15421	ribosomal protein L22 like 1 pseudogene	-0.141936	6.66132	-2.42035	0.0229755	0.279006	-3.62607
Zfp652	zinc finger protein 652	0.146442	6.77122	2.42793	0.0233731	0.281067	-3.6276
Gm15500	ribosomal protein L5 pseudogene	-0.0854104	9.28047	-2.41579	0.0228728	0.278643	-3.62799
Fgfr3	fibroblast growth factor receptor 3	-0.212723	8.37752	-2.59804	0.0310841	0.32038	-3.62826
Gm15501	predicted pseudogene 15501	-0.226959	7.20502	-2.56154	0.0293886	0.313579	-3.6284
Phf5a	PHD finger protein 5A	-0.140921	6.29916	-2.41465	0.0229313	0.27879	-3.63023
Thra	thyroid hormone receptor alpha	-0.122834	7.5333	-2.42068	0.0231922	0.280399	-3.63028
Rps3a1	ribosomal protein S3A1	-0.392029	6.09296	-2.63564	0.0330405	0.32802	-3.63083
Rpl41	ribosomal protein L41	-0.364503	7.0959	-2.66036	0.0342701	0.332497	-3.63139
Alox12	arachidonate 12-lipoxygenase	-0.747473	0.906935	-2.41361	0.0229845	0.279006	-3.63226
Dlk1	delta like non-canonical Notch ligand 1	-0.389676	4.78908	-2.53838	0.0285678	0.309631	-3.63257
Rps7-ps3	ribosomal protein S7, pseudogene 3	-0.223857	7.66544	-2.57627	0.0305516	0.317956	-3.63603
Gm10182	high mobility group nucleosomal binding domain 2 pseudogene	0.699143	2.63324	2.51099	0.0275153	0.304311	-3.63615
Gm6581	predicted gene 6581	-0.55165	1.46443	-2.41108	0.0231149	0.28019	-3.63723
Mical3	microtubule associated monooxygenase, calponin and LIM domain containing 3	0.151629	5.63341	2.40989	0.023177	0.280399	-3.63958
3110040N11Rik	RIKEN cDNA 3110040N11 gene	-0.345848	3.32317	-2.40957	0.0231934	0.280399	-3.6402
Cldn2	claudin 2	1.17309	-0.880244	2.40948	0.023198	0.280399	-3.64038
Slc38a5	solute carrier family 38, member 5	-0.958552	0.728853	-2.44312	0.0247171	0.289475	-3.64114
Foxp2	forkhead box P2	0.25605	4.86389	2.43134	0.0242694	0.28722	-3.64262
Med10	mediator complex subunit 10	-0.166856	5.55145	-2.40832	0.0232583	0.28073	-3.64266
Gm2541	DnaJ (Hsp40) homolog, subfamily B, member 6 pseudogene	-0.372837	2.85209	-2.40795	0.0232773	0.28076	-3.64337
Prss41	protease, serine 41	0.797953	0.78822	2.41036	0.0233851	0.281067	-3.64342
Gm8177	La ribonucleoprotein domain family, member 4 pseudogene	0.699898	0.71671	2.40683	0.0233357	0.28098	-3.64557
Dpy19l3	dpy-19-like 3 (C. elegans)	0.150627	5.77445	2.40665	0.0233449	0.28098	-3.64592
Gkap1	G kinase anchoring protein 1	-0.206713	4.73402	-2.40481	0.0234413	0.281543	-3.64953
Bola2	bolA-like 2 (E. coli)	-0.252307	4.21609	-2.40365	0.0235019	0.281884	-3.6518
Gm4950	proteasome (prosome, macropain) subunit, beta type 3 pseudogene	-0.307585	3.58299	-2.40364	0.0235028	0.281884	-3.65183
Nav3	neuron navigator 3	0.254573	3.86503	2.4031	0.0235312	0.282026	-3.65289
Gm11847	heterogeneous nuclear ribonucleoprotein A3 pseudogene	0.112471	7.51358	2.40271	0.0235517	0.282074	-3.65365
Rab11fip3	RAB11 family interacting protein 3 (class II)	0.130647	6.70422	2.4022	0.0235783	0.282194	-3.65464
Gm5616	NHP2 non-histone chromosome protein 2-like 1 pseudogene	-0.320648	3.26456	-2.40138	0.0236213	0.282367	-3.65624
Wfikkn2	WAP, follistatin/kazal, immunoglobulin, kunitz and netrin domain containing 2	0.33088	3.51672	2.4013	0.0236259	0.282367	-3.65641
Pcdh15	protocadherin 15	0.385302	2.56091	2.40039	0.0236741	0.282745	-3.6582
Zfp469	zinc finger protein 469	0.606387	1.28417	2.39985	0.0237022	0.282883	-3.65924
Gm7628	predicted gene 7628	-0.731194	0.867447	-2.3995	0.0237209	0.282907	-3.65993
Fgl2	fibrinogen-like protein 2	-0.798828	0.72086	-2.39978	0.0237978	0.283458	-3.66121
Nrip1	nuclear receptor interacting protein 1	0.216184	4.58782	2.398	0.0238003	0.283458	-3.66286
Pacs1	phosphofurin acidic cluster sorting protein 1	0.136215	6.17456	2.39677	0.023866	0.284042	-3.66528
Gm7730	nucleoside diphosphate kinase B pseudogene	-0.16768	6.37799	-2.41928	0.0250105	0.291955	-3.66747
Myof	myoferlin	0.367085	2.92618	2.39516	0.0239516	0.284862	-3.66842
Kdm3b	KDM3B lysine (K)-specific demethylase 3B	0.100867	7.41927	2.39434	0.0239956	0.285186	-3.67003
Ogn	osteoglycin	0.518137	3.07646	2.45141	0.0266863	0.30093	-3.67058
Gm10925	ATP synthase F0 subunit 6 pseudogene	-0.166363	7.73005	-2.47837	0.0279908	0.30613	-3.6708
Krt10	keratin 10	-0.350911	3.29064	-2.3939	0.0240191	0.285267	-3.67089
Lrp2	low density lipoprotein receptor-related protein 2	0.773275	2.7296	2.52847	0.0304666	0.317774	-3.67115
Slc1a2	solute carrier family 1 (glial high affinity glutamate transporter), member 2	0.261264	5.26833	2.44965	0.0267456	0.301003	-3.67313
Sec24a	Sec24 related gene family, member A (S. cerevisiae)	0.18984	5.17656	2.39225	0.0241077	0.286119	-3.67411
Gm17669	60S ribosomal protein L29 pseudogene	-0.307683	3.66354	-2.39142	0.0241521	0.286159	-3.67572
Hs2st1	heparan sulfate 2-O-sulfotransferase 1	-0.0942701	8.04206	-2.39137	0.0241548	0.286159	-3.67582
Polr2e	polymerase (RNA) II (DNA directed) polypeptide E	-0.126387	6.35208	-2.39125	0.0241614	0.286159	-3.67606
Zfp521	zinc finger protein 521	0.145234	6.7784	2.40294	0.0247489	0.289496	-3.67693
Gm15526	60S ribosomal protein L29 pseudogene	0.714781	1.91368	2.4383	0.0265867	0.300475	-3.67994
Clec2d	C-type lectin domain family 2, member d	0.770031	0.274077	2.38896	0.0242847	0.28722	-3.68052
Mxd1	MAX dimerization protein 1	-0.227677	4.69333	-2.3882	0.024326	0.287509	-3.68201
Lingo3	leucine rich repeat and Ig domain containing 3	0.60985	1.38964	2.38649	0.024419	0.288403	-3.68535
Fra10ac1	FRA10AC1 homolog (human)	-0.195647	5.02929	-2.38517	0.0244904	0.288611	-3.68791
Nedd8	neural precursor cell expressed, developmentally down-regulated gene 8	-0.132518	6.60428	-2.38493	0.0245039	0.288611	-3.68839
Slc25a36	solute carrier family 25, member 36	0.138097	6.00469	2.38336	0.0245893	0.289417	-3.69144
Gm20762	predicted gene, 20762	-0.337499	3.14705	-2.38301	0.0246085	0.289443	-3.69212
Gm43712	NA	-0.55864	2.79892	-2.4372	0.0273087	0.303405	-3.69352
R3hdm4	R3H domain containing 4	-0.119119	6.48375	-2.38192	0.0246684	0.289475	-3.69425
Ccdc34	coiled-coil domain containing 34	-0.134087	6.35644	-2.38149	0.024692	0.289475	-3.69509
Lrrc40	leucine rich repeat containing 40	0.122206	6.34319	2.38131	0.0247019	0.289475	-3.69544
Gm5791	peptidyl-prolyl cis-trans isomerase A pseudogene 13_866.1	0.484754	2.26865	2.3811	0.0247134	0.289475	-3.69585
Psmb3	proteasome (prosome, macropain) subunit, beta type 3	-0.205253	4.80117	-2.3808	0.0247301	0.289475	-3.69644
Mbip	MAP3K12 binding inhibitory protein 1	0.274359	4.50569	2.39515	0.0255693	0.294842	-3.6992
Kcnn3	potassium intermediate/small conductance calcium-activated channel, subfamily N, member 3	0.376438	2.76092	2.37813	0.0248768	0.290793	-3.70162
Dhx58	DEXH (Asp-Glu-X-His) box polypeptide 58	0.634718	1.28344	2.37653	0.0249659	0.291634	-3.70475
Rab8a	RAB8A, member RAS oncogene family	-0.120601	6.70904	-2.3754	0.0250285	0.291965	-3.70694
Ptprd	protein tyrosine phosphatase, receptor type, D	0.236385	6.8036	2.50736	0.0317681	0.321893	-3.70743
U2af2	U2 small nuclear ribonucleoprotein auxiliary factor (U2AF) 2	-0.104294	8.18052	-2.37554	0.0251377	0.292838	-3.70884
Cep126	centrosomal protein 126	0.242127	4.3806	2.37268	0.0251801	0.293097	-3.71223
Ap2b1	adaptor-related protein complex 2, beta 1 subunit	0.0849131	8.20439	2.37243	0.0251944	0.293097	-3.71272
Ndufaf8	NADH:ubiquinone oxidoreductase complex assembly factor 8	-0.325309	3.15578	-2.37155	0.0252436	0.29347	-3.71443
Tpst1	protein-tyrosine sulfotransferase 1	0.173858	5.46314	2.37076	0.0252879	0.293636	-3.71596
Gm4332	ribosomal protein S20 pseudogene	-0.363843	7.04439	-2.59967	0.037439	0.345801	-3.71611
Thop1	thimet oligopeptidase 1	-0.125175	6.43652	-2.37068	0.0252924	0.293636	-3.71612
Rpl37rt	ribosomal protein L37, retrotransposed	-0.333464	7.59594	-2.60057	0.03755	0.346028	-3.71687
Tmed2	transmembrane p24 trafficking protein 2	-0.156763	5.69362	-2.36949	0.0253588	0.294198	-3.71841
Slitrk3	SLIT and NTRK-like family, member 3	-0.522565	1.77707	-2.3692	0.0253753	0.294198	-3.71898
Zfp442	zinc finger protein 442	0.389147	2.84385	2.36881	0.0253973	0.294254	-3.71974
1810037I17Rik	RIKEN cDNA 1810037I17 gene	-0.22066	4.70591	-2.36834	0.025424	0.294291	-3.72066
Gm18899	eukaryotic translation initiation factor 5 pseudogene	0.717352	0.529592	2.36812	0.0254362	0.294291	-3.72108
Smim15	small integral membrane protein 15	-0.146338	5.90907	-2.36758	0.0254668	0.294291	-3.72213
Btbd8	BTB (POZ) domain containing 8	0.269553	3.61562	2.36747	0.0254727	0.294291	-3.72233
Sorcs2	sortilin-related VPS10 domain containing receptor 2	-0.316474	3.80721	-2.37134	0.0257025	0.295578	-3.72299
Hspe1	heat shock protein 1 (chaperonin 10)	-0.217299	5.39147	-2.39128	0.026757	0.301003	-3.72382
Adgrl2	adhesion G protein-coupled receptor L2	0.0990196	7.8274	2.36578	0.0255688	0.294842	-3.72563
Pdcd11	programmed cell death 11	0.117591	6.77163	2.36474	0.0256276	0.295185	-3.72764
Man2a2	mannosidase 2, alpha 2	0.115142	6.69277	2.36463	0.0256336	0.295185	-3.72784
Polr3k	polymerase (RNA) III (DNA directed) polypeptide K	-0.125295	6.59019	-2.36383	0.0256792	0.29551	-3.72939
Epb41l3	erythrocyte membrane protein band 4.1 like 3	0.10725	6.97525	2.36277	0.02574	0.295653	-3.73146
Irx3	Iroquois related homeobox 3	0.456937	2.18665	2.3627	0.0257437	0.295653	-3.73159
Pdzk1ip1	PDZK1 interacting protein 1	0.508105	1.57888	2.36161	0.0258059	0.296169	-3.7337
Nbas	neuroblastoma amplified sequence	0.151775	5.68296	2.3605	0.0258696	0.296616	-3.73586
Supt3	SPT3, SAGA and STAGA complex component	-0.26172	3.84086	-2.36018	0.0258881	0.296616	-3.73648
Gm6793	heterogeneous nuclear ribonucleoprotein A3 pseudogene	0.322326	3.10735	2.36002	0.0258971	0.296616	-3.73678
Rps15	ribosomal protein S15	-0.28222	8.32515	-2.57845	0.0382224	0.347394	-3.74094
Spock2	sparc/osteonectin, cwcv and kazal-like domains proteoglycan 2	-0.387756	4.40299	-2.44694	0.0307578	0.31886	-3.74094
Rpl30-ps10	ribosomal protein L30, pseudogene 10	-0.507636	1.96715	-2.35712	0.026064	0.298233	-3.7424
Lars2	leucyl-tRNA synthetase, mitochondrial	-0.384186	9.94288	-2.5948	0.0394002	0.352123	-3.74353
Gm7308	calmodulin 2 pseudogene	-0.230421	4.96344	-2.36763	0.0266778	0.30093	-3.74358
Dennd4a	DENN/MADD domain containing 4A	0.186794	4.90751	2.35637	0.0261071	0.298233	-3.74384
Snx3	sorting nexin 3	-0.124341	6.94573	-2.35634	0.0261087	0.298233	-3.74389
Enc1	ectodermal-neural cortex 1	-0.0934808	7.92807	-2.3562	0.026117	0.298233	-3.74417
AU041133	expressed sequence AU041133	0.362422	2.70821	2.35605	0.0261258	0.298233	-3.74447
Ttr	transthyretin	0.387647	7.54749	2.58969	0.0392276	0.351317	-3.74507
Iscu	iron-sulfur cluster assembly enzyme	-0.247057	4.10065	-2.35565	0.0261489	0.298297	-3.74524
Ptprz1	protein tyrosine phosphatase, receptor type Z, polypeptide 1	0.317954	7.53692	2.57421	0.0383421	0.347403	-3.74545
Dip2c	disco interacting protein 2 homolog C	0.174585	5.4766	2.35488	0.0261935	0.298478	-3.74673
Itga5	integrin alpha 5 (fibronectin receptor alpha)	0.16234	5.51259	2.35454	0.0262132	0.298478	-3.74739
Hif3a	hypoxia inducible factor 3, alpha subunit	0.15687	5.89268	2.35434	0.026225	0.298478	-3.74778
Lifr	LIF receptor alpha	0.268662	3.95578	2.35417	0.0262348	0.298478	-3.74811
Rps18-ps5	ribosomal protein S18, pseudogene 5	-0.129877	6.40782	-2.353	0.0263027	0.29905	-3.75036
Gm8983	cyclin I pseudogene	-0.16138	5.32069	-2.35243	0.0263356	0.29911	-3.75146
Gm12005	predicted gene 12005	-0.38347	2.83932	-2.35206	0.0263572	0.29911	-3.75217
Rassf1	Ras association (RalGDS/AF-6) domain family member 1	-0.205541	4.39154	-2.35201	0.0263606	0.29911	-3.75228
B020010K11Rik	RIKEN cDNA B020010K11 gene	-0.218683	5.88638	-2.40941	0.0294598	0.313606	-3.75259
Plxna4	plexin A4	0.320631	6.24187	2.52385	0.0360951	0.340974	-3.75443
Gm18194	zinc finger protein 329 pseudogene	-0.360132	2.75412	-2.35086	0.0264273	0.299668	-3.75449
Atp8a2	ATPase, aminophospholipid transporter-like, class I, type 8A, member 2	0.262143	3.7488	2.35016	0.026468	0.29993	-3.75584
Nup210	nucleoporin 210	0.113258	6.98502	2.3497	0.026495	0.300036	-3.75673
Gm13464	glyceraldehyde-3-phosphate dehydrogenase pseudogene	0.574393	1.43855	2.34857	0.0265613	0.300475	-3.75891
Bex2	brain expressed X-linked 2	-0.150639	6.59365	-2.36227	0.02735	0.303554	-3.75987
Spock3	sparc/osteonectin, cwcv and kazal-like domains proteoglycan 3	-0.658936	1.40645	-2.35073	0.0268911	0.301606	-3.76259
Nfatc3	nuclear factor of activated T cells, cytoplasmic, calcineurin dependent 3	0.11673	6.42459	2.34636	0.0266918	0.30093	-3.76319
Pgm2l1	phosphoglucomutase 2-like 1	0.172595	5.57508	2.34626	0.0266976	0.30093	-3.76338
Selenof	selenoprotein F	-0.101791	7.46671	-2.34555	0.0267391	0.301003	-3.76474
Spaca1	sperm acrosome associated 1	1.15885	-0.608947	2.34572	0.0268111	0.301147	-3.76582
Gm8545	predicted gene 8545	0.465522	2.03699	2.34415	0.0268223	0.301147	-3.76745
Ndufa7	NADH:ubiquinone oxidoreductase subunit A7	-0.161787	5.69688	-2.34414	0.0268228	0.301147	-3.76747
Gm13436	ribosomal protein L18 pseudogene	-0.168844	6.38638	-2.37216	0.0284569	0.309108	-3.76919
Pcdhb21	protocadherin beta 21	0.7074	0.527061	2.34285	0.0268991	0.301606	-3.76995
Rpl27	ribosomal protein L27	-0.258994	4.37063	-2.34518	0.0270598	0.302611	-3.77053
Gm12727	microtubule-associated protein 1 light chain 3 copy 4	-0.686214	0.714886	-2.34122	0.0269964	0.302498	-3.7731
Rbck1	RanBP-type and C3HC4-type zinc finger containing 1	-0.125829	6.447	-2.34028	0.0270524	0.302611	-3.77491
Ctsa	cathepsin A	-0.15038	5.74151	-2.34017	0.0270588	0.302611	-3.77511
Vat1l	vesicle amine transport protein 1 like	0.262657	5.55224	2.41867	0.0314818	0.321167	-3.77522
Sharpin	SHANK-associated RH domain interacting protein	-0.207308	4.59805	-2.33862	0.0271516	0.303245	-3.7781
Ifitm1	interferon induced transmembrane protein 1	0.743755	0.516394	2.33839	0.0271652	0.303245	-3.77854
Cmya5	cardiomyopathy associated 5	-1.06668	-0.664449	-2.33831	0.0271698	0.303245	-3.77869
Rpl7	ribosomal protein L7	-0.233371	8.24804	-2.51973	0.0378996	0.346688	-3.78005
Clock	circadian locomotor output cycles kaput	0.169564	5.51958	2.33751	0.0272181	0.303386	-3.78024
Cdc27	cell division cycle 27	0.0996922	7.41972	2.33705	0.0272455	0.303386	-3.78111
Zfp26	zinc finger protein 26	0.121622	6.48517	2.33676	0.0272629	0.303386	-3.78167
Hsp90aa1	heat shock protein 90, alpha (cytosolic), class A member 1	-0.0909304	8.80187	-2.33685	0.0272711	0.303386	-3.78173
Itga8	integrin alpha 8	0.306822	3.34873	2.33662	0.0272716	0.303386	-3.78195
Gm8451	predicted gene 8451	-0.339481	3.31453	-2.33632	0.0272893	0.303386	-3.78252
Neil2	nei like 2 (E. coli)	-0.442231	2.04321	-2.33498	0.0273705	0.303554	-3.78511
3830406C13Rik	RIKEN cDNA 3830406C13 gene	-0.294747	3.56865	-2.33489	0.0273756	0.303554	-3.78527
Gm5521	mortality factor 4 like 2 pseudogene	-0.190861	5.47376	-2.34178	0.0277831	0.305804	-3.78566
Rprd2	regulation of nuclear pre-mRNA domain containing 2	0.136381	6.26	2.33455	0.0273964	0.303587	-3.78593
Gm4828	peptidyl-prolyl cis-trans isomerase A pseudogene 17_26.1	-0.220023	4.57697	-2.33335	0.0274686	0.304019	-3.78823
Fam221b	family with sequence similarity 221, member B	-0.140426	6.10637	-2.33331	0.0274711	0.304019	-3.78831
Rc3h2	ring finger and CCCH-type zinc finger domains 2	0.142133	6.72448	2.34285	0.028039	0.30613	-3.78884
Ncam2	neural cell adhesion molecule 2	0.298654	3.6203	2.33213	0.0275426	0.30433	-3.79058
Actr3	ARP3 actin-related protein 3	-0.100375	7.12362	-2.33197	0.0275528	0.30433	-3.7909
Kcnmb2	potassium large conductance calcium-activated channel, subfamily M, beta member 2	-0.993961	-0.509937	-2.33149	0.0275814	0.30445	-3.7918
Usp31	ubiquitin specific peptidase 31	0.183005	5.908	2.35104	0.028883	0.311552	-3.79486
Hunk	hormonally upregulated Neu-associated kinase	0.123797	6.55938	2.32976	0.0276871	0.305418	-3.79514
Pcdh8	protocadherin 8	-0.370632	2.98094	-2.32941	0.0277081	0.305452	-3.7958
Pgm5	phosphoglucomutase 5	0.441056	2.28584	2.32818	0.0277837	0.305804	-3.79817
Npdc1	neural proliferation, differentiation and control 1	-0.120778	6.48685	-2.32801	0.0277938	0.305804	-3.79849
Guk1	guanylate kinase 1	-0.191088	4.71281	-2.32749	0.0278258	0.305864	-3.7995
Rtl5	retrotransposon Gag like 5	-0.111323	6.73991	-2.32733	0.0278352	0.305864	-3.79979
Rarg	retinoic acid receptor, gamma	0.296326	3.72194	2.32586	0.0279257	0.30613	-3.80262
Usp50	ubiquitin specific peptidase 50	0.36384	3.00095	2.32566	0.027938	0.30613	-3.803
Atp8a1	ATPase, aminophospholipid transporter (APLT), class I, type 8A, member 1	0.15142	5.97652	2.32539	0.0279546	0.30613	-3.80352
Grb10	growth factor receptor bound protein 10	0.0649243	9.88302	2.3253	0.0279602	0.30613	-3.8037
Mbnl1	muscleblind like splicing factor 1	0.19593	4.7981	2.32417	0.0280295	0.30613	-3.80585
Prr3	proline-rich polypeptide 3	-0.158726	5.48892	-2.32405	0.0280371	0.30613	-3.80609
Nebl	nebulette	0.433126	2.5028	2.32402	0.0280387	0.30613	-3.80614
Rps17	ribosomal protein S17	-0.681614	4.83666	-2.54096	0.041522	0.361533	-3.80618
Prickle2	prickle planar cell polarity protein 2	0.351575	3.20334	2.32345	0.0280738	0.306313	-3.80723
Gm6311	ribosomal protein S2 pseudogene	0.31942	6.69633	2.50733	0.0395626	0.353203	-3.80899
Gm12245	reduced expression 3 (Rex3) pseudogene	-0.583074	1.29942	-2.32167	0.0281841	0.307321	-3.81065
Gm10275	Rpl12 pseudogene	-0.08703	8.83837	-2.32127	0.0282089	0.307324	-3.81142
Gramd1a	GRAM domain containing 1A	-0.107605	7.35014	-2.32108	0.0282205	0.307324	-3.81177
Zfp410	zinc finger protein 410	-0.111272	6.61701	-2.3204	0.028263	0.30759	-3.81308
Ccdc14	coiled-coil domain containing 14	0.25018	4.71144	2.33331	0.0291562	0.312718	-3.8152
Gm9308	predicted gene 9308	-0.646929	1.00087	-2.31785	0.0284216	0.308922	-3.81796
Dock3	dedicator of cyto-kinesis 3	0.216041	5.41553	2.34403	0.0301595	0.317746	-3.82068
Exosc7	exosome component 7	-0.150944	5.49855	-2.31552	0.0285677	0.309631	-3.82243
Tex16	testis expressed gene 16	0.872632	-0.132097	2.31541	0.0285744	0.309631	-3.82263
Cd44	CD44 antigen	0.527538	1.61595	2.31536	0.0285777	0.309631	-3.82273
Ticrr	TOPBP1-interacting checkpoint and replication regulator	0.130934	6.41178	2.31458	0.0286266	0.309964	-3.82422
Gm2445	glyceraldehyde-3-phosphate dehydrogenase pseudogene	0.445845	2.1915	2.3136	0.0286885	0.310309	-3.8261
Zdhhc12	zinc finger, DHHC domain containing 12	-0.315884	3.36353	-2.3135	0.0286949	0.310309	-3.8263
Rbm8a	RNA binding motif protein 8a	-0.122143	6.79718	-2.31242	0.0287625	0.310843	-3.82835
B4galt7	xylosylprotein beta1,4-galactosyltransferase, polypeptide 7 (galactosyltransferase I)	-0.240892	4.26896	-2.31207	0.028785	0.310889	-3.82903
Kdm7a	lysine (K)-specific demethylase 7A	0.154601	6.16543	2.31596	0.0291209	0.312588	-3.8306
L3hypdh	L-3-hydroxyproline dehydratase (trans-)	-0.396712	2.23023	-2.30965	0.0289382	0.31195	-3.83365
Itgb4	integrin beta 4	0.782284	0.417219	2.30912	0.0289716	0.312113	-3.83465
Gm5841	ubiquitin specific peptidase 1 pseudogene	0.15489	5.52642	2.30724	0.0290911	0.312588	-3.83824
Rhog	ras homolog family member G	-0.239974	4.04443	-2.30706	0.0291025	0.312588	-3.83858
Abcc4	ATP-binding cassette, sub-family C (CFTR/MRP), member 4	0.299933	3.32267	2.3069	0.0291131	0.312588	-3.83889
Gpc4	glypican 4	0.111817	6.86036	2.30685	0.0291163	0.312588	-3.83899
Gm5778	heterogeneous nuclear ribonucleoprotein A2/B1 pseudogene	0.212598	4.63081	2.3067	0.0291257	0.312588	-3.83927
Gm12919	karyopherin (importin) alpha 2 pseudogene	0.39169	2.62316	2.30591	0.0291765	0.312739	-3.84079
Samd5	sterile alpha motif domain containing 5	0.218282	4.35145	2.30543	0.0292072	0.312871	-3.8417
Spon2	spondin 2, extracellular matrix protein	-0.694023	0.661212	-2.30495	0.0292379	0.313003	-3.84262
Kif15	kinesin family member 15	0.0998003	7.70663	2.304	0.0292986	0.313362	-3.84442
Sipa1l1	signal-induced proliferation-associated 1 like 1	0.11517	7.1579	2.30357	0.0293265	0.313362	-3.84525
Hnrnph3	heterogeneous nuclear ribonucleoprotein H3	-0.102844	7.60998	-2.30287	0.0293712	0.313579	-3.84657
Cox7c	cytochrome c oxidase subunit 7C	-0.310514	3.52467	-2.3022	0.0294146	0.313579	-3.84786
Gm12728	peptidyl-prolyl cis-trans isomerase A pseudogene 4_954.1	-0.849014	-0.0477628	-2.30182	0.0294388	0.313579	-3.84858
C1galt1	core 1 synthase, glycoprotein-N-acetylgalactosamine 3-beta-galactosyltransferase, 1	0.209589	4.89039	2.30064	0.029531	0.314168	-3.85107
Sumo1	small ubiquitin-like modifier 1	-0.145061	6.09419	-2.2996	0.0295826	0.31452	-3.85281
Tpt1	tumor protein, translationally-controlled 1	-0.393511	5.46756	-2.46047	0.0404167	0.356966	-3.85437
Appl2	adaptor protein, phosphotyrosine interaction, PH domain and leucine zipper containing 2	-0.134774	5.88457	-2.29776	0.0297019	0.315592	-3.85631
Nono	non-POU-domain-containing, octamer binding protein	-0.0779137	8.95739	-2.29719	0.0297388	0.315787	-3.85739
Dnah9	dynein, axonemal, heavy chain 9	0.484243	2.1309	2.29646	0.0297861	0.316093	-3.85878
Ttc19	tetratricopeptide repeat domain 19	0.174836	4.94647	2.2961	0.0298095	0.316144	-3.85946
Zswim4	zinc finger SWIM-type containing 4	-0.119326	6.47968	-2.29554	0.0298466	0.31634	-3.86054
Ndufb3	NADH:ubiquinone oxidoreductase subunit B3	-0.25742	4.99075	-2.33275	0.0322482	0.324442	-3.86064
Rpsa-ps11	ribosomal protein SA, pseudogene 11	0.320496	3.70471	2.29988	0.0302273	0.317746	-3.86208
Crcp	calcitonin gene-related peptide-receptor component protein	-0.166398	5.18842	-2.29405	0.029944	0.317175	-3.86337
Fgd6	FYVE, RhoGEF and PH domain containing 6	0.256397	4.84684	2.31958	0.0319103	0.321962	-3.86786
Gm14279	predicted gene 14279	-0.936281	-0.273286	-2.29155	0.0301076	0.317746	-3.86811
Parva	parvin, alpha	0.109343	6.69017	2.2911	0.0301373	0.317746	-3.86897
Shisa9	shisa family member 9	0.960942	-0.578738	2.29098	0.030145	0.317746	-3.86919
Gm5529	solute carrier family 25 (mitochondrial carrier, adenine nucleotide translocator), member 5 pseudogene	0.143991	5.71547	2.29056	0.030173	0.317746	-3.87
Rsbn1	rosbin, round spermatid basic protein 1	0.149715	5.59916	2.2899	0.0302168	0.317746	-3.87126
Tma7-ps	translational machinery associated 7 homolog (S. cerevisiae), pseudogene	-0.149952	5.93378	-2.28982	0.0302216	0.317746	-3.8714
Dop1a	DOP1 leucine zipper like protein A	0.154803	5.4796	2.28947	0.0302452	0.317746	-3.87207
Gm25047	NA	1.06172	-0.563287	2.28946	0.0302455	0.317746	-3.87208
Arid1b	AT rich interactive domain 1B (SWI-like)	0.114477	6.92073	2.28935	0.0302532	0.317746	-3.8723
Cactin	cactin, spliceosome C complex subunit	-0.121056	6.12002	-2.28904	0.0302736	0.317746	-3.87289
Emsy	EMSY, BRCA2-interacting transcriptional repressor	0.119388	6.6544	2.28899	0.0302767	0.317746	-3.87298
Nisch	nischarin	0.067546	9.40502	2.28849	0.03031	0.317746	-3.87394
Gm14204	predicted gene 14204	0.754157	1.65017	2.3332	0.0333035	0.32802	-3.87443
Btbd1	BTB (POZ) domain containing 1	-0.125473	6.43715	-2.28775	0.0303589	0.317746	-3.87533
Itsn2	intersectin 2	0.155183	5.33407	2.28761	0.0303682	0.317746	-3.8756
Gm13232	predicted gene 13232	0.211731	4.77219	2.28757	0.0303706	0.317746	-3.87567
Pcnx3	pecanex homolog 3	0.102193	7.02715	2.28722	0.0303938	0.317746	-3.87633
Dkk3	dickkopf WNT signaling pathway inhibitor 3	-0.162401	5.39462	-2.28722	0.0303942	0.317746	-3.87635
Oga	O-GlcNAcase	0.081407	8.20015	2.28713	0.0304	0.317746	-3.87651
Itgbl1	integrin, beta-like 1	0.825697	0.0908662	2.28701	0.030408	0.317746	-3.87674
Rassf3	Ras association (RalGDS/AF-6) domain family member 3	-0.253572	4.07461	-2.28654	0.0304393	0.317774	-3.87763
Tmem65	transmembrane protein 65	-0.138763	5.77007	-2.28632	0.0304534	0.317774	-3.87804
Fmo5	flavin containing monooxygenase 5	0.900297	-0.249577	2.28548	0.0305095	0.317883	-3.87963
Gnat1	guanine nucleotide binding protein, alpha transducing 1	1.04857	-0.797665	2.28541	0.0305144	0.317883	-3.87978
Dnmt3b	DNA methyltransferase 3B	-0.241677	4.09241	-2.28431	0.0305879	0.317956	-3.88186
Traf3ip2	TRAF3 interacting protein 2	0.378517	2.70445	2.28411	0.0306012	0.317956	-3.88224
Ier3ip1	immediate early response 3 interacting protein 1	-0.147247	5.62811	-2.28401	0.0306074	0.317956	-3.88242
Ndufs3	NADH:ubiquinone oxidoreductase core subunit S3	-0.168978	5.22509	-2.28391	0.0306146	0.317956	-3.88262
Ldha	lactate dehydrogenase A	-0.08631	8.92339	-2.28312	0.0306674	0.31831	-3.88412
Ccdc177	coiled-coil domain containing 177	0.166881	5.51058	2.28263	0.0307	0.318454	-3.88504
Gm6988	predicted gene 6988	-0.467236	4.76524	-2.43155	0.0414066	0.361489	-3.88771
Dlg5	discs large MAGUK scaffold protein 5	0.100187	7.26962	2.28052	0.0308413	0.319337	-3.88903
Ppp1r2-ps2	protein phosphatase 1, regulatory (inhibitor) subunit 2, pseudogene 2	0.388101	3.5346	2.30912	0.0328511	0.327586	-3.89011
Brf2	BRF2, RNA polymerase III transcription initiation factor 50kDa subunit	-0.249752	3.75636	-2.27985	0.0308867	0.319613	-3.89031
Snord104	small nucleolar RNA, C/D box 104	-0.478411	1.90077	-2.27957	0.0309057	0.319615	-3.89084
Mrto4	mRNA turnover 4, ribosome maturation factor	-0.201917	4.84055	-2.27917	0.0309323	0.319696	-3.89159
Apcdd1	adenomatosis polyposis coli down-regulated 1	-0.161961	7.23229	-2.33484	0.0348412	0.334672	-3.89276
Fgd1	FYVE, RhoGEF and PH domain containing 1	0.138679	5.78164	2.27832	0.0309895	0.320094	-3.8932
Gm5898	thyroid hormone receptor associated protein 3 pseudogene	0.106872	6.9694	2.27804	0.0310085	0.320095	-3.89373
D10Wsu102e	DNA segment, Chr 10, Wayne State University 102, expressed	0.123205	6.37104	2.27772	0.0310302	0.320126	-3.89433
Rps13-ps1	ribosomal protein S13, pseudogene 1	-0.507978	3.69556	-2.37394	0.0378624	0.346688	-3.89543
Mbd5	methyl-CpG binding domain protein 5	0.198969	5.05611	2.27751	0.0311309	0.320583	-3.89594
Zfp408	zinc finger protein 408	-0.182395	4.83225	-2.2768	0.0310925	0.32038	-3.89607
Tnfrsf19	tumor necrosis factor receptor superfamily, member 19	0.101749	8.3701	2.28288	0.0315096	0.321167	-3.89616
Tmem30b	transmembrane protein 30B	1.12811	-1.15098	2.27557	0.0311761	0.320854	-3.89841
Mrpl23-ps1	mitichondrial ribosomal protein L23, pseudogene 1	-0.219516	4.49185	-2.27529	0.0311952	0.320857	-3.89894
Wrnip1	Werner helicase interacting protein 1	-0.162718	5.46613	-2.27496	0.0312178	0.320896	-3.89957
Rab7	RAB7, member RAS oncogene family	-0.109638	6.90234	-2.27443	0.0312537	0.32101	-3.90057
Scn8a	sodium channel, voltage-gated, type VIII, alpha	0.210993	4.82487	2.27445	0.0312666	0.32101	-3.90073
Gm6254	heterogeneous nuclear ribonucleoprotein A3 pseudogene	0.224064	4.78995	2.27764	0.031522	0.321167	-3.90124
Slc26a1	solute carrier family 26 (sulfate transporter), member 1	0.636296	0.811598	2.27341	0.031323	0.321167	-3.90249
2310009B15Rik	RIKEN cDNA 2310009B15 gene	-0.318215	3.57995	-2.27436	0.0313998	0.321167	-3.90265
9330102E08Rik	RIKEN cDNA 9330102E08 gene	0.706649	0.784919	2.27319	0.0313384	0.321167	-3.90291
Sptssa	serine palmitoyltransferase, small subunit A	-0.149649	5.93083	-2.27248	0.0313863	0.321167	-3.90424
Chkb	choline kinase beta	-0.44264	2.29322	-2.27219	0.0314065	0.321167	-3.9048
Gm18959	U2 small nuclear RNA auxiliary factor 1-like 4 pseudogene	-0.60211	0.858554	-2.27204	0.0314166	0.321167	-3.90507
Fn3k	fructosamine 3 kinase	-0.709531	0.484893	-2.27192	0.0314249	0.321167	-3.90531
Rpl7-ps8	ribosomal protein L7, pseudogene 8	-0.16879	5.6137	-2.27241	0.0314947	0.321167	-3.9058
Tgfb1	transforming growth factor, beta 1	-0.337112	2.9907	-2.27043	0.0315268	0.321167	-3.90812
4930444P10Rik	RIKEN cDNA 4930444P10 gene	1.11934	-0.615958	2.27067	0.0315772	0.321286	-3.90858
Gm28512	NA	-0.806592	0.242755	-2.26945	0.0315944	0.321286	-3.90997
Sgsh	N-sulfoglucosamine sulfohydrolase (sulfamidase)	0.356792	2.86448	2.26929	0.0316055	0.321286	-3.91028
Foxc1	forkhead box C1	-0.199277	4.86841	-2.26901	0.0316243	0.321286	-3.91079
Rps19-ps3	ribosomal protein S19, pseudogene 3	0.44623	3.00974	2.29408	0.0333914	0.32802	-3.91095
Cux2	cut-like homeobox 2	-0.156093	5.28813	-2.26889	0.0316328	0.321286	-3.91103
Sipa1l3	signal-induced proliferation-associated 1 like 3	0.181255	5.31653	2.26858	0.0316677	0.321449	-3.91179
Rpl22-ps1	ribosomal protein L22, pseudogene 1	-0.291155	4.38975	-2.29455	0.033518	0.328325	-3.91216
Pdzph1	PDZ and pleckstrin homology domains 1	0.402404	2.4456	2.2681	0.0316875	0.321459	-3.91253
Srsf9	serine and arginine-rich splicing factor 9	-0.100636	7.22879	-2.26772	0.0317134	0.32153	-3.91323
Gm5298	tubulin polyglutamylase complex subunit 2 pseudogene	-0.899937	-0.36962	-2.26627	0.0318135	0.321962	-3.91597
Set	SET nuclear oncogene	-0.0798819	8.80172	-2.26618	0.0318196	0.321962	-3.91614
Phkb	phosphorylase kinase beta	0.138273	5.74218	2.26565	0.0318566	0.321962	-3.91714
Tomm5	translocase of outer mitochondrial membrane 5	-0.277627	3.81333	-2.26557	0.031862	0.321962	-3.91729
Gtf2h3	general transcription factor IIH, polypeptide 3	-0.155765	5.79308	-2.26534	0.0318781	0.321962	-3.91773
Cnksr2	connector enhancer of kinase suppressor of Ras 2	0.239592	4.02505	2.26471	0.0319215	0.321962	-3.91891
Ubl3	ubiquitin-like 3	-0.127264	6.10316	-2.26465	0.0319261	0.321962	-3.91903
Fbl	fibrillarin	-0.343149	4.25367	-2.31354	0.0355305	0.338294	-3.92017
Gm14292	Wilms' tumour 1-associating protein pseudogene	-0.213647	4.63179	-2.26257	0.0320702	0.323224	-3.92294
Gm15191	glyceraldehyde-3-phosphate dehydrogenase pseudogene	0.60257	0.98563	2.26124	0.0321634	0.323972	-3.92545
Slc6a20a	solute carrier family 6 (neurotransmitter transporter), member 20A	-1.12265	-0.494316	-2.26429	0.0324425	0.325437	-3.92627
Ift46	intraflagellar transport 46	-0.14565	5.69332	-2.26079	0.0321945	0.324093	-3.92629
Snrpe	small nuclear ribonucleoprotein E	-0.170472	5.83231	-2.26903	0.0328682	0.327586	-3.92741
Slc22a6	solute carrier family 22 (organic anion transporter), member 6	0.604964	1.51644	2.26194	0.0324214	0.325417	-3.92822
1700017B05Rik	RIKEN cDNA 1700017B05 gene	0.196223	4.46432	2.25975	0.0322674	0.324444	-3.92825
Ascc3	activating signal cointegrator 1 complex subunit 3	0.156223	5.6696	2.25884	0.0323315	0.324847	-3.92997
Gpr4	G protein-coupled receptor 4	0.592561	1.01829	2.25864	0.0323455	0.324847	-3.93035
Ntrk2	neurotrophic tyrosine kinase, receptor, type 2	-0.136396	6.51615	-2.25926	0.0326546	0.326795	-3.93384
Shc3	src homology 2 domain-containing transforming protein C3	0.247395	4.2358	2.25607	0.0325265	0.326088	-3.93518
Mtmr9	myotubularin related protein 9	0.121074	6.7266	2.25526	0.0325833	0.326465	-3.9367
Gm20008	zinc finger protein 945 pseudogene	0.210961	4.42993	2.25488	0.0326102	0.326543	-3.93741
Gm15204	thyroid hormone receptor associated protein 3 pseudogene	0.425322	2.15833	2.25394	0.0326773	0.32683	-3.93919
Pak4	p21 (RAC1) activated kinase 4	-0.135153	5.731	-2.25359	0.0327016	0.326882	-3.93984
Gapdh	glyceraldehyde-3-phosphate dehydrogenase	0.451662	5.13989	2.41175	0.0450434	0.375202	-3.9399
Med14	mediator complex subunit 14	0.105772	7.05636	2.25326	0.032725	0.326924	-3.94046
Capn6	calpain 6	0.281756	3.88733	2.25285	0.032843	0.327586	-3.94239
Lama2	laminin, alpha 2	0.356837	4.57082	2.3295	0.0387448	0.349195	-3.94334
Larp4	La ribonucleoprotein domain family, member 4	0.133454	6.09765	2.25148	0.0328513	0.327586	-3.94379
Oaz2	ornithine decarboxylase antizyme 2	-0.131195	6.03433	-2.25055	0.0329177	0.327776	-3.94554
Gm9795	StAR-related lipid transfer (START) domain containing 6 pseudogene	0.751122	0.123293	2.25044	0.0329257	0.327776	-3.94575
Kif4	kinesin family member 4	0.10129	7.14782	2.24955	0.0329895	0.32802	-3.94743
Atp2b4	ATPase, Ca++ transporting, plasma membrane 4	0.148915	5.71795	2.24836	0.0330742	0.32802	-3.94965
Nop56	NOP56 ribonucleoprotein	-0.0997365	7.56495	-2.24769	0.0331224	0.32802	-3.95091
Ndufs6	NADH:ubiquinone oxidoreductase core subunit S6	-0.229197	4.36681	-2.24765	0.0331255	0.32802	-3.95099
Gm28119	NA	0.393339	2.55174	2.24735	0.0331472	0.32802	-3.95156
Fem1b	fem 1 homolog b	0.0981981	8.00506	2.24686	0.0331824	0.32802	-3.95248
B4galt4	UDP-Gal:betaGlcNAc beta 1,4-galactosyltransferase, polypeptide 4	-0.197596	4.65237	-2.246	0.0332439	0.32802	-3.95408
Igdcc4	immunoglobulin superfamily, DCC subclass, member 4	0.140048	6.05812	2.24598	0.0332451	0.32802	-3.95411
Mafg	v-maf musculoaponeurotic fibrosarcoma oncogene family, protein G (avian)	-0.119249	6.29123	-2.24564	0.0332698	0.32802	-3.95475
Slain1os	SLAIN motif family, member 1, opposite strand	0.900399	-0.271125	2.2456	0.0332727	0.32802	-3.95483
Rwdd3	RWD domain containing 3	-0.254545	3.62341	-2.24531	0.0332936	0.32802	-3.95537
Gm12366	ribosomal protein S2 pseudogene	0.17278	5.14947	2.24529	0.0332949	0.32802	-3.95541
Spata6	spermatogenesis associated 6	-0.235451	4.11463	-2.24525	0.0332982	0.32802	-3.9555
Cubn	cubilin (intrinsic factor-cobalamin receptor)	0.709951	0.884583	2.24586	0.0333465	0.32802	-3.95553
Gabpb2	GA repeat binding protein, beta 2	0.105238	7.12774	2.24511	0.0333082	0.32802	-3.95576
Nt5e	5' nucleotidase, ecto	0.626529	0.950287	2.24454	0.033349	0.32802	-3.95681
Baz2a	bromodomain adjacent to zinc finger domain, 2A	0.11292	7.12272	2.24443	0.033357	0.32802	-3.95702
Snrpb2	U2 small nuclear ribonucleoprotein B	-0.11148	6.74411	-2.24442	0.0333582	0.32802	-3.95705
Cep152	centrosomal protein 152	0.157391	5.42159	2.24406	0.0333836	0.32802	-3.95771
Polr3b	polymerase (RNA) III (DNA directed) polypeptide B	0.149485	5.51055	2.24365	0.0334138	0.32802	-3.95849
Dctn3	dynactin 3	-0.153952	5.44491	-2.24346	0.0334273	0.32802	-3.95884
Mdfic	MyoD family inhibitor domain containing	0.234276	4.11637	2.2434	0.0334314	0.32802	-3.95895
Nptx1	neuronal pentraxin 1	-0.330205	3.14687	-2.24248	0.0334985	0.328325	-3.96069
Gm33195	predicted gene, 33195	-0.752931	0.177376	-2.24214	0.0335226	0.328325	-3.96131
Bco2	beta-carotene oxygenase 2	0.900926	-0.193389	2.24191	0.0335395	0.328325	-3.96174
Cdkn1b	cyclin-dependent kinase inhibitor 1B	-0.117014	7.23757	-2.24339	0.0337442	0.329761	-3.9629
Gpr162	G protein-coupled receptor 162	-0.172208	5.19148	-2.23982	0.0336918	0.329626	-3.96566
Rps11	ribosomal protein S11	-0.245333	8.18246	-2.40325	0.0471896	0.382531	-3.96646
Znrd1	zinc ribbon domain containing 1	-0.188821	4.71566	-2.2392	0.0337366	0.329761	-3.96681
Gm4130	heterogeneous nuclear ribonucleoprotein K pseudogene	-0.176189	5.44441	-2.23944	0.0338646	0.330554	-3.96819
Carmil1	capping protein regulator and myosin 1 linker 1	0.19335	4.50233	2.23766	0.0338497	0.330554	-3.96971
Vps29	VPS29 retromer complex component	-0.141383	5.67711	-2.23719	0.0338836	0.330554	-3.97058
Itpripl2	inositol 1,4,5-triphosphate receptor interacting protein-like 2	0.238046	4.08408	2.23593	0.033976	0.331266	-3.97293
Rgmb	repulsive guidance molecule family member B	-0.12579	6.36265	-2.23482	0.0340573	0.331869	-3.975
Mtch1	mitochondrial carrier 1	-0.0818198	8.07083	-2.23407	0.0341131	0.332163	-3.97642
Sar1b	secretion associated Ras related GTPase 1B	-0.161549	5.2679	-2.23389	0.0341265	0.332163	-3.97676
Tom1l1	target of myb1-like 1 (chicken)	-0.18512	4.95506	-2.23333	0.0341677	0.332273	-3.9778
Mlycd	malonyl-CoA decarboxylase	-0.250775	3.81124	-2.2332	0.0341767	0.332273	-3.97803
Rims2	regulating synaptic membrane exocytosis 2	0.173748	5.13946	2.23185	0.0342766	0.332497	-3.98055
Gm6997	mitochondrial ribosomal protein L22 pseudogene	-0.378689	2.59384	-2.23182	0.0342792	0.332497	-3.98062
Cacna1g	calcium channel, voltage-dependent, T type, alpha 1G subunit	0.119195	6.78616	2.23147	0.0343049	0.332497	-3.98126
Eomes	eomesodermin	-0.164844	7.64646	-2.30515	0.0403176	0.356908	-3.98145
Gm3257	predicted gene 3257	0.894068	-0.506867	2.23134	0.0343146	0.332497	-3.98151
Lcp1	lymphocyte cytosolic protein 1	-0.173257	4.95937	-2.23099	0.0343408	0.332497	-3.98217
Mob3a	MOB kinase activator 3A	-0.150997	5.35461	-2.23096	0.0343425	0.332497	-3.98221
4930565N06Rik	RIKEN cDNA 4930565N06 gene	0.871684	-0.312383	2.23071	0.0343616	0.332497	-3.98269
Prrg4	proline rich Gla (G-carboxyglutamic acid) 4 (transmembrane)	0.823576	0.569148	2.23684	0.0348582	0.334672	-3.98284
Gm4880	myotubularin related protein 2 pseudogene	0.717588	0.68556	2.23052	0.0343754	0.332497	-3.98304
Gm27326	NA	1.09643	-0.539704	2.23108	0.0345278	0.332999	-3.98435
Rpl27a	ribosomal protein L27A	-0.183074	5.219	-2.22977	0.034431	0.332668	-3.98444
Gm29718	hydroxymethylbilane synthase pseudogene	-0.432077	1.87933	-2.22975	0.0344325	0.332668	-3.98448
Leprot	leptin receptor overlapping transcript	-0.151111	5.37762	-2.22949	0.0344516	0.332668	-3.98495
Gm7206	60S ribosomal protein L9 pseudogene	-0.632369	0.791297	-2.22914	0.0344779	0.332733	-3.98561
Psd3	pleckstrin and Sec7 domain containing 3	0.176359	5.55739	2.2335	0.0348741	0.334672	-3.98622
Ttc12	tetratricopeptide repeat domain 12	0.477237	1.93957	2.22824	0.0345445	0.332999	-3.98728
Map3k19	mitogen-activated protein kinase kinase kinase 19	0.78474	0.290556	2.22757	0.0345949	0.333296	-3.98854
Isl1	ISL1 transcription factor, LIM/homeodomain	-0.631687	1.33548	-2.22921	0.0348668	0.334672	-3.99024
Fbxw11	F-box and WD-40 domain protein 11	-0.103859	7.29484	-2.2255	0.0347499	0.3346	-3.99241
Glis3	GLIS family zinc finger 3	0.437036	2.96496	2.24559	0.0364082	0.341723	-3.99276
Timp2	tissue inhibitor of metalloproteinase 2	0.116581	6.4858	2.22461	0.034816	0.334672	-3.99405
Itgav	integrin alpha V	0.14894	5.74942	2.22357	0.0348943	0.334672	-3.99599
Zc2hc1c	zinc finger, C2HC-type containing 1C	-0.457273	2.07341	-2.22357	0.0348948	0.334672	-3.996
Wipf1	WAS/WASL interacting protein family, member 1	-0.232466	4.70871	-2.23133	0.035524	0.338294	-3.996
9530051G07Rik	RIKEN cDNA 9530051G07 gene	0.557992	1.07884	2.22292	0.0349433	0.334949	-3.9972
Mcm3ap	minichromosome maintenance complex component 3 associated protein	0.101988	6.87459	2.22212	0.0350034	0.335182	-3.99869
Gtf2h5	general transcription factor IIH, polypeptide 5	-0.137257	5.85886	-2.22208	0.035007	0.335182	-3.99878
Efhc1	EF-hand domain (C-terminal) containing 1	0.567104	1.53773	2.22107	0.0350831	0.335594	-4.00065
Cdr1os	cerebellar degeneration related antigen 1, opposite strand	0.470317	2.16037	2.22099	0.0350893	0.335594	-4.0008
Jak1	Janus kinase 1	0.112364	6.49196	2.21926	0.03522	0.336654	-4.00401
Spata13	spermatogenesis associated 13	0.10323	7.74408	2.21885	0.0353247	0.337466	-4.00564
Dlx2	distal-less homeobox 2	0.915307	3.40328	2.38854	0.0504267	0.391895	-4.00589
Ndufb4c	NADH:ubiquinone oxidoreductase subunit B4C	-0.39938	2.48086	-2.21748	0.0353552	0.337568	-4.00732
Dnah10	dynein, axonemal, heavy chain 10	0.621419	1.00757	2.21662	0.0354211	0.337969	-4.00893
Ndufa11b	NADH:ubiquinone oxidoreductase subunit A11B	-0.850702	-0.297785	-2.21629	0.0354462	0.337969	-4.00954
Dcaf7	DDB1 and CUL4 associated factor 7	0.0818048	8.20473	2.21615	0.0354567	0.337969	-4.0098
Gm49223	NA	0.947165	-0.0521228	2.21805	0.0356303	0.338866	-4.00999
Rpl29	ribosomal protein L29	-0.104182	6.92189	-2.21485	0.0355559	0.338347	-4.01221
Mapk11	mitogen-activated protein kinase 11	-0.134807	5.69784	-2.21322	0.0356805	0.339154	-4.01523
Gm26793	predicted gene, 26793	-0.829702	0.995324	-2.24061	0.0380748	0.346905	-4.01602
Spats1	spermatogenesis associated, serine-rich 1	1.03291	-0.448981	2.21259	0.0357443	0.339571	-4.01659
Iqsec1	IQ motif and Sec7 domain 1	0.123924	6.41793	2.21153	0.0358107	0.339678	-4.01838
Gm15169	predicted gene 15169	0.962079	-0.535815	2.21143	0.0358182	0.339678	-4.01856
Rfxap	regulatory factor X-associated protein	-0.147502	5.54611	-2.21133	0.0358261	0.339678	-4.01875
Psma7	proteasome subunit alpha 7	-0.097029	7.68935	-2.21121	0.0358353	0.339678	-4.01897
Atp5k	ATP synthase, H+ transporting, mitochondrial F1F0 complex, subunit E	-0.444826	4.60514	-2.33176	0.0466683	0.380741	-4.01966
Slc22a15	solute carrier family 22 (organic anion/cation transporter), member 15	0.234151	3.87139	2.21003	0.0359266	0.340314	-4.02116
Fgf13	fibroblast growth factor 13	0.153071	5.38866	2.20982	0.0359424	0.340314	-4.02154
Pard3b	par-3 family cell polarity regulator beta	0.166852	5.13228	2.20911	0.0359977	0.340649	-4.02287
Ryr3	ryanodine receptor 3	0.462632	2.02222	2.20884	0.0360182	0.340654	-4.02336
Snapc1	small nuclear RNA activating complex, polypeptide 1	-0.151768	5.45501	-2.20808	0.0360768	0.340974	-4.02476
Snrpa	small nuclear ribonucleoprotein polypeptide A	-0.116319	6.72321	-2.2074	0.03613	0.340974	-4.02604
Tigar	Trp53 induced glycolysis regulatory phosphatase	-0.179444	4.67019	-2.20733	0.0361352	0.340974	-4.02616
Dnah6	dynein, axonemal, heavy chain 6	0.52062	1.94304	2.20917	0.0363134	0.341362	-4.0264
Gm1859	Rac GTPase-activating protein 1 pseudogene	0.241644	3.93833	2.20711	0.0361521	0.340974	-4.02656
Lrch2	leucine-rich repeats and calponin homology (CH) domain containing 2	0.131931	6.07221	2.20646	0.0362029	0.341264	-4.02777
Gm20712	NA	0.75427	0.0664092	2.20576	0.036257	0.341362	-4.02906
Kcnd2	potassium voltage-gated channel, Shal-related family, member 2	0.259864	3.53114	2.20526	0.0362961	0.341362	-4.02999
Rpa2	replication protein A2	-0.106664	6.98855	-2.20525	0.0362969	0.341362	-4.03001
Trmt10b	tRNA methyltransferase 10B	-0.233685	3.97143	-2.20504	0.0363132	0.341362	-4.0304
Ap3s1	adaptor-related protein complex 3, sigma 1 subunit	-0.215624	4.69206	-2.20515	0.0364003	0.341723	-4.03128
Trmt13	tRNA methyltransferase 13	0.281656	3.58825	2.20378	0.036412	0.341723	-4.03274
Mdm2	transformed mouse 3T3 cell double minute 2	-0.127462	6.44965	-2.20274	0.0364933	0.342234	-4.03467
Zfp945	zinc finger protein 945	0.154195	5.5292	2.20235	0.0365234	0.342234	-4.03538
Chtop	chromatin target of PRMT1	-0.0854071	8.06991	-2.20222	0.0365337	0.342234	-4.03562
Uggt1	UDP-glucose glycoprotein glucosyltransferase 1	0.0993881	7.18377	2.20206	0.0365467	0.342234	-4.03593
Tubb3	tubulin, beta 3 class III	-0.0861829	8.98074	-2.20331	0.0368021	0.344058	-4.03756
Cd81	CD81 antigen	-0.109345	6.65989	-2.20112	0.0366199	0.342557	-4.03765
Ccdc180	coiled-coil domain containing 180	0.733313	0.265703	2.2011	0.0366214	0.342557	-4.03769
Gm42463	NA	0.584914	0.964353	2.1981	0.0368584	0.344236	-4.04325
Epm2aip1	EPM2A (laforin) interacting protein 1	0.106749	7.32669	2.19806	0.0368616	0.344236	-4.04332
Fam162a	family with sequence similarity 162, member A	-0.151812	5.74104	-2.19778	0.0368834	0.344252	-4.04383
Gm7476	60S ribosomal protein L10 (QM protein homolog)	-0.694196	0.385379	-2.19706	0.0369406	0.344597	-4.04517
Fnbp4	formin binding protein 4	-0.0927139	7.24487	-2.19653	0.0369825	0.344799	-4.04615
Vcpip1	valosin containing protein (p97)/p47 complex interacting protein 1	0.153721	5.89186	2.19824	0.0371703	0.345416	-4.04654
Morn1	MORN repeat containing 1	-0.404295	2.36763	-2.19591	0.0370317	0.345069	-4.04729
5330439K02Rik	RIKEN cDNA 5330439K02 gene	1.00691	-0.559538	2.19498	0.037105	0.345416	-4.04899
Gm8399	actin, gamma, cytoplasmic 1 pseudogene	0.0987984	7.32798	2.1946	0.0371353	0.345416	-4.0497
Nudt10	nudix (nucleoside diphosphate linked moiety X)-type motif 10	-0.228203	4.12957	-2.19446	0.037147	0.345416	-4.04997
Sarnp	SAP domain containing ribonucleoprotein	-0.459397	1.69265	-2.19438	0.0371529	0.345416	-4.05011
Adgrl1	adhesion G protein-coupled receptor L1	0.0921069	7.77852	2.19352	0.0372216	0.345522	-4.0517
Dipk1a	divergent protein kinase domain 1A	-0.239042	4.00491	-2.19312	0.0372533	0.345522	-4.05243
Foxd2	forkhead box D2	-0.582579	1.21731	-2.19312	0.0372535	0.345522	-4.05244
Hlx	H2.0-like homeobox	-0.584938	1.04488	-2.193	0.0372627	0.345522	-4.05265
Pdrg1	p53 and DNA damage regulated 1	-0.134823	5.74779	-2.19253	0.0373008	0.345529	-4.05353
Vps28	vacuolar protein sorting 28	-0.148815	5.34756	-2.19249	0.037304	0.345529	-4.05361
Tecpr1	tectonin beta-propeller repeat containing 1	-0.136193	5.76951	-2.19182	0.0373569	0.345801	-4.05482
Chn1	chimerin 1	-0.125987	6.19616	-2.19145	0.037387	0.345801	-4.05552
Plgrkt	plasminogen receptor, C-terminal lysine transmembrane protein	-0.197636	4.63983	-2.19111	0.0374143	0.345801	-4.05615
Dnajc13	DnaJ heat shock protein family (Hsp40) member C13	0.115936	6.93672	2.19067	0.0374491	0.345801	-4.05695
Eif2d	eukaryotic translation initiation factor 2D	0.130826	5.791	2.19045	0.0374666	0.345801	-4.05735
Gm6722	H2A histone family, member Z pseudogene	-0.565043	1.2156	-2.19034	0.0374754	0.345801	-4.05755
Kcnc2	potassium voltage gated channel, Shaw-related subfamily, member 2	1.09975	-0.527822	2.19332	0.0377674	0.346688	-4.05779
Gm44180	predicted gene, 44180	-0.605844	1.01435	-2.19009	0.037496	0.345803	-4.05803
Gm16386	zinc finger protein 946 pseudogene	0.27133	3.78474	2.18921	0.0375667	0.346028	-4.05965
Prkg1	protein kinase, cGMP-dependent, type I	0.311555	3.35241	2.18887	0.0375942	0.346028	-4.06028
Mmrn1	multimerin 1	-0.240306	4.26546	-2.18877	0.0376016	0.346028	-4.06045
Cited2	Cbp/p300-interacting transactivator, with Glu/Asp-rich carboxy-terminal domain, 2	-0.178921	5.53794	-2.19528	0.0383753	0.347454	-4.06235
Snx20	sorting nexin 20	-0.900815	-0.473363	-2.1874	0.037712	0.346688	-4.06297
Tnpo3	transportin 3	0.0856717	7.73772	2.18708	0.037738	0.346688	-4.06357
Mat2b	methionine adenosyltransferase II, beta	-0.128148	5.98834	-2.18685	0.0377563	0.346688	-4.06398
Psmd8	proteasome (prosome, macropain) 26S subunit, non-ATPase, 8	-0.104466	7.14018	-2.18623	0.0378067	0.346688	-4.06513
Foxs1	forkhead box S1	-0.681184	0.357741	-2.18574	0.0378461	0.346688	-4.06603
Clic1	chloride intracellular channel 1	-0.107593	6.79284	-2.18563	0.037855	0.346688	-4.06623
Lemd3	LEM domain containing 3	0.152756	5.39177	2.18532	0.0378802	0.346688	-4.0668
Arhgap5	Rho GTPase activating protein 5	0.144209	7.64002	2.23226	0.0423233	0.364105	-4.06695
Gm7931	non-histone chromosomal protein HMG-17-like	0.202054	4.48985	2.1849	0.0379145	0.346688	-4.06758
Bag4	BCL2-associated athanogene 4	0.153901	5.4275	2.18464	0.0379356	0.346688	-4.06806
Gm19710	predicted gene, 19710	0.667437	0.784389	2.18456	0.037942	0.346688	-4.06821
Gm43096	NA	-0.276273	3.43576	-2.18416	0.0379743	0.346688	-4.06894
Gtpbp10	GTP-binding protein 10 (putative)	-0.227846	4.3522	-2.18387	0.0379982	0.346688	-4.06948
Dgcr6	DiGeorge syndrome critical region gene 6	-0.151287	5.65149	-2.18386	0.0379988	0.346688	-4.0695
Adcy5	adenylate cyclase 5	0.232303	4.25088	2.18328	0.0380455	0.346905	-4.07055
Onecut2	one cut domain, family member 2	0.57036	1.90503	2.19497	0.0391606	0.351086	-4.07082
Rbm12	RNA binding motif protein 12	0.169367	5.60133	2.18645	0.0384185	0.34754	-4.07139
4921536K21Rik	RIKEN cDNA 4921536K21 gene	0.447844	1.87845	2.18282	0.0380836	0.346905	-4.07142
Zfhx2	zinc finger homeobox 2	0.178832	5.63236	2.19369	0.0391247	0.351071	-4.07168
Apaf1	apoptotic peptidase activating factor 1	0.137385	6.30285	2.18413	0.0382541	0.347394	-4.07193
Gm20161	predicted gene, 20161	-1.00215	-0.55913	-2.18237	0.03812	0.347051	-4.07224
Magi1	membrane associated guanylate kinase, WW and PDZ domain containing 1	0.0920287	7.57577	2.18177	0.0381689	0.34731	-4.07334
Chmp1a	charged multivesicular body protein 1A	-0.123287	6.18143	-2.18152	0.0381895	0.347312	-4.0738
Rps5	ribosomal protein S5	-0.0879965	9.11112	-2.18837	0.0389278	0.349764	-4.07481
Spred3	sprouty-related EVH1 domain containing 3	0.191057	4.70377	2.18066	0.0382596	0.347394	-4.07538
Higd1a	HIG1 domain family, member 1A	-0.245141	3.87698	-2.1804	0.0382807	0.347395	-4.07586
Ksr2	kinase suppressor of ras 2	0.321085	2.90068	2.18012	0.0383031	0.347395	-4.07636
Cox5a	cytochrome c oxidase subunit 5A	-0.121277	6.42419	-2.17991	0.0383209	0.347395	-4.07676
Fam20c	family with sequence similarity 20, member C	-0.177529	4.68193	-2.17908	0.0383885	0.347454	-4.07828
Gm15455	predicted gene 15455	0.224116	4.27792	2.17815	0.0384653	0.347633	-4.08
Dcdc2a	doublecortin domain containing 2a	0.380516	2.3104	2.17809	0.0384695	0.347633	-4.08009
Gm6085	glioma tumor suppressor candidate region gene 2 pseudogene	-0.290293	3.22397	-2.17683	0.0385734	0.348387	-4.08241
Cbx1	chromobox 1	-0.0836156	8.39307	-2.17642	0.0386076	0.348511	-4.08317
Cuta	cutA divalent cation tolerance homolog	-0.161425	5.27735	-2.17615	0.0386296	0.348525	-4.08366
Col12a1	collagen, type XII, alpha 1	0.738466	4.4931	2.3398	0.0555307	0.408993	-4.08377
Mroh2a	maestro heat-like repeat family member 2A	0.215541	4.45377	2.17559	0.0386758	0.348757	-4.08469
Lrp8	low density lipoprotein receptor-related protein 8, apolipoprotein e receptor	-0.0894699	7.30938	-2.17372	0.03883	0.349727	-4.08811
Macroh2a2	macroH2A.2 histone	-0.0851003	7.75571	-2.17349	0.0388491	0.349727	-4.08854
Cdhr4	cadherin-related family member 4	-0.816326	-0.10214	-2.1733	0.0388653	0.349727	-4.0889
Adar	adenosine deaminase, RNA-specific	0.113219	6.39798	2.17251	0.0389308	0.349764	-4.09034
Gm10010	predicted gene 10010	0.892309	-0.495585	2.1725	0.038931	0.349764	-4.09035
Galntl6	UDP-N-acetyl-alpha-D-galactosamine:polypeptide N-acetylgalactosaminyltransferase-like 6	0.774597	0.361367	2.17059	0.0390905	0.351011	-4.09386
T	brachyury, T-box transcription factor T	0.92805	-0.603971	2.17001	0.0391384	0.351071	-4.09492
9330154J02Rik	RIKEN cDNA 9330154J02 gene	0.696789	0.888883	2.17067	0.0393637	0.351981	-4.09655
A430108G06Rik	RIKEN cDNA A430108G06 gene	-0.790477	-0.0123813	-2.16901	0.0392218	0.351317	-4.09675
Atad2b	ATPase family, AAA domain containing 2B	0.10287	6.92813	2.16861	0.0392551	0.351378	-4.09748
Arhgef39	Rho guanine nucleotide exchange factor (GEF) 39	-0.160388	5.12534	-2.16768	0.0393332	0.351893	-4.09918
Gm14303	ribosomal protein S29 pseudogene	-0.477691	7.79628	-2.33089	0.0568043	0.412538	-4.09991
Cc2d2a	coiled-coil and C2 domain containing 2A	0.16527	4.98577	2.16552	0.0395146	0.35296	-4.10314
Ro60	Ro60, Y RNA binding protein	0.135647	7.18808	2.18917	0.0419309	0.363274	-4.10366
Gm16199	NA	-0.656436	0.815578	-2.16371	0.0396667	0.353948	-4.10644
Elavl4	ELAV like RNA binding protein 4	-0.102775	7.0351	-2.16345	0.0396893	0.353964	-4.10693
Septin3	septin 3	-0.0748203	8.47318	-2.16189	0.0398205	0.354944	-4.10976
2610035F20Rik	RIKEN cDNA 2610035F20 gene	-0.391503	4.06562	-2.22303	0.0461782	0.379102	-4.11016
Kcnd3	potassium voltage-gated channel, Shal-related family, member 3	0.205864	4.48703	2.16142	0.0398604	0.354944	-4.11062
Ccnh	cyclin H	-0.115873	6.03316	-2.16141	0.0398617	0.354944	-4.11065
Tipin	timeless interacting protein	-0.100405	6.91908	-2.16086	0.0399079	0.35517	-4.11165
Zdhhc1	zinc finger, DHHC domain containing 1	-0.171489	4.88452	-2.16038	0.0399492	0.355313	-4.11253
Timm17b	translocase of inner mitochondrial membrane 17b	-0.176021	5.20669	-2.15991	0.0399889	0.355313	-4.11339
Tbc1d8	TBC1 domain family, member 8	-0.240172	3.77002	-2.1599	0.0399897	0.355313	-4.1134
Phldb2	pleckstrin homology like domain, family B, member 2	0.125334	6.52521	2.15969	0.0400074	0.355313	-4.11378
CT010467.1	NA	-0.337771	9.33539	-2.32013	0.0576461	0.414884	-4.11434
Fsd1l	fibronectin type III and SPRY domain containing 1-like	0.109565	6.98797	2.1591	0.0400575	0.355573	-4.11486
Gm10421	predicted gene 10421	-1.06148	-0.99218	-2.15864	0.0400973	0.355741	-4.11571
Afdn	afadin, adherens junction formation factor	0.0979473	7.97036	2.15878	0.0402015	0.356294	-4.11659
Aff2	AF4/FMR2 family, member 2	0.162506	5.02469	2.15769	0.0401777	0.356268	-4.11743
Gm8666	non-histone chromosomal protein HMG-14 pseudogene	-0.161071	5.71838	-2.16003	0.0405118	0.357372	-4.11837
Tmem128	transmembrane protein 128	-0.150101	5.29324	-2.15593	0.0403282	0.356908	-4.12064
Gls	glutaminase	0.104286	7.18574	2.15571	0.0403475	0.356908	-4.12105
Gm6088	eukaryotic translation initiation factor 2C, 2 pseudogene	0.378495	2.34648	2.15561	0.0403563	0.356908	-4.12124
Slc9a3r2	solute carrier family 9 (sodium/hydrogen exchanger), member 3 regulator 2	0.217275	4.07303	2.15538	0.0403755	0.356908	-4.12165
Gm10177	protein transport protein Sec61 subunit gamma pseudogene	-0.177869	5.61349	-2.16564	0.0414956	0.361533	-4.12228
Josd2	Josephin domain containing 2	-0.193482	4.67511	-2.15482	0.0404239	0.356966	-4.12268
Cep164	centrosomal protein 164	0.149546	5.93612	2.15608	0.0406637	0.358156	-4.12374
Rplp0-ps1	ribosomal protein, large, P0, pseudogene 1	-0.40349	2.34703	-2.15398	0.0404958	0.357372	-4.1242
Rps4x	ribosomal protein S4, X-linked	-0.294137	7.64598	-2.30419	0.0572302	0.413538	-4.1244
A3galt2	alpha 1,3-galactosyltransferase 2 (isoglobotriaosylceramide synthase)	0.435715	1.81124	2.1528	0.0405971	0.357939	-4.12635
Nin	ninein	0.268666	5.71351	2.23516	0.0495982	0.389361	-4.12727
Eif4g2	eukaryotic translation initiation factor 4, gamma 2	0.0527048	11.2063	2.15219	0.0406501	0.358156	-4.12747
Gm47251	NA	0.68371	0.336717	2.14994	0.0408443	0.359534	-4.13156
Clmp	CXADR-like membrane protein	0.161248	5.12861	2.14973	0.0408624	0.359534	-4.13194
Etnk1	ethanolamine kinase 1	0.101127	7.10133	2.14917	0.0409112	0.359778	-4.13296
Ano8	anoctamin 8	-0.109063	6.82772	-2.14786	0.0410255	0.360574	-4.13535
Faxc	failed axon connections homolog	0.122019	6.63377	2.14782	0.0410441	0.360574	-4.13556
Nup54	nucleoporin 54	-0.148498	5.38447	-2.14707	0.0410936	0.360823	-4.13678
Gm5586	40S RIBOSOMAL PROTEIN S3A (V-FOS TRANSFORMATION EFFECTOR PROTEIN)	-0.232128	3.86668	-2.14629	0.0411622	0.360915	-4.13821
Slc4a8	solute carrier family 4 (anion exchanger), member 8	0.165529	5.11225	2.14612	0.0411763	0.360915	-4.1385
Supt16	SPT16, facilitates chromatin remodeling subunit	0.0838301	8.59573	2.1461	0.0411782	0.360915	-4.13854
Trmt9b	tRNA methyltransferase 9B	-0.34592	2.52872	-2.14571	0.0412122	0.360915	-4.13925
Itga2b	integrin alpha 2b	-0.381457	2.65326	-2.14558	0.0412237	0.360915	-4.13949
Nkd2	naked cuticle 2	-0.251942	3.86457	-2.1455	0.0412311	0.360915	-4.13964
Cdkl5	cyclin-dependent kinase-like 5	0.203078	4.48427	2.14522	0.0412552	0.360941	-4.14014
Gm5121	40S ribosomal protein S8 pseudogene	-0.509104	1.38631	-2.14455	0.0413135	0.361265	-4.14135
Dnah2	dynein, axonemal, heavy chain 2	0.361901	2.71846	2.14417	0.0413469	0.361372	-4.14205
Vcl	vinculin	0.188253	5.30552	2.15092	0.0421224	0.363672	-4.14257
Zc3h11a	zinc finger CCCH type containing 11A	0.20141	4.31297	2.14308	0.041443	0.361489	-4.14404
Tcf15	transcription factor 15	-0.664899	0.694365	-2.14304	0.0414466	0.361489	-4.14411
Cpsf6	cleavage and polyadenylation specific factor 6	0.0806406	8.47788	2.14298	0.0414516	0.361489	-4.14421
Stk35	serine/threonine kinase 35	0.123459	6.20995	2.14281	0.0414664	0.361489	-4.14452
Mapk7	mitogen-activated protein kinase 7	-0.100815	6.70939	-2.14162	0.041571	0.361533	-4.14668
Dhx36	DEAH (Asp-Glu-Ala-His) box polypeptide 36	0.0908734	7.69353	2.14161	0.0415715	0.361533	-4.14669
Gm17655	zinc finger protein pseudogene	0.583003	0.865674	2.14155	0.0415774	0.361533	-4.14681
Gm13416	WW domain containing E3 ubiquitin protein ligase 1 pseudogene	-0.458299	1.7677	-2.14123	0.0416058	0.361554	-4.1474
Gm13404	predicted gene 13404	0.984969	-0.119684	2.14783	0.0423432	0.364105	-4.14765
Ireb2	iron responsive element binding protein 2	0.0903635	7.97675	2.14104	0.0416223	0.361554	-4.14774
Foxo6	forkhead box O6	-0.227283	5.60876	-2.18812	0.047093	0.382531	-4.15001
Kat14	lysine acetyltransferase 14	0.136943	5.86647	2.13949	0.0417586	0.362553	-4.15054
Gm13880	predicted gene 13880	0.5425	1.46982	2.13901	0.0418014	0.362666	-4.15142
Gm5854	predicted gene 5854	0.378969	2.49348	2.13886	0.0418142	0.362666	-4.15168
Ric8a	RIC8 guanine nucleotide exchange factor A	-0.136729	5.59399	-2.13853	0.0418438	0.362738	-4.15229
Pkhd1l1	polycystic kidney and hepatic disease 1-like 1	0.391729	2.10631	2.13713	0.041968	0.363274	-4.15483
Nudt6	nudix (nucleoside diphosphate linked moiety X)-type motif 6	0.639979	0.551685	2.13688	0.0419904	0.363274	-4.15528
Zfp174	zinc finger protein 174	-0.38725	2.12635	-2.13687	0.0419909	0.363274	-4.15529
Rpl21	ribosomal protein L21	-0.353753	5.05611	-2.23171	0.0529221	0.401582	-4.15545
Camsap2	calmodulin regulated spectrin-associated protein family, member 2	0.103907	7.14125	2.1366	0.0420148	0.363297	-4.15578
Gm6847	SET translocation pseudogene	-0.741396	-0.0509993	-2.13565	0.0420993	0.363672	-4.1575
Mrpl40	mitochondrial ribosomal protein L40	-0.166875	5.01366	-2.13517	0.0421425	0.363672	-4.15838
Anp32e	acidic (leucine-rich) nuclear phosphoprotein 32 family, member E	-0.066243	9.16982	-2.13516	0.0421435	0.363672	-4.1584
Zfp52	zinc finger protein 52	-0.472894	1.86724	-2.13487	0.0421694	0.363711	-4.15893
Nap1l3	nucleosome assembly protein 1-like 3	-0.35176	2.88899	-2.13434	0.0422162	0.363831	-4.15988
Pcsk2os1	proprotein convertase subtilisin/kexin type 2, opposite strand 1	0.806073	0.132378	2.13423	0.042226	0.363831	-4.16008
Wdr45	WD repeat domain 45	0.273314	3.37297	2.13357	0.042285	0.364105	-4.16127
Msmo1	methylsterol monoxygenase 1	-0.110227	6.88373	-2.13316	0.0423219	0.364105	-4.16202
Ppib	peptidylprolyl isomerase B	-0.103658	6.84935	-2.13198	0.0424273	0.3645	-4.16415
Ube2cbp	ubiquitin-conjugating enzyme E2C binding protein	-0.361708	2.39385	-2.13153	0.042468	0.3645	-4.16497
A230057D06Rik	RIKEN cDNA A230057D06 gene	0.403506	2.2826	2.13151	0.0424694	0.3645	-4.165
Rps14	ribosomal protein S14	-0.091788	7.90682	-2.13145	0.0424747	0.3645	-4.16511
[truncated: 15,045 more rows]

## Sheet: Kat6a_het_vs_WT_E12_DR_GO_terms
Supplemental Table S6b: GO term annotation of protein coding genes downregulated in Kat6a+/– vs. Kat6a+/+ E2.5 dorsal telencephalon
Category	Term	Term	Count	%	PValue
GOTERM_BP_DIRECT	GO:0008380	RNA splicing	4	12.5	0.00119228
GOTERM_BP_DIRECT	GO:0006334	nucleosome assembly	3	9.375	0.00356363
GOTERM_BP_DIRECT	GO:0045892	negative regulation of DNA-templated transcription	5	15.625	0.00585664
GOTERM_BP_DIRECT	GO:0045893	positive regulation of DNA-templated transcription	5	15.625	0.00851794
GOTERM_BP_DIRECT	GO:0000122	negative regulation of transcription by RNA polymerase II	5	15.625	0.019808
GOTERM_BP_DIRECT	GO:0048025	negative regulation of mRNA splicing, via spliceosome	2	6.25	0.0267874
GOTERM_BP_DIRECT	GO:0006397	mRNA processing	3	9.375	0.0293912
GOTERM_BP_DIRECT	GO:0000380	alternative mRNA splicing, via spliceosome	2	6.25	0.0298331
GOTERM_BP_DIRECT	GO:2001222	regulation of neuron migration	2	6.25	0.0308464
GOTERM_BP_DIRECT	GO:0008283	cell population proliferation	3	9.375	0.0418474
GOTERM_BP_DIRECT	GO:0001558	regulation of cell growth	2	6.25	0.0588042
GOTERM_BP_DIRECT	GO:0031648	protein destabilization	2	6.25	0.060771
GOTERM_BP_DIRECT	GO:0000381	regulation of alternative mRNA splicing, via spliceosome	2	6.25	0.0656707
GOTERM_BP_DIRECT	GO:0035458	cellular response to interferon-beta	2	6.25	0.0715177
GOTERM_CC_DIRECT	GO:0005634	nucleus	21	65.625	1.06408e-07
GOTERM_CC_DIRECT	GO:0005737	cytoplasm	17	53.125	0.000222171
GOTERM_CC_DIRECT	GO:0071013	catalytic step 2 spliceosome	4	12.5	0.000246562
GOTERM_CC_DIRECT	GO:1990904	ribonucleoprotein complex	5	15.625	0.000341691
GOTERM_CC_DIRECT	GO:0005681	spliceosomal complex	4	12.5	0.000500671
GOTERM_CC_DIRECT	GO:0005654	nucleoplasm	12	37.5	0.000628793
GOTERM_CC_DIRECT	GO:0016363	nuclear matrix	3	9.375	0.00911223
GOTERM_CC_DIRECT	GO:0000786	nucleosome	3	9.375	0.0105533
GOTERM_CC_DIRECT	GO:0016607	nuclear speck	4	12.5	0.0125021
GOTERM_CC_DIRECT	GO:0032991	protein-containing complex	5	15.625	0.0149825
GOTERM_CC_DIRECT	GO:0000785	chromatin	4	12.5	0.0168983
GOTERM_CC_DIRECT	GO:0030426	growth cone	3	9.375	0.017238
GOTERM_CC_DIRECT	GO:0000939	inner kinetochore	2	6.25	0.0196379
GOTERM_CC_DIRECT	GO:0002102	podosome	2	6.25	0.048894
GOTERM_CC_DIRECT	GO:0032993	protein-DNA complex	2	6.25	0.0607512
GOTERM_CC_DIRECT	GO:0000775	chromosome, centromeric region	2	6.25	0.0744038
GOTERM_CC_DIRECT	GO:0005730	nucleolus	4	12.5	0.0785147
GOTERM_MF_DIRECT	GO:0031492	nucleosomal DNA binding	3	9.375	0.000282984
GOTERM_MF_DIRECT	GO:0003723	RNA binding	6	18.75	0.00140018
GOTERM_MF_DIRECT	GO:0003729	mRNA binding	4	12.5	0.00300315
GOTERM_MF_DIRECT	GO:0019904	protein domain specific binding	4	12.5	0.00491786
GOTERM_MF_DIRECT	GO:0003730	mRNA 3'-UTR binding	3	9.375	0.00561255
GOTERM_MF_DIRECT	GO:0005515	protein binding	13	40.625	0.00721694
GOTERM_MF_DIRECT	GO:0004865	protein serine/threonine phosphatase inhibitor activity	2	6.25	0.0154493
GOTERM_MF_DIRECT	GO:0036002	pre-mRNA binding	2	6.25	0.0185113
GOTERM_MF_DIRECT	GO:0003682	chromatin binding	4	12.5	0.0199816
GOTERM_MF_DIRECT	GO:0043024	ribosomal small subunit binding	2	6.25	0.0215642
GOTERM_MF_DIRECT	GO:0003677	DNA binding	6	18.75	0.0227254
GOTERM_MF_DIRECT	GO:0043021	ribonucleoprotein complex binding	2	6.25	0.0545453
GOTERM_MF_DIRECT	GO:0046332	SMAD binding	2	6.25	0.0574898
GOTERM_MF_DIRECT	GO:0019899	enzyme binding	3	9.375	0.0832282
GOTERM_MF_DIRECT	GO:0051082	unfolded protein binding	2	6.25	0.0911931
GOTERM_MF_DIRECT	GO:0048306	calcium-dependent protein binding	2	6.25	0.0921387

## Sheet: Kat6a_het_vs_WT_E12_UR_GO_terms
Supplemental Table S6c: GO term annotation of protein coding genes upregulated in Kat6a+/– vs. Kat6a+/+ E2.5 dorsal telencephalon
Category	Term		Count	%	PValue
GOTERM_BP_DIRECT	GO:0006338	chromatin remodeling	37	15.2893	1.58944e-19
GOTERM_BP_DIRECT	GO:0007507	heart development	22	9.09091	2.03332e-13
GOTERM_BP_DIRECT	GO:0007420	brain development	16	6.61157	7.68544e-10
GOTERM_BP_DIRECT	GO:0006325	chromatin organization	16	6.61157	7.36893e-09
GOTERM_BP_DIRECT	GO:0035264	multicellular organism growth	13	5.3719	1.9614e-08
GOTERM_BP_DIRECT	GO:0045944	positive regulation of transcription by RNA polymerase II	32	13.2231	4.76946e-08
GOTERM_BP_DIRECT	GO:0010468	regulation of gene expression	17	7.02479	4.54579e-07
GOTERM_BP_DIRECT	GO:0007409	axonogenesis	10	4.13223	6.48944e-07
GOTERM_BP_DIRECT	GO:0008104	protein localization	12	4.95868	1.14964e-06
GOTERM_BP_DIRECT	GO:0045893	positive regulation of DNA-templated transcription	22	9.09091	1.54989e-06
GOTERM_BP_DIRECT	GO:0006974	DNA damage response	14	5.78512	3.8926e-06
GOTERM_BP_DIRECT	GO:0098609	cell-cell adhesion	11	4.54545	5.12632e-06
GOTERM_BP_DIRECT	GO:0050808	synapse organization	8	3.30579	6.07977e-06
GOTERM_BP_DIRECT	GO:0016477	cell migration	13	5.3719	9.44436e-06
GOTERM_BP_DIRECT	GO:0009653	anatomical structure morphogenesis	7	2.89256	1.04801e-05
GOTERM_BP_DIRECT	GO:0000723	telomere maintenance	7	2.89256	1.2612e-05
GOTERM_BP_DIRECT	GO:0030326	embryonic limb morphogenesis	7	2.89256	1.2612e-05
GOTERM_BP_DIRECT	GO:0048565	digestive tract development	6	2.47934	1.65515e-05
GOTERM_BP_DIRECT	GO:0001822	kidney development	10	4.13223	1.89323e-05
GOTERM_BP_DIRECT	GO:0010976	positive regulation of neuron projection development	10	4.13223	1.97642e-05
GOTERM_BP_DIRECT	GO:0060325	face morphogenesis	6	2.47934	2.11205e-05
GOTERM_BP_DIRECT	GO:0000122	negative regulation of transcription by RNA polymerase II	23	9.50413	2.20911e-05
GOTERM_BP_DIRECT	GO:0006281	DNA repair	12	4.95868	2.53897e-05
GOTERM_BP_DIRECT	GO:0000902	cell morphogenesis	9	3.71901	2.58115e-05
GOTERM_BP_DIRECT	GO:0007411	axon guidance	10	4.13223	2.76053e-05
GOTERM_BP_DIRECT	GO:0048666	neuron development	7	2.89256	2.91526e-05
GOTERM_BP_DIRECT	GO:0001701	in utero embryonic development	13	5.3719	3.8587e-05
GOTERM_BP_DIRECT	GO:0003007	heart morphogenesis	7	2.89256	3.93575e-05
GOTERM_BP_DIRECT	GO:1904754	positive regulation of vascular associated smooth muscle cell migration	5	2.06612	5.22471e-05
GOTERM_BP_DIRECT	GO:0072659	protein localization to plasma membrane	9	3.71901	7.2466e-05
GOTERM_BP_DIRECT	GO:0010467	gene expression	13	5.3719	0.000150603
GOTERM_BP_DIRECT	GO:0021987	cerebral cortex development	7	2.89256	0.000157797
GOTERM_BP_DIRECT	GO:0006357	regulation of transcription by RNA polymerase II	28	11.5702	0.00016028
GOTERM_BP_DIRECT	GO:0003151	outflow tract morphogenesis	6	2.47934	0.000189817
GOTERM_BP_DIRECT	GO:0000226	microtubule cytoskeleton organization	8	3.30579	0.000215986
GOTERM_BP_DIRECT	GO:0018105	peptidyl-serine phosphorylation	7	2.89256	0.000217001
GOTERM_BP_DIRECT	GO:0006473	protein acetylation	4	1.65289	0.000263121
GOTERM_BP_DIRECT	GO:0007417	central nervous system development	7	2.89256	0.000292454
GOTERM_BP_DIRECT	GO:0035176	social behavior	6	2.47934	0.000304864
GOTERM_BP_DIRECT	GO:0003281	ventricular septum development	5	2.06612	0.000322116
GOTERM_BP_DIRECT	GO:0009791	post-embryonic development	7	2.89256	0.000369863
GOTERM_BP_DIRECT	GO:0086065	cell communication involved in cardiac conduction	3	1.23967	0.00037933
GOTERM_BP_DIRECT	GO:0043065	positive regulation of apoptotic process	12	4.95868	0.000407336
GOTERM_BP_DIRECT	GO:0043473	pigmentation	5	2.06612	0.000462195
GOTERM_BP_DIRECT	GO:0008542	visual learning	6	2.47934	0.000466301
GOTERM_BP_DIRECT	GO:0050821	protein stabilization	9	3.71901	0.000489101
GOTERM_BP_DIRECT	GO:0007156	homophilic cell adhesion via plasma membrane adhesion molecules	8	3.30579	0.000494538
GOTERM_BP_DIRECT	GO:0045773	positive regulation of axon extension	5	2.06612	0.000503056
GOTERM_BP_DIRECT	GO:0001736	establishment of planar polarity	4	1.65289	0.000523108
GOTERM_BP_DIRECT	GO:0035329	hippo signaling	4	1.65289	0.000523108
GOTERM_BP_DIRECT	GO:0060021	roof of mouth development	6	2.47934	0.000583517
GOTERM_BP_DIRECT	GO:0045053	protein retention in Golgi apparatus	3	1.23967	0.000628873
GOTERM_BP_DIRECT	GO:0060412	ventricular septum morphogenesis	5	2.06612	0.000641015
GOTERM_BP_DIRECT	GO:0022008	neurogenesis	7	2.89256	0.000701087
GOTERM_BP_DIRECT	GO:0030036	actin cytoskeleton organization	9	3.71901	0.000725425
GOTERM_BP_DIRECT	GO:0006355	regulation of DNA-templated transcription	20	8.26446	0.000742389
GOTERM_BP_DIRECT	GO:0086015	SA node cell action potential	3	1.23967	0.000938323
GOTERM_BP_DIRECT	GO:0031581	hemidesmosome assembly	3	1.23967	0.000938323
GOTERM_BP_DIRECT	GO:0008283	cell population proliferation	10	4.13223	0.000987383
GOTERM_BP_DIRECT	GO:0030324	lung development	7	2.89256	0.00102601
GOTERM_BP_DIRECT	GO:0021915	neural tube development	5	2.06612	0.00113683
GOTERM_BP_DIRECT	GO:0030900	forebrain development	6	2.47934	0.00117258
GOTERM_BP_DIRECT	GO:0007010	cytoskeleton organization	7	2.89256	0.00122634
GOTERM_BP_DIRECT	GO:0045162	clustering of voltage-gated sodium channels	3	1.23967	0.00130671
GOTERM_BP_DIRECT	GO:0086014	atrial cardiac muscle cell action potential	3	1.23967	0.00130671
GOTERM_BP_DIRECT	GO:0045778	positive regulation of ossification	4	1.65289	0.0014339
GOTERM_BP_DIRECT	GO:0050890	cognition	5	2.06612	0.00175052
GOTERM_BP_DIRECT	GO:0006913	nucleocytoplasmic transport	5	2.06612	0.00175052
GOTERM_BP_DIRECT	GO:0007154	cell communication	4	1.65289	0.00193298
GOTERM_BP_DIRECT	GO:0001889	liver development	6	2.47934	0.0020351
GOTERM_BP_DIRECT	GO:0010793	regulation of mRNA export from nucleus	3	1.23967	0.0022165
GOTERM_BP_DIRECT	GO:0007094	mitotic spindle assembly checkpoint signaling	4	1.65289	0.00231878
GOTERM_BP_DIRECT	GO:0016055	Wnt signaling pathway	8	3.30579	0.0023418
GOTERM_BP_DIRECT	GO:0001525	angiogenesis	9	3.71901	0.00236036
GOTERM_BP_DIRECT	GO:0006606	protein import into nucleus	6	2.47934	0.00265589
GOTERM_BP_DIRECT	GO:0035116	embryonic hindlimb morphogenesis	4	1.65289	0.00274908
GOTERM_BP_DIRECT	GO:0071044	histone mRNA catabolic process	3	1.23967	0.00275602
GOTERM_BP_DIRECT	GO:0022027	interkinetic nuclear migration	3	1.23967	0.00275602
GOTERM_BP_DIRECT	GO:0060271	cilium assembly	8	3.30579	0.00277593
GOTERM_BP_DIRECT	GO:0031647	regulation of protein stability	6	2.47934	0.00285597
GOTERM_BP_DIRECT	GO:0048754	branching morphogenesis of an epithelial tube	4	1.65289	0.00298142
GOTERM_BP_DIRECT	GO:0000165	MAPK cascade	6	2.47934	0.00317621
GOTERM_BP_DIRECT	GO:0042060	wound healing	5	2.06612	0.00328058
GOTERM_BP_DIRECT	GO:0006302	double-strand break repair	5	2.06612	0.00343893
GOTERM_BP_DIRECT	GO:0031297	replication fork processing	4	1.65289	0.00348144
GOTERM_BP_DIRECT	GO:0007155	cell adhesion	12	4.95868	0.00349266
GOTERM_BP_DIRECT	GO:0051301	cell division	10	4.13223	0.00355024
GOTERM_BP_DIRECT	GO:0086091	regulation of heart rate by cardiac conduction	4	1.65289	0.00374948
GOTERM_BP_DIRECT	GO:0001501	skeletal system development	6	2.47934	0.00376625
GOTERM_BP_DIRECT	GO:0007018	microtubule-based movement	5	2.06612	0.00377106
GOTERM_BP_DIRECT	GO:0051726	regulation of cell cycle	8	3.30579	0.00391091
GOTERM_BP_DIRECT	GO:0008090	retrograde axonal transport	3	1.23967	0.0039997
GOTERM_BP_DIRECT	GO:0045664	regulation of neuron differentiation	4	1.65289	0.00402978
GOTERM_BP_DIRECT	GO:0007626	locomotory behavior	6	2.47934	0.00415581
GOTERM_BP_DIRECT	GO:0007219	Notch signaling pathway	6	2.47934	0.00415581
GOTERM_BP_DIRECT	GO:0007399	nervous system development	9	3.71901	0.00454211
GOTERM_BP_DIRECT	GO:0043010	camera-type eye development	5	2.06612	0.00489641
GOTERM_BP_DIRECT	GO:0032886	regulation of microtubule-based process	3	1.23967	0.00545687
GOTERM_BP_DIRECT	GO:0006623	protein targeting to vacuole	3	1.23967	0.00545687
GOTERM_BP_DIRECT	GO:0090399	replicative senescence	3	1.23967	0.00545687
GOTERM_BP_DIRECT	GO:0030163	protein catabolic process	6	2.47934	0.00600771
GOTERM_BP_DIRECT	GO:0060674	placenta blood vessel development	3	1.23967	0.00626331
GOTERM_BP_DIRECT	GO:0060979	vasculogenesis involved in coronary vascular morphogenesis	3	1.23967	0.00626331
GOTERM_BP_DIRECT	GO:0050767	regulation of neurogenesis	4	1.65289	0.00634789
GOTERM_BP_DIRECT	GO:0006468	protein phosphorylation	9	3.71901	0.00658833
GOTERM_BP_DIRECT	GO:0060411	cardiac septum morphogenesis	3	1.23967	0.00712048
GOTERM_BP_DIRECT	GO:0060253	negative regulation of glial cell proliferation	3	1.23967	0.00712048
GOTERM_BP_DIRECT	GO:0046777	protein autophosphorylation	6	2.47934	0.0071258
GOTERM_BP_DIRECT	GO:0007157	heterophilic cell-cell adhesion via plasma membrane cell adhesion molecules	4	1.65289	0.00712881
GOTERM_BP_DIRECT	GO:0031122	cytoplasmic microtubule organization	4	1.65289	0.00712881
GOTERM_BP_DIRECT	GO:0010628	positive regulation of gene expression	12	4.95868	0.00796185
GOTERM_BP_DIRECT	GO:0031100	animal organ regeneration	4	1.65289	0.0079642
GOTERM_BP_DIRECT	GO:0097242	amyloid-beta clearance	3	1.23967	0.00802753
GOTERM_BP_DIRECT	GO:0035196	miRNA processing	3	1.23967	0.00802753
GOTERM_BP_DIRECT	GO:0086005	ventricular cardiac muscle cell action potential	3	1.23967	0.00802753
GOTERM_BP_DIRECT	GO:0001974	blood vessel remodeling	4	1.65289	0.00840259
GOTERM_BP_DIRECT	GO:0003222	ventricular trabecula myocardium morphogenesis	3	1.23967	0.0089836
GOTERM_BP_DIRECT	GO:0086004	regulation of cardiac muscle cell contraction	3	1.23967	0.0089836
GOTERM_BP_DIRECT	GO:0090398	cellular senescence	4	1.65289	0.00932123
GOTERM_BP_DIRECT	GO:0042307	positive regulation of protein import into nucleus	4	1.65289	0.00932123
GOTERM_BP_DIRECT	GO:0043409	negative regulation of MAPK cascade	4	1.65289	0.00980165
GOTERM_BP_DIRECT	GO:0003184	pulmonary valve morphogenesis	3	1.23967	0.00998788
GOTERM_BP_DIRECT	GO:0141198	protein branched polyubiquitination	3	1.23967	0.00998788
GOTERM_BP_DIRECT	GO:0035909	aorta morphogenesis	3	1.23967	0.00998788
GOTERM_BP_DIRECT	GO:0030073	insulin secretion	4	1.65289	0.0102963
GOTERM_BP_DIRECT	GO:0007059	chromosome segregation	5	2.06612	0.0105522
GOTERM_BP_DIRECT	GO:0045104	intermediate filament cytoskeleton organization	3	1.23967	0.0110395
GOTERM_BP_DIRECT	GO:0007030	Golgi organization	5	2.06612	0.0112443
GOTERM_BP_DIRECT	GO:0001756	somitogenesis	4	1.65289	0.0113283
GOTERM_BP_DIRECT	GO:0016358	dendrite development	4	1.65289	0.0113283
GOTERM_BP_DIRECT	GO:0006406	mRNA export from nucleus	4	1.65289	0.0113283
GOTERM_BP_DIRECT	GO:0060041	retina development in camera-type eye	5	2.06612	0.0116011
GOTERM_BP_DIRECT	GO:0001890	placenta development	4	1.65289	0.0118659
GOTERM_BP_DIRECT	GO:0060307	regulation of ventricular cardiac muscle cell membrane repolarization	3	1.23967	0.0121377
GOTERM_BP_DIRECT	GO:0042593	glucose homeostasis	6	2.47934	0.0121466
GOTERM_BP_DIRECT	GO:0032880	regulation of protein localization	5	2.06612	0.0123363
GOTERM_BP_DIRECT	GO:0031648	protein destabilization	4	1.65289	0.0124179
GOTERM_BP_DIRECT	GO:0019827	stem cell population maintenance	4	1.65289	0.0124179
GOTERM_BP_DIRECT	GO:0007019	microtubule depolymerization	3	1.23967	0.0132816
GOTERM_BP_DIRECT	GO:0035418	protein localization to synapse	3	1.23967	0.0132816
GOTERM_BP_DIRECT	GO:0006869	lipid transport	5	2.06612	0.0138945
GOTERM_BP_DIRECT	GO:0090263	positive regulation of canonical Wnt signaling pathway	5	2.06612	0.0143027
GOTERM_BP_DIRECT	GO:2001224	positive regulation of neuron migration	3	1.23967	0.0144705
GOTERM_BP_DIRECT	GO:0008544	epidermis development	4	1.65289	0.0153966
GOTERM_BP_DIRECT	GO:0010763	positive regulation of fibroblast migration	3	1.23967	0.0157036
GOTERM_BP_DIRECT	GO:1904884	positive regulation of telomerase catalytic core complex assembly	2	0.826446	0.0159566
GOTERM_BP_DIRECT	GO:0003017	lymph circulation	2	0.826446	0.0159566
GOTERM_BP_DIRECT	GO:0097694	establishment of RNA localization to telomere	2	0.826446	0.0159566
GOTERM_BP_DIRECT	GO:0035261	external genitalia morphogenesis	2	0.826446	0.0159566
GOTERM_BP_DIRECT	GO:0001932	regulation of protein phosphorylation	4	1.65289	0.0180445
GOTERM_BP_DIRECT	GO:0001702	gastrulation with mouth forming second	3	1.23967	0.018299
GOTERM_BP_DIRECT	GO:0031175	neuron projection development	6	2.47934	0.0187013
GOTERM_BP_DIRECT	GO:0048167	regulation of synaptic plasticity	4	1.65289	0.0187435
GOTERM_BP_DIRECT	GO:0043588	skin development	4	1.65289	0.0187435
GOTERM_BP_DIRECT	GO:0043066	negative regulation of apoptotic process	12	4.95868	0.0191039
GOTERM_BP_DIRECT	GO:0006897	endocytosis	6	2.47934	0.0191781
GOTERM_BP_DIRECT	GO:0072089	stem cell proliferation	4	1.65289	0.0194573
GOTERM_BP_DIRECT	GO:0071539	protein localization to centrosome	3	1.23967	0.0196599
GOTERM_BP_DIRECT	GO:0008286	insulin receptor signaling pathway	5	2.06612	0.0197988
GOTERM_BP_DIRECT	GO:0043433	negative regulation of DNA-binding transcription factor activity	4	1.65289	0.0209297
GOTERM_BP_DIRECT	GO:0034063	stress granule assembly	3	1.23967	0.0210619
GOTERM_BP_DIRECT	GO:0050678	regulation of epithelial cell proliferation	3	1.23967	0.0210619
GOTERM_BP_DIRECT	GO:0006405	RNA export from nucleus	3	1.23967	0.0210619
GOTERM_BP_DIRECT	GO:0097150	neuronal stem cell population maintenance	3	1.23967	0.0210619
GOTERM_BP_DIRECT	GO:0065003	protein-containing complex assembly	5	2.06612	0.0213498
GOTERM_BP_DIRECT	GO:0045785	positive regulation of cell adhesion	4	1.65289	0.0216881
GOTERM_BP_DIRECT	GO:0048844	artery morphogenesis	3	1.23967	0.0225043
GOTERM_BP_DIRECT	GO:0009887	animal organ morphogenesis	5	2.06612	0.0229732
GOTERM_BP_DIRECT	GO:0098912	membrane depolarization during atrial cardiac muscle cell action potential	2	0.826446	0.0238395
GOTERM_BP_DIRECT	GO:0018076	N-terminal peptidyl-lysine acetylation	2	0.826446	0.0238395
GOTERM_BP_DIRECT	GO:1904071	presynaptic active zone assembly	2	0.826446	0.0238395
GOTERM_BP_DIRECT	GO:0071335	hair follicle cell proliferation	2	0.826446	0.0238395
GOTERM_BP_DIRECT	GO:0140455	cytoplasm protein quality control	2	0.826446	0.0238395
GOTERM_BP_DIRECT	GO:0098910	regulation of atrial cardiac muscle cell action potential	2	0.826446	0.0238395
GOTERM_BP_DIRECT	GO:0086067	AV node cell to bundle of His cell communication	2	0.826446	0.0238395
GOTERM_BP_DIRECT	GO:0036303	lymph vessel morphogenesis	2	0.826446	0.0238395
GOTERM_BP_DIRECT	GO:0071629	cytoplasm protein quality control by the ubiquitin-proteasome system	2	0.826446	0.0238395
GOTERM_BP_DIRECT	GO:0003174	mitral valve development	2	0.826446	0.0238395
GOTERM_BP_DIRECT	GO:0048146	positive regulation of fibroblast proliferation	4	1.65289	0.0240529
GOTERM_BP_DIRECT	GO:0035019	somatic stem cell population maintenance	4	1.65289	0.0248709
GOTERM_BP_DIRECT	GO:0035023	regulation of Rho protein signal transduction	3	1.23967	0.0255072
GOTERM_BP_DIRECT	GO:0007519	skeletal muscle tissue development	4	1.65289	0.0257038
GOTERM_BP_DIRECT	GO:0071560	cellular response to transforming growth factor beta stimulus	4	1.65289	0.0265516
GOTERM_BP_DIRECT	GO:0043001	Golgi to plasma membrane protein transport	3	1.23967	0.0270664
GOTERM_BP_DIRECT	GO:0001568	blood vessel development	4	1.65289	0.0274142
GOTERM_BP_DIRECT	GO:0030511	positive regulation of transforming growth factor beta receptor signaling pathway	3	1.23967	0.028663
GOTERM_BP_DIRECT	GO:0060122	inner ear receptor cell stereocilium organization	3	1.23967	0.028663
GOTERM_BP_DIRECT	GO:0061003	positive regulation of dendritic spine morphogenesis	3	1.23967	0.028663
GOTERM_BP_DIRECT	GO:0007368	determination of left/right symmetry	4	1.65289	0.0310125
GOTERM_BP_DIRECT	GO:1990705	cholangiocyte proliferation	2	0.826446	0.0316596
GOTERM_BP_DIRECT	GO:0071228	cellular response to tumor cell	2	0.826446	0.0316596
GOTERM_BP_DIRECT	GO:0098904	regulation of AV node cell action potential	2	0.826446	0.0316596
GOTERM_BP_DIRECT	GO:0035583	sequestering of TGFbeta in extracellular matrix	2	0.826446	0.0316596
GOTERM_BP_DIRECT	GO:0072137	condensed mesenchymal cell proliferation	2	0.826446	0.0316596
GOTERM_BP_DIRECT	GO:0033563	dorsal/ventral axon guidance	2	0.826446	0.0316596
GOTERM_BP_DIRECT	GO:0071941	nitrogen cycle metabolic process	2	0.826446	0.0316596
GOTERM_BP_DIRECT	GO:0003273	cell migration involved in endocardial cushion formation	2	0.826446	0.0316596
GOTERM_BP_DIRECT	GO:1904899	positive regulation of hepatic stellate cell proliferation	2	0.826446	0.0316596
GOTERM_BP_DIRECT	GO:0007611	learning or memory	4	1.65289	0.031949
GOTERM_BP_DIRECT	GO:0050680	negative regulation of epithelial cell proliferation	4	1.65289	0.031949
GOTERM_BP_DIRECT	GO:0060038	cardiac muscle cell proliferation	3	1.23967	0.0319659
GOTERM_BP_DIRECT	GO:0001892	embryonic placenta development	3	1.23967	0.0319659
GOTERM_BP_DIRECT	GO:0045807	positive regulation of endocytosis	3	1.23967	0.0319659
GOTERM_BP_DIRECT	GO:0032259	methylation	5	2.06612	0.0329058
GOTERM_BP_DIRECT	GO:0060999	positive regulation of dendritic spine development	3	1.23967	0.0336709
GOTERM_BP_DIRECT	GO:0031669	cellular response to nutrient levels	3	1.23967	0.0336709
GOTERM_BP_DIRECT	GO:0030071	regulation of mitotic metaphase/anaphase transition	3	1.23967	0.0336709
GOTERM_BP_DIRECT	GO:0048511	rhythmic process	4	1.65289	0.033866
GOTERM_BP_DIRECT	GO:0035115	embryonic forelimb morphogenesis	3	1.23967	0.0354106
GOTERM_BP_DIRECT	GO:0030833	regulation of actin filament polymerization	3	1.23967	0.0354106
GOTERM_BP_DIRECT	GO:0032967	positive regulation of collagen biosynthetic process	3	1.23967	0.0354106
GOTERM_BP_DIRECT	GO:0046907	intracellular transport	3	1.23967	0.0354106
GOTERM_BP_DIRECT	GO:0007165	signal transduction	14	5.78512	0.0363248
GOTERM_BP_DIRECT	GO:0001764	neuron migration	5	2.06612	0.0364392
GOTERM_BP_DIRECT	GO:0050673	epithelial cell proliferation	4	1.65289	0.036851
GOTERM_BP_DIRECT	GO:0007026	negative regulation of microtubule depolymerization	3	1.23967	0.0371845
GOTERM_BP_DIRECT	GO:0099560	synaptic membrane adhesion	3	1.23967	0.0371845
GOTERM_BP_DIRECT	GO:0006611	protein export from nucleus	3	1.23967	0.0371845
GOTERM_BP_DIRECT	GO:0019226	transmission of nerve impulse	3	1.23967	0.0371845
GOTERM_BP_DIRECT	GO:0070979	protein K11-linked ubiquitination	3	1.23967	0.0389918
GOTERM_BP_DIRECT	GO:0060977	coronary vasculature morphogenesis	2	0.826446	0.0394172
GOTERM_BP_DIRECT	GO:0032252	secretory granule localization	2	0.826446	0.0394172
GOTERM_BP_DIRECT	GO:0071596	ubiquitin-dependent protein catabolic process via the N-end rule pathway	2	0.826446	0.0394172
GOTERM_BP_DIRECT	GO:0086045	membrane depolarization during AV node cell action potential	2	0.826446	0.0394172
GOTERM_BP_DIRECT	GO:0030951	establishment or maintenance of microtubule cytoskeleton polarity	2	0.826446	0.0394172
GOTERM_BP_DIRECT	GO:0003413	chondrocyte differentiation involved in endochondral bone morphogenesis	2	0.826446	0.0394172
GOTERM_BP_DIRECT	GO:0010604	positive regulation of macromolecule metabolic process	2	0.826446	0.0394172
GOTERM_BP_DIRECT	GO:0060948	cardiac vascular smooth muscle cell development	2	0.826446	0.0394172
GOTERM_BP_DIRECT	GO:2000651	positive regulation of sodium ion transmembrane transporter activity	2	0.826446	0.0394172
GOTERM_BP_DIRECT	GO:0021943	formation of radial glial scaffolds	2	0.826446	0.0394172
GOTERM_BP_DIRECT	GO:0042471	ear morphogenesis	2	0.826446	0.0394172
GOTERM_BP_DIRECT	GO:0033135	regulation of peptidyl-serine phosphorylation	2	0.826446	0.0394172
GOTERM_BP_DIRECT	GO:0003192	mitral valve formation	2	0.826446	0.0394172
GOTERM_BP_DIRECT	GO:0060318	definitive erythrocyte differentiation	2	0.826446	0.0394172
GOTERM_BP_DIRECT	GO:0030513	positive regulation of BMP signaling pathway	3	1.23967	0.0408319
GOTERM_BP_DIRECT	GO:0031069	hair follicle morphogenesis	3	1.23967	0.0408319
GOTERM_BP_DIRECT	GO:0008285	negative regulation of cell population proliferation	8	3.30579	0.0409748
GOTERM_BP_DIRECT	GO:0010629	negative regulation of gene expression	8	3.30579	0.0417382
GOTERM_CC_DIRECT	GO:0005634	nucleus	107	44.2149	6.02787e-18
GOTERM_CC_DIRECT	GO:0030424	axon	30	12.3967	1.59285e-16
GOTERM_CC_DIRECT	GO:0005654	nucleoplasm	71	29.3388	2.94846e-13
GOTERM_CC_DIRECT	GO:0005829	cytosol	77	31.8182	7.56159e-12
GOTERM_CC_DIRECT	GO:0005737	cytoplasm	95	39.2562	1.46206e-10
GOTERM_CC_DIRECT	GO:0000785	chromatin	23	9.50413	2.57084e-10
GOTERM_CC_DIRECT	GO:0030425	dendrite	25	10.3306	4.13648e-10
GOTERM_CC_DIRECT	GO:0043025	neuronal cell body	25	10.3306	9.04747e-10
GOTERM_CC_DIRECT	GO:0048471	perinuclear region of cytoplasm	27	11.157	5.56965e-09
GOTERM_CC_DIRECT	GO:0098978	glutamatergic synapse	27	11.157	7.94074e-09
GOTERM_CC_DIRECT	GO:0005856	cytoskeleton	19	7.85124	5.17311e-07
GOTERM_CC_DIRECT	GO:0005874	microtubule	15	6.19835	7.35663e-07
GOTERM_CC_DIRECT	GO:0042995	cell projection	13	5.3719	1.05327e-06
GOTERM_CC_DIRECT	GO:0032991	protein-containing complex	24	9.91736	1.49123e-06
GOTERM_CC_DIRECT	GO:0005635	nuclear envelope	12	4.95868	2.3525e-06
GOTERM_CC_DIRECT	GO:0005938	cell cortex	11	4.54545	5.42215e-06
GOTERM_CC_DIRECT	GO:0014069	postsynaptic density	13	5.3719	1.80094e-05
GOTERM_CC_DIRECT	GO:0045202	synapse	19	7.85124	2.19121e-05
GOTERM_CC_DIRECT	GO:0042383	sarcolemma	9	3.71901	2.30951e-05
GOTERM_CC_DIRECT	GO:0098794	postsynapse	14	5.78512	2.47494e-05
GOTERM_CC_DIRECT	GO:0005813	centrosome	18	7.43802	2.53095e-05
GOTERM_CC_DIRECT	GO:0030426	growth cone	10	4.13223	2.57841e-05
GOTERM_CC_DIRECT	GO:0030018	Z disc	9	3.71901	3.08438e-05
GOTERM_CC_DIRECT	GO:0005730	nucleolus	22	9.09091	3.29361e-05
GOTERM_CC_DIRECT	GO:0043194	axon initial segment	5	2.06612	0.00010302
GOTERM_CC_DIRECT	GO:0005794	Golgi apparatus	23	9.50413	0.000136561
GOTERM_CC_DIRECT	GO:0014704	intercalated disc	6	2.47934	0.00014613
GOTERM_CC_DIRECT	GO:0030315	T-tubule	6	2.47934	0.000224803
GOTERM_CC_DIRECT	GO:0062023	collagen-containing extracellular matrix	11	4.54545	0.000340082
GOTERM_CC_DIRECT	GO:0015629	actin cytoskeleton	10	4.13223	0.000366838
GOTERM_CC_DIRECT	GO:0009986	cell surface	18	7.43802	0.000389844
GOTERM_CC_DIRECT	GO:0005694	chromosome	10	4.13223	0.000408609
GOTERM_CC_DIRECT	GO:0015630	microtubule cytoskeleton	9	3.71901	0.000597724
GOTERM_CC_DIRECT	GO:0000781	chromosome, telomeric region	7	2.89256	0.000845048
GOTERM_CC_DIRECT	GO:0035097	histone methyltransferase complex	4	1.65289	0.00155058
GOTERM_CC_DIRECT	GO:0031965	nuclear membrane	9	3.71901	0.00168021
GOTERM_CC_DIRECT	GO:0005886	plasma membrane	68	28.0992	0.00195355
GOTERM_CC_DIRECT	GO:0045211	postsynaptic membrane	9	3.71901	0.00196199
GOTERM_CC_DIRECT	GO:0005802	trans-Golgi network	8	3.30579	0.00196788
GOTERM_CC_DIRECT	GO:0030054	cell junction	8	3.30579	0.00196788
GOTERM_CC_DIRECT	GO:0031594	neuromuscular junction	6	2.47934	0.00220129
GOTERM_CC_DIRECT	GO:0005643	nuclear pore	5	2.06612	0.00235771
GOTERM_CC_DIRECT	GO:0016605	PML body	6	2.47934	0.00246479
GOTERM_CC_DIRECT	GO:0031410	cytoplasmic vesicle	10	4.13223	0.00252408
GOTERM_CC_DIRECT	GO:0032593	insulin-responsive compartment	3	1.23967	0.00270899
GOTERM_CC_DIRECT	GO:0005667	transcription regulator complex	9	3.71901	0.00277265
GOTERM_CC_DIRECT	GO:0005604	basement membrane	6	2.47934	0.00295378
GOTERM_CC_DIRECT	GO:0016607	nuclear speck	11	4.54545	0.00436266
GOTERM_CC_DIRECT	GO:0000922	spindle pole	6	2.47934	0.00483902
GOTERM_CC_DIRECT	GO:0000940	outer kinetochore	3	1.23967	0.00536474
GOTERM_CC_DIRECT	GO:0045177	apical part of cell	6	2.47934	0.00579853
GOTERM_CC_DIRECT	GO:0043235	receptor complex	7	2.89256	0.00608133
GOTERM_CC_DIRECT	GO:0044295	axonal growth cone	4	1.65289	0.00619642
GOTERM_CC_DIRECT	GO:0002102	podosome	4	1.65289	0.0065713
GOTERM_CC_DIRECT	GO:0043005	neuron projection	9	3.71901	0.00839938
GOTERM_CC_DIRECT	GO:0000932	P-body	5	2.06612	0.00867978
GOTERM_CC_DIRECT	GO:0000776	kinetochore	6	2.47934	0.00943561
GOTERM_CC_DIRECT	GO:0043204	perikaryon	7	2.89256	0.0100214
GOTERM_CC_DIRECT	GO:0030496	midbody	7	2.89256	0.0102235
GOTERM_CC_DIRECT	GO:0005814	centriole	6	2.47934	0.0104162
GOTERM_CC_DIRECT	GO:0036064	ciliary basal body	8	3.30579	0.0107981
GOTERM_CC_DIRECT	GO:0043034	costamere	3	1.23967	0.0108561
GOTERM_CC_DIRECT	GO:1904115	axon cytoplasm	4	1.65289	0.0115898
GOTERM_CC_DIRECT	GO:0098871	postsynaptic actin cytoskeleton	3	1.23967	0.0119366
GOTERM_CC_DIRECT	GO:0098982	GABA-ergic synapse	6	2.47934	0.0137814
GOTERM_CC_DIRECT	GO:0035371	microtubule plus-end	3	1.23967	0.0154455
GOTERM_CC_DIRECT	GO:0033268	node of Ranvier	3	1.23967	0.0154455
GOTERM_CC_DIRECT	GO:0000123	histone acetyltransferase complex	3	1.23967	0.0154455
GOTERM_CC_DIRECT	GO:0048788	cytoskeleton of presynaptic active zone	2	0.826446	0.0158177
GOTERM_CC_DIRECT	GO:0000228	nuclear chromosome	3	1.23967	0.0167017
GOTERM_CC_DIRECT	GO:0031012	extracellular matrix	7	2.89256	0.017114
GOTERM_CC_DIRECT	GO:0044306	neuron projection terminus	3	1.23967	0.0193395
GOTERM_CC_DIRECT	GO:0005769	early endosome	8	3.30579	0.0205217
GOTERM_CC_DIRECT	GO:0043232	intracellular membraneless organelle	3	1.23967	0.0207196
GOTERM_CC_DIRECT	GO:0010008	endosome membrane	6	2.47934	0.02087
GOTERM_CC_DIRECT	GO:0000775	chromosome, centromeric region	4	1.65289	0.0211994
GOTERM_CC_DIRECT	GO:0044611	nuclear pore inner ring	2	0.826446	0.0236329
GOTERM_CC_DIRECT	GO:0016328	lateral plasma membrane	4	1.65289	0.0243153
GOTERM_CC_DIRECT	GO:0071339	MLL1 complex	3	1.23967	0.025096
GOTERM_CC_DIRECT	GO:0016342	catenin complex	3	1.23967	0.0266312
GOTERM_CC_DIRECT	GO:0001750	photoreceptor outer segment	4	1.65289	0.0268057
GOTERM_CC_DIRECT	GO:0072686	mitotic spindle	5	2.06612	0.0269508
GOTERM_CC_DIRECT	GO:0098839	postsynaptic density membrane	5	2.06612	0.0320474
GOTERM_CC_DIRECT	GO:0005903	brush border	4	1.65289	0.0340864
GOTERM_CC_DIRECT	GO:0098685	Schaffer collateral - CA1 synapse	5	2.06612	0.0341062
GOTERM_CC_DIRECT	GO:0030175	filopodium	4	1.65289	0.0350614
GOTERM_CC_DIRECT	GO:0016604	nuclear body	8	3.30579	0.0372968
GOTERM_CC_DIRECT	GO:0097431	mitotic spindle pole	3	1.23967	0.0420346
GOTERM_MF_DIRECT	GO:0005515	protein binding	128	52.8926	4.24394e-33
GOTERM_MF_DIRECT	GO:0005524	ATP binding	45	18.595	2.07218e-13
GOTERM_MF_DIRECT	GO:0003677	DNA binding	41	16.9421	1.44805e-10
GOTERM_MF_DIRECT	GO:0004386	helicase activity	11	4.54545	4.97381e-10
GOTERM_MF_DIRECT	GO:0008270	zinc ion binding	41	16.9421	5.48336e-10
GOTERM_MF_DIRECT	GO:0005509	calcium ion binding	25	10.3306	5.88766e-09
GOTERM_MF_DIRECT	GO:0003682	chromatin binding	21	8.67769	3.50882e-08
GOTERM_MF_DIRECT	GO:0016887	ATP hydrolysis activity	18	7.43802	7.08486e-08
GOTERM_MF_DIRECT	GO:1990244	histone H2AT120 kinase activity	14	5.78512	1.60006e-07
GOTERM_MF_DIRECT	GO:0004694	eukaryotic translation initiation factor 2alpha kinase activity	14	5.78512	1.60006e-07
GOTERM_MF_DIRECT	GO:0044022	histone H3S28 kinase activity	14	5.78512	1.60006e-07
GOTERM_MF_DIRECT	GO:0004711	ribosomal protein S6 kinase activity	14	5.78512	1.60006e-07
GOTERM_MF_DIRECT	GO:0035175	histone H3S10 kinase activity	14	5.78512	1.60006e-07
GOTERM_MF_DIRECT	GO:0044025	histone H2BS14 kinase activity	14	5.78512	1.60006e-07
GOTERM_MF_DIRECT	GO:0004677	DNA-dependent protein kinase activity	14	5.78512	1.60006e-07
GOTERM_MF_DIRECT	GO:0140823	histone H2BS36 kinase activity	14	5.78512	1.60006e-07
GOTERM_MF_DIRECT	GO:0072354	histone H3T3 kinase activity	14	5.78512	1.60006e-07
GOTERM_MF_DIRECT	GO:0035979	histone H2AXS139 kinase activity	14	5.78512	1.60006e-07
GOTERM_MF_DIRECT	GO:0140855	histone H3S57 kinase activity	14	5.78512	1.60006e-07
GOTERM_MF_DIRECT	GO:0072371	histone H2AS121 kinase activity	14	5.78512	1.60006e-07
GOTERM_MF_DIRECT	GO:0072518	Rho-dependent protein serine/threonine kinase activity	14	5.78512	1.60006e-07
GOTERM_MF_DIRECT	GO:0044023	histone H4S1 kinase activity	14	5.78512	1.60006e-07
GOTERM_MF_DIRECT	GO:0004676	3-phosphoinositide-dependent protein kinase activity	14	5.78512	1.60006e-07
GOTERM_MF_DIRECT	GO:0044024	histone H2AS1 kinase activity	14	5.78512	1.60006e-07
GOTERM_MF_DIRECT	GO:0140857	histone H3T45 kinase activity	14	5.78512	1.67003e-07
GOTERM_MF_DIRECT	GO:0035403	histone H3T6 kinase activity	14	5.78512	1.75051e-07
GOTERM_MF_DIRECT	GO:0035402	histone H3T11 kinase activity	14	5.78512	1.75051e-07
GOTERM_MF_DIRECT	GO:0004679	AMP-activated protein kinase activity	14	5.78512	2.00295e-07
GOTERM_MF_DIRECT	GO:0008017	microtubule binding	14	5.78512	3.37988e-07
GOTERM_MF_DIRECT	GO:0051018	protein kinase A binding	6	2.47934	3.29573e-06
GOTERM_MF_DIRECT	GO:0019901	protein kinase binding	18	7.43802	4.22279e-06
GOTERM_MF_DIRECT	GO:0016787	hydrolase activity	13	5.3719	7.9504e-06
GOTERM_MF_DIRECT	GO:0106310	protein serine kinase activity	14	5.78512	9.65581e-06
GOTERM_MF_DIRECT	GO:0140658	ATP-dependent chromatin remodeler activity	5	2.06612	1.14917e-05
GOTERM_MF_DIRECT	GO:0044325	transmembrane transporter binding	10	4.13223	1.32196e-05
GOTERM_MF_DIRECT	GO:0042802	identical protein binding	37	15.2893	1.32419e-05
GOTERM_MF_DIRECT	GO:0003713	transcription coactivator activity	12	4.95868	1.69143e-05
GOTERM_MF_DIRECT	GO:0019904	protein domain specific binding	13	5.3719	1.89531e-05
GOTERM_MF_DIRECT	GO:0061775	cohesin loader activity	9	3.71901	2.67914e-05
GOTERM_MF_DIRECT	GO:0046872	metal ion binding	43	17.7686	3.86041e-05
GOTERM_MF_DIRECT	GO:0061749	forked DNA-dependent helicase activity	6	2.47934	4.19549e-05
GOTERM_MF_DIRECT	GO:0003779	actin binding	13	5.3719	4.40295e-05
GOTERM_MF_DIRECT	GO:0009378	four-way junction helicase activity	6	2.47934	4.64177e-05
GOTERM_MF_DIRECT	GO:1990518	single-stranded 3'-5' DNA helicase activity	6	2.47934	4.64177e-05
GOTERM_MF_DIRECT	GO:0036121	double-stranded DNA helicase activity	6	2.47934	5.12389e-05
GOTERM_MF_DIRECT	GO:0016301	kinase activity	9	3.71901	6.09434e-05
GOTERM_MF_DIRECT	GO:0003712	transcription coregulator activity	8	3.30579	7.92137e-05
GOTERM_MF_DIRECT	GO:0046975	histone H3K36 methyltransferase activity	4	1.65289	8.11806e-05
GOTERM_MF_DIRECT	GO:0004672	protein kinase activity	11	4.54545	9.61728e-05
GOTERM_MF_DIRECT	GO:0005201	extracellular matrix structural constituent	7	2.89256	9.64888e-05
GOTERM_MF_DIRECT	GO:0140584	chromatin extrusion motor activity	8	3.30579	0.000181079
GOTERM_MF_DIRECT	GO:0140665	ATP-dependent H3-H4 histone complex chaperone activity	8	3.30579	0.000181079
GOTERM_MF_DIRECT	GO:0140849	ATP-dependent H2AZ histone chaperone activity	8	3.30579	0.000181079
GOTERM_MF_DIRECT	GO:0003689	DNA clamp loader activity	8	3.30579	0.000261965
GOTERM_MF_DIRECT	GO:0004674	protein serine/threonine kinase activity	12	4.95868	0.000374596
GOTERM_MF_DIRECT	GO:0051015	actin filament binding	9	3.71901	0.00052063
GOTERM_MF_DIRECT	GO:0044016	histone H3K4 acetyltransferase activity	4	1.65289	0.00061654
GOTERM_MF_DIRECT	GO:0032931	histone H3K56 acetyltransferase activity	4	1.65289	0.00061654
GOTERM_MF_DIRECT	GO:0043999	histone H2AK5 acetyltransferase activity	4	1.65289	0.00061654
GOTERM_MF_DIRECT	GO:0044018	histone H3K36 acetyltransferase activity	4	1.65289	0.00061654
GOTERM_MF_DIRECT	GO:0044014	histone H2BK5 acetyltransferase activity	4	1.65289	0.00061654
GOTERM_MF_DIRECT	GO:0043993	histone H3K18 acetyltransferase activity	4	1.65289	0.00061654
GOTERM_MF_DIRECT	GO:0043994	histone H3K23 acetyltransferase activity	4	1.65289	0.00061654
GOTERM_MF_DIRECT	GO:0017056	structural constituent of nuclear pore	4	1.65289	0.00061654
GOTERM_MF_DIRECT	GO:0140908	histone H3K122 acetyltransferase activity	4	1.65289	0.00061654
GOTERM_MF_DIRECT	GO:0043992	histone H3K9 acetyltransferase activity	4	1.65289	0.00061654
GOTERM_MF_DIRECT	GO:0044015	histone H2BK12 acetyltransferase activity	4	1.65289	0.00061654
GOTERM_MF_DIRECT	GO:0044017	histone H3K27 acetyltransferase activity	4	1.65289	0.00061654
GOTERM_MF_DIRECT	GO:0044012	histone H2AK9 acetyltransferase activity	4	1.65289	0.00061654
GOTERM_MF_DIRECT	GO:0042975	peroxisome proliferator activated receptor binding	4	1.65289	0.000709659
GOTERM_MF_DIRECT	GO:0046972	histone H4K16 acetyltransferase activity	4	1.65289	0.000709659
GOTERM_MF_DIRECT	GO:0004402	histone acetyltransferase activity	4	1.65289	0.000709659
GOTERM_MF_DIRECT	GO:0031267	small GTPase binding	10	4.13223	0.000788821
GOTERM_MF_DIRECT	GO:0030331	nuclear estrogen receptor binding	5	2.06612	0.000820452
GOTERM_MF_DIRECT	GO:0042974	nuclear retinoic acid receptor binding	4	1.65289	0.000921683
GOTERM_MF_DIRECT	GO:0031490	chromatin DNA binding	6	2.47934	0.001257
GOTERM_MF_DIRECT	GO:0036408	histone H3K14 acetyltransferase activity	4	1.65289	0.00130848
GOTERM_MF_DIRECT	GO:0019899	enzyme binding	12	4.95868	0.00144949
GOTERM_MF_DIRECT	GO:0043996	histone H4K8 acetyltransferase activity	4	1.65289	0.00161534
GOTERM_MF_DIRECT	GO:0043995	histone H4K5 acetyltransferase activity	4	1.65289	0.00161534
GOTERM_MF_DIRECT	GO:0046966	nuclear thyroid hormone receptor binding	4	1.65289	0.00161534
GOTERM_MF_DIRECT	GO:0043997	histone H4K12 acetyltransferase activity	4	1.65289	0.00161534
GOTERM_MF_DIRECT	GO:0010484	histone H3 acetyltransferase activity	3	1.23967	0.00175231
GOTERM_MF_DIRECT	GO:0008013	beta-catenin binding	6	2.47934	0.00262074
GOTERM_MF_DIRECT	GO:0003723	RNA binding	16	6.61157	0.00269999
GOTERM_MF_DIRECT	GO:0002039	p53 binding	5	2.06612	0.00334573
GOTERM_MF_DIRECT	GO:0045505	dynein intermediate chain binding	4	1.65289	0.00409271
GOTERM_MF_DIRECT	GO:0042813	Wnt receptor activity	3	1.23967	0.00633149
GOTERM_MF_DIRECT	GO:0016922	nuclear receptor binding	4	1.65289	0.006835
GOTERM_MF_DIRECT	GO:0051020	GTPase binding	4	1.65289	0.006835
GOTERM_MF_DIRECT	GO:0005516	calmodulin binding	7	2.89256	0.00696914
GOTERM_MF_DIRECT	GO:0003777	microtubule motor activity	4	1.65289	0.00898953
GOTERM_MF_DIRECT	GO:0042800	histone H3K4 methyltransferase activity	3	1.23967	0.00908062
GOTERM_MF_DIRECT	GO:0005178	integrin binding	6	2.47934	0.00972858
GOTERM_MF_DIRECT	GO:0046332	SMAD binding	4	1.65289	0.010968
GOTERM_MF_DIRECT	GO:0051010	microtubule plus-end binding	3	1.23967	0.0122677
GOTERM_MF_DIRECT	GO:0042393	histone binding	6	2.47934	0.0129907
GOTERM_MF_DIRECT	GO:0030506	ankyrin binding	3	1.23967	0.0146247
GOTERM_MF_DIRECT	GO:0046965	nuclear retinoid X receptor binding	3	1.23967	0.0158704
GOTERM_MF_DIRECT	GO:0035064	methylated histone binding	5	2.06612	0.0163057
GOTERM_MF_DIRECT	GO:0008094	ATP-dependent activity, acting on DNA	3	1.23967	0.0184924
GOTERM_MF_DIRECT	GO:0070577	lysine-acetylated histone binding	3	1.23967	0.0184924
GOTERM_MF_DIRECT	GO:0017134	fibroblast growth factor binding	3	1.23967	0.0184924
GOTERM_MF_DIRECT	GO:0070840	dynein complex binding	3	1.23967	0.0184924
GOTERM_MF_DIRECT	GO:0015631	tubulin binding	4	1.65289	0.0190185
GOTERM_MF_DIRECT	GO:0003714	transcription corepressor activity	6	2.47934	0.0228595
GOTERM_MF_DIRECT	GO:0140297	DNA-binding transcription factor binding	6	2.47934	0.0228595
GOTERM_MF_DIRECT	GO:0005200	structural constituent of cytoskeleton	4	1.65289	0.0235865
GOTERM_MF_DIRECT	GO:0061629	RNA polymerase II-specific DNA-binding transcription factor binding	6	2.47934	0.0237536
GOTERM_MF_DIRECT	GO:0120301	histone lactyltransferase (CoA-dependent) activity	2	0.826446	0.0239734
GOTERM_MF_DIRECT	GO:0044877	protein-containing complex binding	12	4.95868	0.0241481
GOTERM_MF_DIRECT	GO:0051959	dynein light intermediate chain binding	3	1.23967	0.0242371
GOTERM_MF_DIRECT	GO:1990841	promoter-specific chromatin binding	4	1.65289	0.0296002
GOTERM_MF_DIRECT	GO:0004534	5'-3' RNA exonuclease activity	2	0.826446	0.0318367
GOTERM_MF_DIRECT	GO:0060090	molecular adaptor activity	6	2.47934	0.0321157
GOTERM_MF_DIRECT	GO:0097718	disordered domain specific binding	3	1.23967	0.0340172
GOTERM_MF_DIRECT	GO:0004521	RNA endonuclease activity	3	1.23967	0.0357738
GOTERM_MF_DIRECT	GO:0042803	protein homodimerization activity	13	5.3719	0.0386201
GOTERM_MF_DIRECT	GO:0140955	histone H3K36 trimethyltransferase activity	2	0.826446	0.0396369
